# Supplementary material for: Genome-wide association study for grain yield and component traits in bread wheat (Triticum aestivum L.)
Source: Front Genet. 2022 Aug 26;13:982589. doi: 10.3389/fgene.2022.982589 (PMC9458894; doi:10.3389/fgene.2022.982589)
Supplement: Supplementary file 1 [file Table2.XLSX]

## Sheet: Genotypic Data
SNPs	alleles	Chrom	Pos	strand	assembly	center	protLSID	assayLSID	panel	QCcode	AAI-W29	AKAW5080	AKAW5099	BRW3877	CG1029	CG1034	CG1035	CG1036	CG1037	DBW107	DBW110	DBW290	DBW296	DBW303	DBW307	DBW310	DBW311	DBW312	DBW313	DBW314	DBW316	DBW319	DBW320	DBW321	DBW322	DBW326	DBW327	DBW328	DBW329	DBW331	DBW332	DBW335	DBW39	DBW88	GW322	GW513	GW519	GW521	GW522
AX-94381285	C/T	1A	65900002	+	NA	NA	NA	NA	wheat	NA	CC	CC	CC	CC	NA	TC	CC	CC	CC	NA	CC	CC	CC	CC	NA	CC	NA	CC	CC	CC	TC	TC	CC	CC	CC	CC	CC	CC	CC	CC	CC	CC	NA	CC	CC	CC	CC	CC	CC
AX-94383718	A/G	1A	49998880	+	NA	NA	NA	NA	wheat	NA	AA	AA	AA	AA	AA	AA	AA	AA	AA	AG	AA	AA	AA	AA	AA	AG	AG	AG	AA	AA	AG	AG	AA	AA	AA	AA	AA	AA	AA	AA	AA	NA	AG	AA	AA	AA	AA	AA	AA
AX-94384181	A/G	1A	482328679	+	NA	NA	NA	NA	wheat	NA	NA	NA	AA	AG	GG	AA	NA	GG	AG	AG	AA	GG	AG	AA	AA	NA	NA	AA	AA	GG	AA	AA	AA	GG	AG	GG	AA	AA	AA	AA	AA	AA	AA	AA	GG	GG	NA	AA	AG
AX-94384966	T/C	1A	588302549	+	NA	NA	NA	NA	wheat	NA	TT	CC	TT	TC	TT	TT	TT	CC	TT	NA	TT	TT	TT	CC	CC	CC	CC	TT	TT	TT	TT	CC	TT	TT	TT	TT	CC	TT	CC	CC	CC	CC	CC	TT	CC	CC	TT	TT	TT
AX-94386458	C/A	1A	3392719	+	NA	NA	NA	NA	wheat	NA	AA	AC	CC	CC	AC	AA	AA	NA	AA	CC	CC	CC	NA	CC	AC	CC	CC	AC	CC	CC	CC	AA	CC	CC	CC	CC	CC	CC	CC	CC	CC	CC	CC	CC	CC	NA	CC	CC	CC
AX-94388999	A/G	1A	21036065	+	NA	NA	NA	NA	wheat	NA	AG	AG	AA	AA	AA	AA	AG	AA	AG	AA	AG	AA	NA	NA	AA	NA	AG	AG	AG	AA	AA	AA	GG	AG	AG	AG	AA	AA	NA	AA	AA	AA	AA	AA	AA	AA	AA	AA	AA
AX-94389450	T/C	1A	480599314	+	NA	NA	NA	NA	wheat	NA	CC	CC	TT	NA	TT	TT	CC	TT	CC	TT	TT	CC	CC	TT	NA	CC	CC	TT	TT	CC	TT	TT	TT	TT	CC	TC	TT	TT	TT	TT	TT	TT	TT	TT	CC	CC	TT	TT	TC
AX-94393159	A/G	1A	558195129	+	NA	NA	NA	NA	wheat	NA	AA	AA	GG	AA	AA	AA	AG	GG	AA	GG	AA	AA	AA	AA	AA	GG	AA	NA	AA	AA	GG	GG	GG	GG	NA	AA	GG	AA	AA	AA	AA	GG	GG	GG	GG	GG	AG	AA	AA
AX-94393655	A/G	1A	343400558	+	NA	NA	NA	NA	wheat	NA	AA	AA	AA	NA	AG	AA	AA	AA	AA	NA	AA	NA	AA	AA	AA	AA	AA	NA	AG	AA	AA	NA	NA	GG	NA	AA	AA	AA	AA	AA	AA	AG	AA	AA	AA	AA	NA	AA	AA
AX-94394557	C/T	1A	54075717	+	NA	NA	NA	NA	wheat	NA	CC	CC	CC	TT	CC	CC	CC	CC	CC	TT	CC	CC	CC	CC	CC	TT	TT	NA	CC	CC	TT	TT	CC	CC	CC	CC	CC	CC	CC	CC	CC	TC	TT	CC	CC	CC	CC	CC	CC
AX-94395032	G/A	1A	544055175	+	NA	NA	NA	NA	wheat	NA	GG	AA	GG	AA	AA	GG	GG	GG	GG	GG	GG	GG	GG	AA	GG	GG	AA	AG	GG	GG	GG	GG	GG	GG	GG	GG	GG	GG	GG	AA	AA	GG	GG	GG	GG	GG	AG	AA	AA
AX-94397085	C/T	1A	593397381	+	NA	NA	NA	NA	wheat	NA	CC	CC	CC	CC	CC	TT	NA	TT	TC	CC	TT	CC	TC	CC	NA	CC	CC	TC	NA	CC	TT	CC	TT	CC	TT	TT	CC	CC	NA	CC	CC	CC	CC	CC	CC	CC	TC	CC	CC
AX-94397743	C/T	1A	320336750	+	NA	NA	NA	NA	wheat	NA	CC	CC	CC	CC	CC	CC	CC	TT	CC	NA	CC	CC	CC	CC	CC	CC	CC	TT	CC	CC	CC	CC	CC	TT	NA	CC	CC	CC	CC	CC	CC	CC	CC	CC	TT	CC	CC	CC	TC
AX-94398706	T/C	1A	510366245	+	NA	NA	NA	NA	wheat	NA	TC	CC	TT	TT	TT	TT	CC	TT	CC	TT	CC	TT	CC	TT	TC	TC	TT	TT	TT	CC	TT	CC	TT	TT	TC	CC	TT	TT	TT	TT	TT	TT	TT	TT	CC	TT	TT	TT	TC
AX-94399162	T/C	1A	578939705	+	NA	NA	NA	NA	wheat	NA	TT	TC	TT	TC	TT	TT	TT	TT	TT	TT	TT	NA	TC	TT	TT	TT	TT	TT	TC	TT	TT	TT	NA	TT	NA	TC	TT	TT	TT	TT	TT	TT	TT	TT	TT	NA	TC	TT	TT
AX-94399186	C/T	1A	350395975	+	NA	NA	NA	NA	wheat	NA	CC	CC	CC	TT	TT	CC	CC	TT	CC	CC	CC	CC	CC	CC	CC	CC	CC	NA	TC	CC	CC	CC	CC	TT	CC	CC	CC	CC	CC	CC	CC	CC	CC	CC	TT	CC	TC	CC	TT
AX-94399368	T/G	1A	153337644	+	NA	NA	NA	NA	wheat	NA	NA	TT	TT	TG	TT	GG	TT	TT	TT	TG	TT	TT	TT	TT	TT	GG	GG	TT	TT	TT	GG	GG	TT	TT	TT	TT	TT	TT	TT	TT	TT	TT	GG	TT	TT	TT	TT	TT	TT
AX-94399869	A/G	1A	272316170	+	NA	NA	NA	NA	wheat	NA	AA	AA	AA	GG	GG	AA	AA	AA	AA	AA	AA	AA	AA	AA	AA	AA	AA	AA	AA	AA	AA	AA	AA	GG	AG	AA	AA	AA	AA	AA	AA	AA	AA	AA	AA	AA	AG	AA	AA
AX-94400371	T/C	1A	298646355	+	NA	NA	NA	NA	wheat	NA	TT	TC	TC	CC	CC	TT	TC	TT	TT	TC	TC	TT	TT	TT	TT	TC	TT	TT	TT	TT	TT	NA	NA	CC	TC	TT	TT	TT	TC	TT	TT	TC	TT	TT	TT	TT	TC	TT	TC
AX-94401561	G/T	1A	11229740	+	NA	NA	NA	NA	wheat	NA	TT	GG	GG	TT	GG	TT	GG	GG	GG	GG	TT	GG	GG	TT	GG	GG	GG	GG	TT	GG	GG	TT	GG	GG	GG	GG	GG	GG	TT	TT	TT	GG	GG	GG	GG	GG	GG	GG	GG
AX-94402122	G/C	1A	12142475	+	NA	NA	NA	NA	wheat	NA	CC	GG	GG	CC	GG	CC	NA	GG	GG	GG	CC	GG	GG	CC	GG	GG	GG	GG	CC	GG	GG	CC	GG	GG	GG	GG	GG	GG	CC	CC	CC	GG	GG	GG	GG	GG	GG	GG	GG
AX-94403617	C/G	1A	577461705	+	NA	NA	NA	NA	wheat	NA	CC	GG	CC	CC	NA	CC	CC	CC	CC	CC	GG	CC	GG	CC	CG	CC	GG	NA	CG	CC	GG	CC	GG	GG	CC	GG	GG	CC	GG	GG	GG	CC	GG	CC	CC	CG	GG	GG	GG
AX-94404141	A/G	1A	354823513	+	NA	NA	NA	NA	wheat	NA	AA	AA	AA	AA	AA	AA	AA	GG	AA	AA	AA	AA	AA	AA	AA	AA	AA	AA	AA	AA	AA	AA	AA	AA	AA	AA	AA	AA	AA	AA	AA	AA	AA	AA	GG	AA	AA	AA	NA
AX-94404380	A/G	1A	13861525	+	NA	NA	NA	NA	wheat	NA	AA	AA	AA	NA	AA	AG	AA	AA	AA	AA	AG	AA	AA	AG	NA	AA	NA	AA	AG	AA	AA	AG	AA	AA	AA	AA	AA	AA	AG	GG	NA	AA	AA	AA	AA	AA	AA	AA	AA
AX-94405391	C/G	1A	261373106	+	NA	NA	NA	NA	wheat	NA	GG	GG	CC	CC	CC	CC	GG	CC	GG	CC	CC	GG	GG	CC	CC	GG	GG	CC	CC	GG	CC	CC	CC	CC	CG	GG	CC	CC	CC	CC	CC	CC	CC	CC	CC	GG	CC	CC	CC
AX-94406511	C/T	1A	316260417	+	NA	NA	NA	NA	wheat	NA	TT	CC	CC	TC	TT	CC	CC	TT	CC	CC	CC	CC	CC	CC	CC	CC	CC	CC	CC	CC	CC	TC	CC	CC	CC	CC	TT	CC	CC	CC	CC	CC	CC	CC	CC	CC	TC	TT	NA
AX-94406527	C/G	1A	546034313	+	NA	NA	NA	NA	wheat	NA	CC	CC	CC	CC	CC	CC	CC	CC	CC	CC	CC	CC	CC	GG	CC	CC	CC	CG	CC	CC	CC	CC	CC	CC	NA	CC	CC	CC	CC	GG	GG	CC	CC	CC	CC	CC	CC	CC	CC
AX-94406786	C/T	1A	540056617	+	NA	NA	NA	NA	wheat	NA	TC	CC	CC	CC	CC	TT	TT	CC	TT	CC	CC	TT	TT	CC	TC	TC	CC	CC	CC	TT	CC	TT	CC	CC	TT	CC	CC	TT	CC	CC	CC	CC	CC	CC	CC	TT	CC	CC	CC
AX-94407377	C/G	1A	547384333	+	NA	NA	NA	NA	wheat	NA	CC	CC	CC	CC	CC	CC	CC	CC	CC	CC	CC	CC	CC	GG	CC	CC	CC	GG	CC	CC	CC	CC	CC	CC	CC	CC	CC	CC	CC	GG	GG	CC	CC	CC	CC	CC	CC	CC	CC
AX-94407648	C/G	1A	222916513	+	NA	NA	NA	NA	wheat	NA	CC	CC	CC	CG	CC	CC	CC	CC	CC	CG	CC	CC	CC	CC	CC	CG	CG	CC	CC	CC	NA	CG	CC	CC	CC	CC	CC	CC	CC	CC	CC	CC	CG	CC	CC	CC	CC	CC	CC
AX-94409481	A/G	1A	64839615	+	NA	NA	NA	NA	wheat	NA	AA	AA	AA	GG	AA	GG	AA	AA	AA	GG	NA	AA	AA	AA	AA	GG	GG	AA	AA	AA	GG	GG	NA	NA	AG	AA	AA	AA	NA	AA	AA	AG	GG	AA	AA	AA	AG	AA	AA
AX-94411877	C/G	1A	53856106	+	NA	NA	NA	NA	wheat	NA	CC	CC	CC	GG	CC	CC	CC	CC	CC	GG	CC	CC	CC	CC	CC	GG	GG	CC	CC	CC	GG	GG	CC	CC	CC	CC	CC	CC	CC	CC	CC	CG	GG	CC	CC	CC	CC	CC	CC
AX-94412321	T/C	1A	594001917	+	NA	NA	NA	NA	wheat	NA	TT	CC	CC	TC	TT	NA	NA	NA	NA	TT	TC	TT	CC	TT	TT	TT	TT	TT	TT	TT	TT	TT	TT	TT	CC	TT	TT	TT	NA	TT	TT	TT	TT	TT	TT	CC	TT	TC	TT
AX-94412593	C/T	1A	298115833	+	NA	NA	NA	NA	wheat	NA	CC	CC	CC	TT	TT	CC	CC	CC	CC	CC	CC	CC	CC	CC	CC	CC	CC	CC	CC	CC	CC	CC	CC	TT	CC	CC	CC	CC	CC	CC	CC	CC	CC	CC	CC	CC	TC	CC	CC
AX-94414472	T/C	1A	28757173	+	NA	NA	NA	NA	wheat	NA	NA	TT	TT	TC	TT	TT	NA	NA	TC	TT	NA	TT	TC	TT	TT	TT	TT	CC	TC	TT	TT	TT	TC	NA	TC	TT	TT	TT	TT	TT	TT	TT	TT	TT	TT	TT	TT	TT	TT
AX-94414832	A/G	1A	534565965	+	NA	NA	NA	NA	wheat	NA	AA	AA	AA	GG	AG	AA	AA	AA	AA	AA	AA	AA	AA	GG	AA	AA	GG	GG	AG	AA	AA	AA	AA	NA	AA	NA	AA	AA	GG	GG	GG	GG	AA	AA	AA	GG	GG	GG	GG
AX-94414834	A/T	1A	11821620	+	NA	NA	NA	NA	wheat	NA	AT	AA	AA	NA	AA	AT	AA	AA	AA	AA	AA	AA	AA	AT	AA	AA	AA	AA	AT	AA	AA	AT	AA	AA	AA	AA	AA	AA	AA	NA	AT	AA	AA	AA	AA	AA	AA	AA	AA
AX-94415357	C/T	1A	482329681	+	NA	NA	NA	NA	wheat	NA	TT	TT	CC	CC	CC	CC	TT	CC	TT	CC	CC	TT	TT	CC	CC	TT	TT	NA	CC	TT	CC	CC	CC	CC	TC	TT	CC	CC	CC	CC	CC	CC	CC	CC	TT	TT	CC	CC	TC
AX-94415384	A/T	1A	305004176	+	NA	NA	NA	NA	wheat	NA	AA	AA	AA	TT	TT	AA	AA	AA	AA	TT	AA	AA	AA	AA	AA	AA	AA	AA	AA	AA	AA	AA	AA	TT	AA	AA	AA	AA	AA	AA	AA	TT	AA	AA	AA	AA	AA	AA	AA
AX-94415447	A/G	1A	337677633	+	NA	NA	NA	NA	wheat	NA	AG	AA	AA	AA	AA	AA	NA	GG	AG	AA	NA	AA	AA	AA	AA	AG	AA	AG	AA	AA	AA	AA	AG	AA	AG	AA	AA	AA	NA	AA	AA	AA	AA	AA	GG	AA	AA	AA	AG
AX-94415898	A/G	1A	37501086	+	NA	NA	NA	NA	wheat	NA	AG	AA	AA	GG	AG	AA	NA	AA	NA	AA	AA	AA	AA	AA	AG	AG	AG	NA	AG	NA	AA	AA	AA	AA	AG	AA	AA	AA	NA	AA	AA	AA	AA	AA	AA	AA	AG	NA	AA
AX-94416187	G/C	1A	45797676	+	NA	NA	NA	NA	wheat	NA	CC	CC	GG	CG	CC	GG	CC	CC	CC	GG	GG	CC	CC	GG	CC	CG	GG	GG	GG	CC	GG	CC	GG	GG	NA	CG	GG	GG	GG	GG	GG	GG	NA	GG	CC	CC	GG	CC	CC
AX-94416982	T/C	1A	47578129	+	NA	NA	NA	NA	wheat	NA	CC	CC	TT	TT	CC	TT	CC	TT	CC	TT	TT	CC	CC	TT	TT	CC	TT	TT	TT	CC	TT	CC	TT	CC	CC	TC	TT	TT	TT	TT	TT	TT	CC	TT	CC	CC	TC	CC	CC
AX-94418426	T/C	1A	311806352	+	NA	NA	NA	NA	wheat	NA	TT	TT	TT	CC	CC	TT	TT	TT	TT	TT	TT	TT	TT	TT	TT	TT	TT	NA	TT	TT	TT	TT	TT	CC	TT	TT	TT	TT	TT	TT	TT	CC	TT	TT	TT	TT	TC	TT	TT
AX-94421251	T/G	1A	342878832	+	NA	NA	NA	NA	wheat	NA	TT	TG	TT	GG	GG	TT	NA	TT	TG	TT	TG	TT	TT	TT	TT	NA	TT	TG	NA	TT	TT	NA	TG	GG	NA	TT	TT	TT	TG	TT	TT	NA	TT	TT	TT	TT	TT	TT	TT
AX-94421525	G/A	1A	582225371	+	NA	NA	NA	NA	wheat	NA	GG	AA	AG	AA	GG	GG	NA	NA	GG	AA	GG	GG	GG	NA	AA	AA	AA	NA	GG	GG	GG	AA	GG	GG	GG	GG	AA	GG	NA	AA	AA	AA	AA	GG	AA	AA	GG	GG	GG
AX-94421583	C/T	1A	13354219	+	NA	NA	NA	NA	wheat	NA	CC	CC	CC	CC	CC	CC	CC	CC	CC	TT	CC	CC	TT	CC	CC	CC	CC	CC	CC	NA	CC	CC	CC	CC	CC	TC	CC	CC	CC	CC	CC	CC	CC	CC	CC	CC	CC	CC	CC
AX-94421922	T/A	1A	578922936	+	NA	NA	NA	NA	wheat	NA	TT	AA	TT	TT	TT	TT	TT	TT	TT	TT	AA	TT	AA	TT	TT	TT	TT	TT	AA	TT	AA	TT	AA	AA	NA	AA	TT	TT	AA	TT	TT	TT	TT	TT	TT	AT	AT	TT	TT
AX-94422082	G/T	1A	1145885	+	NA	NA	NA	NA	wheat	NA	TT	GG	GG	GG	NA	TT	NA	GG	TT	GG	GG	GG	GG	GG	TG	TG	NA	TG	TG	GG	GG	TT	GG	GG	GG	GG	GG	GG	GG	GG	GG	GG	GG	GG	GG	GG	GG	GG	GG
AX-94422572	G/T	1A	91162624	+	NA	NA	NA	NA	wheat	NA	GG	GG	GG	TG	GG	GG	GG	GG	GG	TT	GG	GG	GG	GG	GG	TT	TT	GG	GG	GG	TT	TT	GG	GG	GG	GG	GG	GG	GG	GG	GG	TG	TT	GG	GG	GG	GG	GG	GG
AX-94423447	A/G	1A	381822406	+	NA	NA	NA	NA	wheat	NA	AA	AA	AA	AG	AA	AA	AA	GG	AA	NA	AA	AA	AG	AA	AA	AA	AA	AA	AA	AA	AA	AA	AG	AA	AG	AA	AA	AA	AA	AA	AA	GG	AA	AA	GG	AA	AA	NA	AG
AX-94425021	G/A	1A	577461576	+	NA	NA	NA	NA	wheat	NA	GG	AA	GG	GG	AA	GG	AG	GG	GG	GG	AA	GG	AA	GG	GG	GG	AA	AG	AA	GG	AA	GG	AA	AA	GG	AA	AA	GG	AA	AA	AA	GG	AA	GG	GG	AG	AA	AA	AA
AX-94425760	C/A	1A	516786308	+	NA	NA	NA	NA	wheat	NA	AC	CC	CC	CC	AC	CC	CC	CC	CC	CC	CC	CC	CC	CC	AC	AC	AC	NA	AC	CC	CC	CC	CC	CC	CC	CC	CC	CC	CC	CC	CC	CC	CC	CC	CC	CC	CC	CC	CC
AX-94426657	A/G	1A	521323271	+	NA	NA	NA	NA	wheat	NA	GG	GG	AA	AA	AA	GG	GG	GG	GG	AA	GG	GG	GG	AA	GG	GG	AA	AA	AA	GG	AA	GG	AA	AA	AG	NA	AA	AA	AA	AA	AA	AA	AA	AA	GG	AA	AA	GG	GG
AX-94428996	A/G	1A	153586357	+	NA	NA	NA	NA	wheat	NA	AA	AA	AA	NA	AA	AA	AA	AA	AA	AA	AA	AA	AA	AA	AA	NA	NA	AA	AA	AA	AG	AG	AA	AA	AA	AA	AA	AA	AA	AA	AA	AA	AG	AA	AA	AA	AA	AA	AA
AX-94430348	C/T	1A	360455925	+	NA	NA	NA	NA	wheat	NA	TT	TT	TT	TT	CC	TT	TT	CC	TT	CC	TT	TT	CC	CC	TT	CC	TT	CC	TT	TT	CC	TT	TT	CC	TT	CC	TT	CC	TT	CC	CC	CC	CC	CC	CC	TT	CC	CC	CC
AX-94430594	C/T	1A	579198978	+	NA	NA	NA	NA	wheat	NA	CC	TT	TT	CC	CC	CC	TC	CC	CC	CC	TT	CC	TT	CC	CC	TT	TT	TT	TT	CC	TT	CC	TT	TT	CC	TT	CC	CC	TT	TT	TT	TT	CC	CC	CC	TT	TC	CC	CC
AX-94433343	G/A	1A	541992110	+	NA	NA	NA	NA	wheat	NA	GG	GG	GG	NA	GG	GG	GG	GG	NA	GG	GG	GG	GG	GG	GG	AG	GG	GG	GG	NA	GG	GG	GG	GG	GG	GG	GG	GG	GG	GG	GG	GG	GG	GG	GG	GG	GG	GG	GG
AX-94433348	G/A	1A	508721263	+	NA	NA	NA	NA	wheat	NA	GG	GG	AA	AA	AA	AA	GG	AA	GG	AA	GG	GG	GG	GG	GG	GG	GG	AG	AA	GG	GG	GG	AG	GG	NA	GG	GG	GG	GG	GG	GG	NA	GG	GG	GG	AA	AG	AA	AA
AX-94433809	G/A	1A	64596475	+	NA	NA	NA	NA	wheat	NA	GG	GG	GG	NA	GG	GG	GG	GG	GG	AA	GG	GG	GG	GG	GG	AA	AA	GG	GG	GG	AA	AA	GG	GG	GG	GG	GG	GG	GG	GG	GG	AG	AA	GG	GG	GG	GG	GG	GG
AX-94434525	G/A	1A	143270511	+	NA	NA	NA	NA	wheat	NA	GG	GG	GG	AA	AA	GG	GG	GG	GG	GG	GG	GG	GG	GG	GG	GG	GG	AG	GG	GG	GG	GG	GG	AA	NA	GG	GG	GG	GG	GG	GG	GG	GG	GG	GG	GG	AG	GG	GG
AX-94435812	T/C	1A	118290157	+	NA	NA	NA	NA	wheat	NA	TC	TT	NA	CC	CC	TT	TT	TT	TT	TC	TC	TT	NA	TT	TC	TC	TC	TC	TC	TT	TT	TT	TC	CC	NA	TT	TT	TT	TC	TT	TT	NA	TT	TT	TT	NA	TC	TT	NA
AX-94437971	C/T	1A	517482818	+	NA	NA	NA	NA	wheat	NA	CC	CC	TT	NA	TT	TT	CC	TT	CC	CC	CC	CC	CC	CC	CC	CC	TT	TT	TT	CC	TT	CC	TT	CC	TC	CC	TT	TT	NA	TT	TT	TT	TT	TT	CC	CC	TT	TT	TC
AX-94438601	C/G	1A	4033356	+	NA	NA	NA	NA	wheat	NA	CG	CC	CC	CC	CC	CG	CG	CC	CG	CC	CC	CC	CC	CC	CC	CC	CC	CG	CC	CC	CC	CG	CG	CC	CG	CC	CC	CC	CC	CC	CC	CC	CC	CC	CC	CC	CC	CC	CC
AX-94440483	A/T	1A	532815403	+	NA	NA	NA	NA	wheat	NA	AA	AA	AA	AA	TT	AA	AT	TT	AA	TT	AA	AA	AA	TT	AA	AA	TT	TT	TT	AA	AA	AA	AA	AA	AA	AA	AA	TT	TT	TT	TT	TT	AA	TT	AA	AA	AT	AA	AA
AX-94441027	C/T	1A	372467945	+	NA	NA	NA	NA	wheat	NA	CC	CC	CC	CC	CC	CC	CC	TT	CC	CC	CC	CC	CC	CC	CC	CC	CC	CC	CC	CC	CC	CC	CC	CC	CC	CC	CC	CC	CC	CC	CC	TT	CC	CC	TT	CC	CC	CC	TT
AX-94441967	G/C	1A	301198132	+	NA	NA	NA	NA	wheat	NA	GG	NA	GG	CC	CC	GG	GG	GG	CG	CC	GG	GG	CG	NA	GG	GG	GG	GG	NA	GG	GG	GG	CG	NA	NA	GG	GG	GG	CG	GG	GG	CC	GG	GG	GG	GG	NA	GG	GG
AX-94442809	T/C	1A	503376300	+	NA	NA	NA	NA	wheat	NA	CC	CC	TT	TT	TT	TT	CC	CC	CC	TT	CC	TT	CC	TT	TT	CC	TT	TT	TT	CC	TT	TT	TT	TT	TC	NA	TT	TT	TT	TT	TT	TT	TT	TT	TT	CC	TT	TT	TT
AX-94443744	A/C	1A	20094316	+	NA	NA	NA	NA	wheat	NA	CC	AA	AA	NA	AA	CC	AA	AA	NA	AA	CC	AA	AA	CC	AA	AA	AA	AA	CC	AA	AA	CC	AA	AA	AC	AA	AA	AA	CC	CC	CC	AA	AA	AA	AA	AA	AA	AA	AA
AX-94444765	T/A	1A	301197944	+	NA	NA	NA	NA	wheat	NA	AT	TT	TT	AA	AA	TT	TT	NA	NA	AA	TT	TT	TT	TT	AT	AT	AT	AT	NA	TT	TT	NA	AT	TT	AT	TT	TT	TT	TT	TT	TT	AT	TT	TT	TT	TT	AT	TT	TT
AX-94445757	A/C	1A	155842482	+	NA	NA	NA	NA	wheat	NA	AA	AA	AA	NA	AA	AA	AA	AA	AA	CC	AA	AA	AA	AA	AA	CC	CC	AA	AA	AA	CC	CC	AA	AA	AA	AA	AA	AA	AA	AA	AA	AC	CC	AA	AA	AA	AA	AA	AA
AX-94446043	C/T	1A	26969276	+	NA	NA	NA	NA	wheat	NA	CC	CC	CC	CC	CC	TC	CC	TC	CC	CC	CC	CC	CC	CC	TC	CC	CC	NA	CC	CC	CC	CC	CC	CC	CC	CC	TC	CC	TC	CC	CC	NA	CC	CC	TC	CC	CC	CC	CC
AX-94446416	G/C	1A	305003294	+	NA	NA	NA	NA	wheat	NA	GG	GG	GG	CC	CC	GG	GG	GG	GG	CC	GG	GG	GG	GG	GG	GG	NA	GG	GG	GG	GG	GG	GG	GG	GG	GG	GG	GG	GG	GG	GG	CC	GG	GG	GG	GG	CG	GG	GG
AX-94449086	A/G	1A	1190148	+	NA	NA	NA	NA	wheat	NA	AG	GG	GG	AG	AA	GG	GG	AA	GG	GG	AA	GG	GG	AA	GG	AA	AA	AA	AA	AA	GG	GG	AG	GG	AA	GG	AA	AA	AA	AA	AA	AA	AA	AA	AA	GG	NA	AA	AA
AX-94449293	T/C	1A	507079282	+	NA	NA	NA	NA	wheat	NA	CC	CC	TT	TT	CC	TT	CC	TT	CC	TT	CC	TT	CC	NA	TT	CC	TT	TC	NA	CC	TT	TT	TC	CC	CC	CC	TT	TT	TC	TT	TT	TT	TT	TT	TT	TT	TT	TT	TC
AX-94453185	G/T	1A	537082527	+	NA	NA	NA	NA	wheat	NA	NA	GG	GG	GG	GG	TG	TG	GG	TG	GG	GG	NA	TG	GG	TG	GG	GG	GG	GG	TG	GG	GG	GG	GG	NA	GG	GG	GG	GG	GG	GG	GG	GG	GG	GG	GG	GG	GG	GG
AX-94456767	T/C	1A	462435377	+	NA	NA	NA	NA	wheat	NA	TC	TT	TT	TT	TC	TT	TT	TT	TT	CC	TT	TT	TT	TT	TC	TC	TC	TC	TC	TT	TT	TT	TT	TT	TT	TT	TT	TT	TT	TT	TT	TT	TT	TT	CC	TT	TT	TT	TT
AX-94458071	G/A	1A	96455106	+	NA	NA	NA	NA	wheat	NA	GG	GG	GG	AA	GG	GG	GG	GG	GG	AA	GG	GG	GG	GG	GG	AA	AA	GG	GG	GG	AA	AA	GG	GG	GG	GG	GG	GG	GG	GG	GG	AG	AA	GG	GG	GG	GG	GG	GG
AX-94460543	A/T	1A	119496869	+	NA	NA	NA	NA	wheat	NA	AA	AA	AA	TT	AT	AA	AA	NA	NA	AA	AA	AA	AA	NA	AA	AA	AA	AA	AA	AA	AA	AA	AA	TT	NA	AA	AA	AA	NA	AA	AA	AA	AA	AA	AA	AA	AT	AA	AA
AX-94461500	T/C	1A	571789170	+	NA	NA	NA	NA	wheat	NA	TT	TT	TT	TT	CC	CC	TT	TT	TT	TT	TT	TT	CC	TT	TT	TT	TT	TT	TT	TT	TT	TT	TT	TT	CC	TT	TT	TT	TT	TT	TT	TT	TT	TT	TT	TT	NA	CC	CC
AX-94461715	C/T	1A	227268367	+	NA	NA	NA	NA	wheat	NA	CC	CC	CC	CC	CC	CC	CC	CC	CC	NA	CC	CC	CC	CC	CC	TC	NA	CC	CC	CC	TC	TC	CC	CC	CC	CC	CC	CC	CC	CC	CC	CC	TC	CC	CC	CC	CC	CC	CC
AX-94462123	T/C	1A	497760681	+	NA	NA	NA	NA	wheat	NA	TC	TT	NA	CC	CC	TT	TT	CC	TT	TT	TT	TT	TT	TT	CC	TC	TC	TC	TC	TT	TT	CC	TT	CC	TC	TT	TT	TT	TT	TT	TT	TT	NA	NA	CC	CC	TC	TT	CC
AX-94464572	C/T	1A	148608949	+	NA	NA	NA	NA	wheat	NA	CC	CC	CC	TT	TC	CC	CC	CC	CC	CC	CC	CC	CC	CC	CC	CC	CC	CC	CC	CC	CC	CC	CC	TT	CC	CC	CC	CC	CC	CC	CC	CC	CC	CC	CC	CC	TC	CC	CC
AX-94464778	A/C	1A	63295898	+	NA	NA	NA	NA	wheat	NA	CC	AA	AA	AA	CC	AA	CC	CC	CC	AA	AA	AA	CC	AA	AA	AA	AA	AA	AA	AA	AA	CC	AA	CC	AC	AA	CC	AA	AA	AA	AA	AA	CC	AA	AA	AA	AC	CC	CC
AX-94465677	T/C	1A	544054280	+	NA	NA	NA	NA	wheat	NA	TT	CC	TT	CC	CC	TT	TT	TT	TT	TT	TT	TT	TT	CC	TT	NA	CC	TC	TT	TT	TT	TT	TT	TT	TT	TT	TT	TT	TT	CC	CC	TT	TT	TT	TT	TT	TC	CC	CC
AX-94465726	G/C	1A	249380045	+	NA	NA	NA	NA	wheat	NA	CG	GG	GG	CC	CC	GG	GG	GG	GG	NA	GG	GG	GG	GG	CG	CG	CG	CG	CG	GG	GG	GG	GG	CC	GG	GG	GG	GG	GG	GG	GG	GG	GG	GG	GG	GG	GG	GG	GG
AX-94465876	C/T	1A	432589601	+	NA	NA	NA	NA	wheat	NA	CC	CC	CC	CC	CC	CC	CC	CC	CC	CC	CC	CC	CC	CC	CC	CC	CC	TC	CC	CC	CC	CC	CC	CC	CC	CC	CC	CC	CC	CC	CC	CC	CC	CC	CC	CC	CC	CC	CC
AX-94465963	A/G	1A	574498603	+	NA	NA	NA	NA	wheat	NA	AG	AA	AA	AG	AA	GG	AA	AA	NA	AA	AA	AA	AA	AA	AA	AG	NA	GG	AG	AA	AA	AA	AA	AA	GG	AA	AA	AA	AG	AA	AA	AA	AA	AA	AA	AA	AA	NA	AA
AX-94466070	C/A	1A	124016835	+	NA	NA	NA	NA	wheat	NA	NA	CC	CC	NA	AA	CC	CC	CC	CC	CC	CC	CC	CC	CC	CC	NA	AC	AC	CC	CC	CC	CC	NA	AC	NA	CC	CC	CC	CC	CC	CC	CC	CC	CC	CC	CC	AC	CC	CC
AX-94466457	T/C	1A	16389643	+	NA	NA	NA	NA	wheat	NA	CC	TT	TT	CC	TT	CC	TT	TT	TT	TT	CC	TT	TT	CC	TT	TT	TT	TC	CC	TT	TT	CC	TT	TT	TC	TT	TT	TT	CC	CC	CC	NA	TT	TT	TT	TT	TT	TT	TT
AX-94467445	A/G	1A	34167625	+	NA	NA	NA	NA	wheat	NA	AA	AA	AA	AG	AA	AA	AA	AA	AA	AG	AA	AA	AA	AA	AA	AG	NA	AA	AA	AA	AG	AG	AA	AA	AA	AA	AA	AA	AA	AA	AA	AA	AG	AA	AA	AA	AA	AA	AA
AX-94467726	G/A	1A	544055323	+	NA	NA	NA	NA	wheat	NA	NA	AA	GG	AA	AA	GG	GG	AA	GG	GG	GG	GG	GG	AA	AG	AA	AA	NA	AG	GG	GG	AA	GG	AA	NA	GG	GG	GG	GG	AA	AA	AA	GG	GG	AA	AA	AA	AA	AA
AX-94470457	A/C	1A	21985693	+	NA	NA	NA	NA	wheat	NA	AA	AA	AA	NA	AA	AA	NA	AA	AC	CC	AA	AA	AA	NA	AA	CC	CC	NA	AC	AA	CC	CC	AC	AA	AC	AA	AA	AA	NA	AA	AA	AC	CC	AA	AA	AA	AA	AA	AA
AX-94471485	T/G	1A	14077803	+	NA	NA	NA	NA	wheat	NA	GG	TT	TT	GG	TT	GG	TT	TT	TT	TT	GG	TT	TG	GG	TT	TT	TT	TT	TG	TT	TT	GG	TT	TT	TT	TT	TT	TT	NA	GG	GG	TT	TT	TT	TT	TT	TT	TT	TT
AX-94472344	T/C	1A	18486727	+	NA	NA	NA	NA	wheat	NA	TT	CC	TT	TT	TT	TT	TT	TT	TT	CC	CC	TT	TT	CC	TC	TC	NA	TT	TC	TT	TT	CC	TT	TT	TT	NA	TT	CC	NA	CC	CC	TT	CC	CC	CC	TT	TT	TT	TT
AX-94474537	C/T	1A	575226994	+	NA	NA	NA	NA	wheat	NA	TT	CC	TC	CC	TT	TT	TT	CC	TT	CC	CC	TT	TT	TT	TT	CC	CC	TT	CC	TT	CC	CC	CC	CC	TC	CC	TT	TT	CC	CC	CC	CC	CC	CC	CC	CC	TC	TT	TT
AX-94474833	G/A	1A	590004498	+	NA	NA	NA	NA	wheat	NA	AA	GG	GG	AA	GG	GG	NA	GG	AA	GG	GG	GG	GG	AA	AA	GG	GG	GG	AG	GG	AA	GG	NA	AA	NA	GG	AA	GG	GG	GG	GG	GG	AA	GG	AA	GG	AG	AA	AA
AX-94475412	G/A	1A	18820751	+	NA	NA	NA	NA	wheat	NA	AG	GG	GG	AG	GG	AG	GG	GG	GG	GG	GG	GG	GG	AG	GG	GG	GG	AG	AG	GG	GG	GG	GG	GG	GG	GG	GG	GG	AG	AG	AG	GG	GG	GG	GG	GG	GG	GG	GG
AX-94476963	T/C	1A	218529266	+	NA	NA	NA	NA	wheat	NA	NA	TT	TT	CC	CC	TT	TT	TT	TT	TT	TT	TT	TT	TT	TT	TT	TT	TT	TT	TT	TT	TT	TT	CC	TT	TT	TT	TT	TT	TT	TT	TT	TT	TT	TT	TT	NA	TT	TT
AX-94478330	T/C	1A	585822043	+	NA	NA	NA	NA	wheat	NA	TC	TT	CC	TT	TT	TT	TT	TT	TT	TT	CC	TT	CC	TT	TT	CC	TT	TC	CC	TT	TT	TT	TT	TT	TT	TC	TT	TT	TC	TT	TT	TC	TT	TT	CC	CC	TT	TT	TT
AX-94480220	G/A	1A	543181046	+	NA	NA	NA	NA	wheat	NA	GG	AA	GG	GG	AA	GG	GG	AA	GG	GG	NA	GG	GG	AA	GG	AA	AA	AA	AG	GG	GG	AA	GG	AA	NA	GG	GG	GG	GG	AA	AA	AA	GG	GG	AA	AA	AA	AA	AA
AX-94480304	A/C	1A	351884657	+	NA	NA	NA	NA	wheat	NA	AC	AA	AA	AA	AC	AA	AA	CC	AA	AA	AC	AA	AA	AA	AC	AC	AC	AC	AC	AA	AA	NA	AA	AA	AA	AA	AA	AA	AC	AA	AA	NA	AA	AA	CC	AA	AA	AA	AC
AX-94480589	G/A	1A	42256090	+	NA	NA	NA	NA	wheat	NA	GG	GG	NA	NA	GG	NA	GG	GG	NA	AG	AG	GG	AG	AG	GG	GG	GG	AA	AG	NA	AG	GG	AG	NA	AG	GG	GG	GG	AG	GG	GG	AG	GG	GG	GG	GG	AA	AG	NA
AX-94480654	T/C	1A	584469444	+	NA	NA	NA	NA	wheat	NA	TT	CC	CC	TT	TT	CC	TT	CC	TT	TT	CC	TT	CC	TT	TT	CC	TT	TT	TC	TT	TC	TT	TC	TC	TC	CC	TT	TT	NA	TT	TT	CC	TT	TT	CC	CC	TT	TT	TT
AX-94481367	C/T	1A	490313586	+	NA	NA	NA	NA	wheat	NA	CC	CC	TT	CC	CC	CC	TC	CC	CC	CC	TT	CC	CC	TT	TC	CC	CC	TT	TT	CC	TT	CC	TT	CC	CC	TC	TT	TT	TT	TT	TT	TT	TT	TT	CC	CC	TC	TT	TC
AX-94483690	A/G	1A	96439144	+	NA	NA	NA	NA	wheat	NA	AA	AA	AA	AG	AA	AA	AA	AA	NA	AG	AA	AA	AA	AA	AA	AA	AA	AA	AA	AA	AG	AG	NA	AA	AG	AA	AA	AA	NA	AA	NA	AG	AG	AA	AA	AA	AA	AA	AA
AX-94486352	C/T	1A	150892088	+	NA	NA	NA	NA	wheat	NA	TT	CC	CC	TT	NA	CC	CC	CC	CC	TT	CC	TC	CC	CC	TC	NA	TC	TC	TC	CC	TT	TT	CC	CC	TT	CC	NA	CC	CC	NA	CC	TC	TT	CC	CC	CC	CC	CC	CC
AX-94488826	T/C	1A	41830115	+	NA	NA	NA	NA	wheat	NA	CC	CC	TT	TC	CC	TT	NA	CC	NA	TT	TT	CC	CC	TT	CC	TT	TT	TT	TT	CC	TT	NA	TT	CC	NA	TC	TT	TT	TT	TT	TT	TT	NA	TT	CC	CC	TC	CC	CC
AX-94489004	A/G	1A	272313241	+	NA	NA	NA	NA	wheat	NA	NA	AA	AA	GG	GG	AA	AA	AA	AA	AA	AA	AA	AA	AA	AA	AG	AG	AG	AG	AA	AA	AA	AG	GG	AG	AA	AA	AA	NA	AA	AA	AA	AA	AA	AA	AA	AA	AA	AA
AX-94489984	G/A	1A	126857901	+	NA	NA	NA	NA	wheat	NA	GG	GG	GG	NA	GG	GG	GG	GG	GG	AG	GG	GG	GG	GG	GG	AG	AG	GG	GG	GG	AG	AG	GG	GG	NA	GG	GG	GG	GG	GG	GG	AG	AG	GG	GG	GG	GG	GG	GG
AX-94491186	T/C	1A	534271757	+	NA	NA	NA	NA	wheat	NA	TT	TC	TC	NA	TT	TC	TT	TC	TT	TT	TT	TC	NA	TT	TT	TT	TT	TT	TT	TT	TC	TT	TC	TT	NA	TT	TT	TT	TT	TT	TT	TT	TC	TC	TT	TT	TT	TT	TT
AX-94491754	C/G	1A	11729712	+	NA	NA	NA	NA	wheat	NA	GG	CC	CC	GG	CC	GG	CC	CC	CC	CC	GG	CC	CC	GG	CC	CC	CC	CC	GG	CC	CC	GG	CC	CC	CC	CC	CC	CC	GG	GG	GG	CC	CC	CC	CC	CC	CC	CC	CC
AX-94492529	A/T	1A	3118372	+	NA	NA	NA	NA	wheat	NA	TT	AA	AA	AA	AA	TT	NA	AA	TT	AA	AA	AA	AA	AA	AA	AA	AA	AT	AA	AA	AA	NA	AA	NA	NA	AA	AA	AA	AA	AA	AA	AA	AA	AA	AA	AA	AA	AA	AA
AX-94492795	T/C	1A	54015177	+	NA	NA	NA	NA	wheat	NA	TC	CC	TT	CC	CC	TT	TT	TT	NA	TT	NA	TT	TT	TT	TC	TC	TC	TC	TC	TT	TT	TT	TT	CC	TC	TT	TT	TT	TT	TT	TT	NA	NA	TT	TT	CC	TC	TT	TT
AX-94493709	A/G	1A	1174865	+	NA	NA	NA	NA	wheat	NA	AA	GG	AG	GG	AA	AA	AA	AA	AA	GG	AA	AG	AG	AA	GG	AA	AA	AA	AA	AA	GG	AA	GG	AG	AG	AG	AA	AA	AA	AA	AA	AA	AA	AA	AA	GG	AG	AA	AA
AX-94493792	T/C	1A	14253673	+	NA	NA	NA	NA	wheat	NA	CC	TT	TT	CC	TC	CC	TC	TT	TT	TT	CC	TT	NA	CC	TC	TC	TC	CC	CC	TT	TT	CC	TT	TT	CC	TT	TT	TT	CC	CC	CC	TT	TT	TT	TT	TT	TT	TT	TT
AX-94495040	A/G	1A	549619420	+	NA	NA	NA	NA	wheat	NA	AA	AA	GG	AA	AA	AA	AA	GG	AA	GG	AA	AA	AA	AA	AA	GG	AA	AA	AA	AA	GG	GG	GG	GG	AA	AA	GG	AA	AA	AA	AA	GG	GG	GG	GG	GG	AG	AA	AA
AX-94497321	A/G	1A	6654625	+	NA	NA	NA	NA	wheat	NA	GG	AA	AG	NA	AA	AG	NA	AA	AG	AA	AA	AA	AA	AA	AA	AA	AA	AA	AA	AA	NA	GG	AA	AA	NA	AA	AA	AA	AA	AA	AA	AA	AA	AA	AA	AA	AA	NA	AA
AX-94497542	G/C	1A	314620663	+	NA	NA	NA	NA	wheat	NA	GG	GG	GG	CC	CC	GG	GG	GG	GG	GG	GG	GG	GG	GG	GG	GG	GG	GG	GG	GG	GG	GG	GG	CC	GG	GG	GG	GG	GG	GG	GG	CC	GG	GG	GG	GG	GG	GG	GG
AX-94499152	T/C	1A	56923906	+	NA	NA	NA	NA	wheat	NA	TT	TT	TT	NA	TT	TT	TT	TT	TT	TC	TT	TT	TT	TT	TT	NA	NA	TT	TT	TT	TC	TC	TT	TT	TT	TT	TT	TT	TT	TT	TT	TT	TC	TT	TT	TT	TT	TT	TT
AX-94500543	T/C	1A	31155004	+	NA	NA	NA	NA	wheat	NA	TT	TT	TT	TC	TT	TC	TT	TT	NA	NA	TT	TT	TT	TT	TT	TT	TT	TT	TT	TT	TT	TC	TT	TC	TT	TT	TC	TC	TT	TT	TT	NA	TT	TT	NA	TT	TT	TC	TC
AX-94500759	G/A	1A	128626170	+	NA	NA	NA	NA	wheat	NA	GG	GG	GG	NA	GG	GG	NA	GG	GG	AG	GG	GG	GG	GG	GG	AG	AG	GG	GG	GG	AG	AG	GG	GG	GG	GG	GG	GG	GG	GG	GG	GG	AG	GG	GG	GG	GG	GG	GG
AX-94501117	G/T	1A	434878006	+	NA	NA	NA	NA	wheat	NA	GG	GG	GG	TT	NA	GG	GG	GG	GG	TT	GG	GG	GG	GG	GG	GG	GG	GG	GG	GG	GG	GG	GG	TT	GG	GG	GG	GG	GG	GG	GG	GG	GG	GG	GG	GG	TG	GG	GG
AX-94501544	T/C	1A	14046273	+	NA	NA	NA	NA	wheat	NA	CC	CC	TT	CC	TT	CC	TC	CC	TT	CC	CC	TT	CC	CC	CC	TT	CC	TT	CC	TT	TT	CC	NA	TT	TT	CC	TT	TT	CC	CC	CC	TT	TT	TT	TT	TT	TC	CC	TC
AX-94502624	C/T	1A	534271688	+	NA	NA	NA	NA	wheat	NA	CC	NA	CC	TT	CC	NA	CC	TT	CC	CC	CC	CC	CC	CC	CC	CC	CC	TC	CC	CC	CC	TT	CC	CC	CC	CC	CC	CC	CC	CC	CC	CC	CC	CC	TT	TT	CC	CC	CC
AX-94503076	C/T	1A	474192439	+	NA	NA	NA	NA	wheat	NA	CC	CC	CC	TT	TT	CC	CC	TT	CC	TT	CC	CC	CC	CC	CC	NA	CC	CC	CC	CC	CC	CC	CC	CC	CC	CC	CC	CC	CC	CC	CC	CC	CC	CC	CC	CC	CC	CC	NA
AX-94503114	G/A	1A	577463127	+	NA	NA	NA	NA	wheat	NA	NA	NA	NA	GG	AA	GG	GG	GG	GG	GG	AG	GG	AG	GG	GG	GG	GG	GG	AA	GG	AG	GG	NA	AA	GG	NA	AG	GG	AG	NA	NA	GG	AG	GG	GG	AG	NA	AG	NA
AX-94503208	T/C	1A	584478259	+	NA	NA	NA	NA	wheat	NA	TT	CC	CC	TT	TT	CC	TT	CC	TT	TT	CC	TT	CC	TT	TT	CC	TT	TT	CC	TT	TC	TT	TC	TC	TC	CC	TT	TT	CC	TT	TT	CC	TT	TT	CC	CC	TT	TT	TT
AX-94505680	C/T	1A	49288383	+	NA	NA	NA	NA	wheat	NA	TT	TT	CC	CC	TT	CC	TT	CC	TT	CC	CC	TT	TT	CC	CC	TT	CC	TC	CC	TT	CC	TT	CC	CC	TC	TC	CC	CC	CC	CC	CC	CC	TT	CC	TT	TT	CC	TT	TT
AX-94506762	G/T	1A	590342551	+	NA	NA	NA	NA	wheat	NA	NA	GG	TT	TG	GG	GG	NA	GG	TG	GG	GG	GG	TT	NA	GG	GG	GG	GG	TG	NA	GG	GG	TG	NA	TG	GG	GG	GG	TG	GG	GG	NA	NA	GG	GG	TT	GG	GG	GG
AX-94506844	G/T	1A	12585661	+	NA	NA	NA	NA	wheat	NA	GG	TG	GG	GG	GG	GG	GG	TG	GG	GG	GG	GG	GG	GG	GG	GG	GG	GG	GG	GG	GG	GG	GG	GG	GG	GG	GG	GG	TG	GG	GG	GG	GG	TG	TG	TG	TG	GG	TG
AX-94507094	C/T	1A	26960576	+	NA	NA	NA	NA	wheat	NA	CC	CC	CC	TT	CC	CC	CC	CC	CC	TT	CC	CC	CC	CC	CC	TT	TT	NA	CC	CC	TT	TT	CC	CC	NA	CC	CC	CC	CC	CC	CC	TT	TT	CC	CC	CC	CC	CC	CC
AX-94507352	T/A	1A	483677023	+	NA	NA	NA	NA	wheat	NA	AA	AA	TT	TT	TT	TT	AA	TT	AT	TT	TT	AA	AA	TT	TT	AA	AA	AT	TT	AA	TT	TT	TT	TT	NA	AA	TT	TT	TT	TT	TT	TT	TT	TT	AA	AA	TT	TT	AT
AX-94507420	G/A	1A	482335848	+	NA	NA	NA	NA	wheat	NA	AA	AA	GG	GG	AA	GG	AA	AA	AA	AA	GG	AA	AA	GG	GG	AA	AA	GG	GG	AA	GG	GG	GG	GG	AG	AA	GG	GG	GG	GG	GG	GG	GG	GG	AA	AA	GG	GG	AG
AX-94507814	G/A	1A	28361089	+	NA	NA	NA	NA	wheat	NA	AG	GG	GG	AG	NA	GG	GG	GG	GG	GG	GG	GG	GG	GG	AG	AG	GG	NA	AG	GG	GG	GG	GG	GG	AG	GG	GG	GG	AA	GG	GG	AA	GG	GG	GG	GG	GG	NA	GG
AX-94507844	T/C	1A	544378391	+	NA	NA	NA	NA	wheat	NA	TT	CC	TT	NA	CC	TT	TT	CC	TT	TT	TT	TT	TT	CC	TT	CC	CC	CC	TT	TT	TT	CC	TT	CC	TT	TT	TT	TT	TT	CC	CC	CC	TT	TT	CC	CC	CC	CC	CC
AX-94508777	C/T	1A	520583780	+	NA	NA	NA	NA	wheat	NA	CC	CC	TT	CC	TT	TT	CC	CC	CC	CC	CC	TT	CC	TT	TT	CC	TT	TT	TT	CC	TT	CC	TT	CC	TC	CC	TT	CC	TT	TT	TT	TT	TT	CC	TT	CC	TC	TT	TT
AX-94510193	G/A	1A	23339529	+	NA	NA	NA	NA	wheat	NA	GG	GG	GG	AG	GG	GG	GG	GG	GG	AG	GG	GG	GG	GG	GG	NA	GG	GG	GG	GG	AG	AG	GG	GG	AG	GG	GG	GG	GG	GG	GG	AG	AG	GG	GG	GG	GG	GG	GG
AX-94511623	C/A	1A	96470157	+	NA	NA	NA	NA	wheat	NA	CC	CC	CC	NA	CC	CC	CC	CC	CC	AA	CC	CC	CC	CC	CC	AA	AA	NA	CC	CC	AA	AA	CC	CC	CC	CC	CC	CC	CC	CC	CC	CC	AA	CC	CC	CC	CC	CC	CC
AX-94512190	A/C	1A	483861963	+	NA	NA	NA	NA	wheat	NA	AA	AA	AA	AA	AA	AA	AA	AA	AA	AA	AA	AA	AA	AA	AC	AA	AA	AC	AA	AA	AA	AA	AA	AA	AA	AA	AA	AA	AA	AA	AA	AA	AA	AA	AA	AA	AA	AA	AA
AX-94513354	T/G	1A	22295061	+	NA	NA	NA	NA	wheat	NA	TT	TT	TT	NA	TT	TT	TT	TT	TT	NA	TT	TT	TT	TT	TT	TG	TG	TG	TT	TT	NA	GG	NA	TT	TT	TT	TT	TT	TT	TT	TT	TT	GG	TT	TT	TT	TT	TT	TT
AX-94513473	C/A	1A	522536489	+	NA	NA	NA	NA	wheat	NA	AC	CC	CC	AA	AC	CC	CC	NA	CC	CC	CC	CC	CC	CC	NA	NA	NA	AA	AC	CC	CC	CC	CC	CC	NA	CC	CC	CC	CC	CC	CC	NA	CC	CC	CC	AA	CC	CC	CC
AX-94514773	T/C	1A	238653598	+	NA	NA	NA	NA	wheat	NA	TT	TT	NA	TC	CC	NA	TT	TT	TT	TT	TC	TC	TT	TT	TT	TT	TT	TT	NA	TT	TT	TT	TT	CC	TT	TT	TT	TT	TT	TT	TT	TT	TT	TT	TT	TT	TC	TT	NA
AX-94515437	C/T	1A	571347791	+	NA	NA	NA	NA	wheat	NA	CC	TT	CC	CC	TT	TC	CC	CC	CC	CC	CC	CC	TT	CC	CC	CC	TT	CC	CC	CC	CC	CC	CC	CC	TC	CC	CC	CC	CC	TT	TT	CC	CC	CC	CC	CC	TC	TT	TT
AX-94515468	C/G	1A	534201557	+	NA	NA	NA	NA	wheat	NA	CC	CC	GG	GG	GG	CC	CC	CC	CC	GG	CC	CC	CC	GG	CC	CC	GG	GG	GG	CC	GG	CC	GG	GG	CC	GG	GG	GG	GG	GG	GG	GG	GG	GG	CC	GG	GG	GG	GG
AX-94517594	A/G	1A	370107590	+	NA	NA	NA	NA	wheat	NA	AA	AA	AA	AA	AA	AA	AA	GG	AA	AA	AA	AA	AA	AA	AA	AA	AA	AA	AA	AA	AA	AA	AA	GG	AA	AA	AA	AA	AA	AA	AA	NA	AA	AA	GG	AA	AA	AA	AG
AX-94518238	T/G	1A	107107574	+	NA	NA	NA	NA	wheat	NA	TT	NA	TT	GG	TT	TT	TT	TT	TG	GG	TT	TT	TT	TT	TT	GG	GG	TG	TT	TT	GG	GG	TT	TT	TG	TT	TT	TT	TT	TT	TT	TG	GG	TT	TT	TT	NA	TT	TT
AX-94519347	A/T	1A	351882595	+	NA	NA	NA	NA	wheat	NA	AA	AA	AA	AT	AT	AA	AA	AT	AA	AA	AA	AA	AA	AA	AA	AA	AA	AA	AA	AA	AA	AA	AA	AT	AA	AA	AA	AA	AA	AA	AA	AA	AA	AA	AT	AA	AA	AA	AT
AX-94519549	A/C	1A	508723994	+	NA	NA	NA	NA	wheat	NA	CC	CC	AA	NA	CC	NA	CC	AA	CC	AA	CC	AA	CC	AA	AA	CC	NA	AC	AA	CC	AA	AA	AA	CC	NA	CC	AA	AA	AA	AA	AA	AA	AA	AA	AA	CC	AC	AA	NA
AX-94519887	T/A	1A	477049117	+	NA	NA	NA	NA	wheat	NA	NA	AA	TT	AT	AA	TT	AA	NA	AA	AA	TT	AA	AA	TT	TT	AA	AA	AT	TT	AA	TT	TT	TT	AA	TT	NA	TT	TT	TT	TT	TT	TT	TT	TT	AA	AA	AT	TT	AT
AX-94519926	C/A	1A	93693787	+	NA	NA	NA	NA	wheat	NA	CC	CC	CC	AC	CC	CC	CC	CC	CC	AC	CC	CC	CC	CC	CC	AC	AC	CC	CC	CC	AC	AC	CC	CC	CC	CC	CC	CC	CC	CC	CC	CC	AC	CC	CC	CC	CC	CC	CC
AX-94520045	T/C	1A	232345657	+	NA	NA	NA	NA	wheat	NA	TT	TT	TT	CC	CC	TT	TT	TT	TC	TT	TT	TT	TT	TT	TT	TT	TT	TT	NA	TT	TT	TT	TT	CC	TT	TT	TT	TT	TT	TT	TT	TT	TT	TT	TT	TT	TC	TT	TT
AX-94521615	A/C	1A	165172609	+	NA	NA	NA	NA	wheat	NA	AC	AA	AA	CC	CC	AA	AA	AA	AA	AA	AA	AA	AA	AA	AC	AC	AC	AC	AC	AA	AA	AA	AA	CC	AA	AA	AA	AA	AA	AA	AA	AA	AA	AA	AA	AA	AC	AA	AA
AX-94521760	A/C	1A	584469113	+	NA	NA	NA	NA	wheat	NA	AA	CC	CC	AA	AA	CC	AA	CC	AA	AA	CC	AA	CC	AA	AA	CC	AA	AA	CC	AA	AC	AA	AC	AC	CC	CC	AA	AA	CC	AA	AA	CC	AA	AA	CC	CC	NA	AA	AA
AX-94522271	A/T	1A	136953300	+	NA	NA	NA	NA	wheat	NA	AA	AA	AA	AA	AA	AA	AA	AA	AT	AT	AA	AA	AA	AA	AA	AT	AA	AT	AA	AA	AT	AT	AA	AA	AA	AA	AA	AA	AA	AA	AA	NA	AT	AA	AA	AA	AA	AA	AA
AX-94522489	T/C	1A	32302707	+	NA	NA	NA	NA	wheat	NA	TT	CC	CC	TT	CC	TT	TT	TT	TT	TT	TT	CC	TT	TT	CC	CC	CC	TC	TT	TT	CC	TT	CC	TT	TT	TT	CC	CC	CC	CC	TT	TT	CC	CC	TT	CC	CC	CC	CC
AX-94523339	T/G	1A	549522227	+	NA	NA	NA	NA	wheat	NA	NA	NA	TT	TT	NA	GG	NA	TT	NA	TT	GG	GG	NA	NA	GG	TT	GG	GG	NA	GG	TT	TT	TT	TT	TT	GG	TT	GG	GG	GG	GG	TT	TT	TT	TT	TT	NA	GG	GG
AX-94523741	C/T	1A	163394870	+	NA	NA	NA	NA	wheat	NA	NA	CC	CC	TC	CC	CC	CC	CC	CC	TC	CC	CC	CC	CC	NA	NA	TC	NA	CC	CC	TC	TC	CC	CC	CC	CC	CC	CC	CC	CC	CC	CC	TC	CC	CC	CC	CC	CC	CC
AX-94523894	T/C	1A	47791054	+	NA	NA	NA	NA	wheat	NA	TT	TT	TT	CC	TT	TT	TT	TT	TT	CC	TT	TT	TT	TT	TT	CC	CC	NA	TT	TT	CC	CC	TT	TT	TT	TT	TT	TT	TT	TT	TT	TT	CC	TT	TT	TT	NA	TT	TT
AX-94524244	T/C	1A	544055675	+	NA	NA	NA	NA	wheat	NA	TT	TT	TT	TT	TT	TT	TT	TC	TT	TT	TT	TT	TT	TT	TT	NA	TT	TT	TT	TT	TT	TC	TT	TC	TT	TT	TT	TT	TT	TT	TT	TC	TT	TT	TC	TC	TC	TT	TT
AX-94526544	T/C	1A	32376908	+	NA	NA	NA	NA	wheat	NA	TT	CC	CC	TT	CC	TT	TC	TT	TT	TT	TT	CC	TT	TT	CC	CC	CC	CC	TT	TT	CC	TT	CC	TT	TT	TT	CC	CC	CC	CC	TT	TT	CC	CC	TT	CC	CC	CC	CC
AX-94526630	A/G	1A	42550087	+	NA	NA	NA	NA	wheat	NA	AA	NA	AA	GG	AA	AA	AA	GG	AA	AA	AA	AA	AA	AA	GG	AA	AA	AA	AA	AA	AA	AA	AA	GG	AG	AA	AA	AA	NA	AA	AA	AA	AA	AA	AA	AA	AG	AA	AA
AX-94526905	A/G	1A	394853122	+	NA	NA	NA	NA	wheat	NA	AA	AA	AA	AA	NA	AA	AA	AA	NA	AA	NA	AG	AA	AA	AA	AA	NA	AG	AA	AA	AA	AA	AG	AA	AG	AA	AA	AA	AA	AA	AA	AA	AA	AA	AA	AA	AG	AA	AA
AX-94527038	T/C	1A	206172571	+	NA	NA	NA	NA	wheat	NA	TT	TT	TT	TT	TT	CC	TT	TT	TT	TT	NA	CC	TT	TT	TT	TT	TC	TT	TT	TT	TT	CC	TC	TT	TT	CC	TT	CC	TT	NA	CC	TC	TT	NA	TT	TT	TC	TT	TT
AX-94530243	A/G	1A	427818876	+	NA	NA	NA	NA	wheat	NA	AA	GG	GG	AA	GG	AA	AA	GG	AA	AA	GG	AA	AA	GG	AA	AA	AA	AA	GG	AA	AA	AA	AA	GG	AA	AA	GG	GG	GG	GG	GG	AA	AA	GG	GG	GG	AG	GG	GG
AX-94531255	G/A	1A	64598218	+	NA	NA	NA	NA	wheat	NA	GG	GG	GG	NA	GG	GG	GG	GG	GG	AA	GG	GG	GG	GG	GG	AA	AA	GG	GG	GG	AA	AA	GG	GG	GG	GG	GG	GG	GG	GG	GG	AG	AA	GG	GG	GG	GG	GG	GG
AX-94532291	G/T	1A	544170272	+	NA	NA	NA	NA	wheat	NA	GG	GG	GG	TT	GG	GG	GG	TT	GG	GG	GG	GG	GG	GG	GG	TT	GG	GG	GG	GG	GG	TT	GG	TT	GG	GG	GG	GG	GG	GG	GG	TT	GG	GG	TT	TT	TG	GG	GG
AX-94534146	A/C	1A	551050669	+	NA	NA	NA	NA	wheat	NA	CC	CC	AA	AA	CC	CC	CC	AA	CC	AA	AA	AA	CC	CC	AA	AA	AA	AC	AA	CC	AA	AA	AA	AA	AC	AA	AA	AA	AA	CC	CC	AA	AA	AA	AA	AA	NA	CC	CC
AX-94534394	T/C	1A	436423039	+	NA	NA	NA	NA	wheat	NA	TT	TT	TT	NA	CC	TT	TT	TT	TT	CC	TT	TT	TT	TT	TT	TT	TT	TT	TT	TT	TT	TT	TT	CC	TT	TT	TT	TT	TT	TT	TT	TT	TT	TT	TT	TT	TC	TT	TT
AX-94535560	A/G	1A	513933908	+	NA	NA	NA	NA	wheat	NA	GG	GG	AA	GG	AA	GG	GG	GG	GG	AA	GG	GG	GG	AA	AA	GG	AA	AA	AA	GG	AA	AA	AA	GG	GG	GG	AA	AA	AA	AA	AA	AA	AA	AA	AA	GG	AG	AA	AA
AX-94537312	G/A	1A	15194096	+	NA	NA	NA	NA	wheat	NA	AG	GG	GG	AG	GG	GG	GG	GG	GG	AG	GG	GG	GG	GG	GG	AG	AG	AG	AG	GG	AG	AG	NA	GG	AG	GG	GG	GG	NA	GG	GG	NA	AG	GG	GG	GG	GG	GG	GG
AX-94538854	C/T	1A	100289766	+	NA	NA	NA	NA	wheat	NA	CC	CC	CC	TT	CC	CC	CC	CC	CC	TT	CC	CC	CC	CC	CC	TT	TT	CC	CC	CC	TT	TT	CC	CC	TC	CC	CC	CC	CC	CC	CC	CC	TT	CC	CC	CC	CC	CC	CC
AX-94539875	C/T	1A	298116028	+	NA	NA	NA	NA	wheat	NA	CC	CC	CC	TT	TT	CC	CC	CC	CC	CC	CC	CC	CC	CC	CC	CC	CC	CC	CC	CC	CC	CC	CC	TT	CC	CC	CC	CC	CC	CC	CC	CC	CC	CC	CC	CC	TC	CC	CC
AX-94540853	A/G	1A	6517496	+	NA	NA	NA	NA	wheat	NA	GG	AA	GG	AA	AA	GG	AG	AA	GG	AA	AA	GG	AA	AA	GG	AA	AA	AA	AA	GG	AA	GG	GG	AA	AG	GG	GG	GG	GG	AG	AG	AG	AG	GG	AA	AA	AG	AA	AA
AX-94541721	C/T	1A	589447636	+	NA	NA	NA	NA	wheat	NA	NA	CC	CC	NA	TT	CC	CC	CC	CC	CC	CC	CC	CC	CC	TC	TT	CC	NA	NA	CC	CC	TT	CC	CC	CC	CC	CC	CC	CC	CC	CC	CC	CC	CC	CC	CC	TT	CC	CC
AX-94541870	C/T	1A	41709423	+	NA	NA	NA	NA	wheat	NA	CC	CC	CC	TC	CC	CC	CC	TC	CC	TC	TC	CC	CC	TC	TC	CC	CC	NA	TC	CC	CC	CC	CC	CC	CC	NA	CC	CC	TC	CC	TC	CC	CC	CC	CC	CC	CC	CC	CC
AX-94542169	C/T	1A	19063208	+	NA	NA	NA	NA	wheat	NA	CC	CC	CC	CC	CC	CC	CC	CC	CC	TC	CC	CC	CC	CC	CC	TC	TC	CC	CC	CC	TC	TC	CC	CC	CC	CC	CC	CC	CC	CC	CC	CC	TC	CC	CC	CC	CC	CC	CC
AX-94542559	G/A	1A	463041172	+	NA	NA	NA	NA	wheat	NA	AA	AA	GG	AA	GG	GG	AA	GG	AA	AA	GG	AA	AA	GG	GG	AA	AA	GG	GG	AA	GG	GG	GG	AA	AA	AG	GG	GG	GG	GG	GG	GG	GG	GG	AA	AA	AG	GG	GG
AX-94544328	T/C	1A	8239767	+	NA	NA	NA	NA	wheat	NA	TC	TT	TT	CC	TT	TT	TT	TT	TT	TC	TT	TT	TT	TT	TT	TC	TC	TC	TC	TT	TC	TC	TT	TT	TT	TT	TT	TT	NA	TT	TT	NA	TC	TT	TT	TT	TT	TT	TT
AX-94544499	C/T	1A	550311602	+	NA	NA	NA	NA	wheat	NA	TT	TT	CC	NA	TT	CC	TC	CC	TT	CC	CC	CC	TT	TT	CC	CC	CC	TT	CC	TT	CC	CC	CC	CC	NA	CC	CC	CC	CC	TT	TT	CC	CC	CC	CC	CC	TC	TT	TT
AX-94544735	T/G	1A	90762265	+	NA	NA	NA	NA	wheat	NA	TT	TT	TT	NA	TT	TT	TT	TT	TT	GG	TT	TT	TT	TT	TT	GG	GG	TT	TT	TT	GG	GG	TT	TT	TT	TT	TT	TT	TT	TT	TT	TG	GG	TT	TT	TT	TT	TT	TT
AX-94547512	T/C	1A	24321355	+	NA	NA	NA	NA	wheat	NA	TT	CC	TT	TT	CC	CC	TT	CC	TT	TT	TT	TT	TT	TT	CC	TT	TT	TT	TT	TT	TT	TT	TT	TT	TT	TT	CC	TT	CC	TT	TT	CC	TT	TT	CC	CC	TC	CC	CC
AX-94548892	T/C	1A	148610092	+	NA	NA	NA	NA	wheat	NA	TC	TT	TT	CC	TC	TT	TT	TT	TT	CC	TC	TT	TT	TT	TC	CC	CC	TC	NA	TT	CC	CC	TC	TT	TT	TT	TT	TT	TT	TT	TT	CC	CC	TT	TT	TT	TT	TT	TT
AX-94550326	G/A	1A	464116441	+	NA	NA	NA	NA	wheat	NA	GG	GG	GG	GG	AA	GG	GG	AA	GG	AA	GG	GG	GG	GG	GG	GG	GG	GG	GG	GG	GG	GG	GG	GG	GG	GG	GG	GG	GG	GG	GG	GG	GG	GG	GG	GG	GG	GG	AG
AX-94550611	A/G	1A	460993037	+	NA	NA	NA	NA	wheat	NA	AA	AA	AG	AA	GG	GG	AA	GG	AA	AA	AA	AG	AA	GG	AG	AA	AA	AA	AA	AA	AA	AG	GG	AA	AA	AA	AA	GG	GG	AA	AA	AA	AA	GG	GG	AA	GG	AA	AA
AX-94550967	C/T	1A	3381102	+	NA	NA	NA	NA	wheat	NA	CC	CC	CC	CC	CC	CC	CC	CC	CC	TC	CC	CC	TT	CC	CC	TC	TC	CC	CC	CC	NA	TC	CC	CC	CC	TC	CC	CC	TC	CC	CC	CC	NA	CC	CC	CC	NA	CC	CC
AX-94551821	G/T	1A	168742128	+	NA	NA	NA	NA	wheat	NA	GG	GG	GG	TT	GG	GG	GG	GG	GG	TT	GG	GG	GG	GG	GG	TT	TG	GG	GG	GG	TT	TT	GG	GG	GG	GG	GG	GG	GG	GG	GG	GG	TT	GG	GG	GG	GG	GG	GG
AX-94552630	C/G	1A	535434880	+	NA	NA	NA	NA	wheat	NA	GG	CC	CC	GG	CG	CC	GG	CC	GG	CC	CC	GG	GG	CG	GG	GG	CG	CC	CG	GG	CC	CG	CC	CG	GG	CG	CC	CC	CG	CG	CG	CG	CC	CC	CC	CG	NA	CG	CG
AX-94552774	T/C	1A	298116057	+	NA	NA	NA	NA	wheat	NA	TT	TT	TT	CC	TC	TT	TT	TT	TT	TT	TT	TT	TT	TT	TT	TT	TT	TT	TT	TT	TT	TT	TT	CC	TT	TT	TT	TT	TT	TT	TT	TT	TT	TT	TT	TT	TC	TT	TT
AX-94552967	T/G	1A	63061410	+	NA	NA	NA	NA	wheat	NA	TT	TT	TT	TG	TT	TT	TT	TT	TT	GG	TT	TT	TT	TT	TT	GG	GG	NA	NA	TT	GG	GG	TT	TT	TT	TT	TT	TT	TG	TT	TT	TT	GG	TT	TT	TT	TT	TT	TT
AX-94555133	C/G	1A	377429611	+	NA	NA	NA	NA	wheat	NA	CC	CC	CC	CC	CC	CC	CC	GG	CC	NA	NA	CC	CC	NA	CC	NA	NA	CC	CC	CC	NA	CC	CG	CC	CG	CC	CC	CC	NA	CC	CC	GG	CC	CC	GG	CC	CC	CC	GG
AX-94555232	A/G	1A	535064470	+	NA	NA	NA	NA	wheat	NA	AA	GG	GG	AA	GG	GG	GG	GG	GG	AA	AA	GG	GG	NA	AA	GG	GG	AA	NA	GG	GG	GG	AG	NA	NA	AG	AA	GG	GG	NA	AA	GG	GG	GG	AA	AA	AG	AG	NA
AX-94556854	T/C	1A	115359246	+	NA	NA	NA	NA	wheat	NA	NA	TT	TT	CC	TT	TT	TT	TT	TT	CC	TT	TT	TT	TT	TC	CC	CC	TC	NA	TT	CC	CC	TT	TT	TT	TT	TT	TT	TT	TT	TT	TC	CC	TT	TT	TT	TT	TT	TT
AX-94561436	T/C	1A	547215707	+	NA	NA	NA	NA	wheat	NA	TT	TT	CC	TT	TT	TT	TC	CC	TT	CC	TT	TT	TT	TT	TT	TC	TT	TT	TT	TT	CC	CC	CC	CC	TC	TT	CC	TT	TT	TT	TT	CC	CC	CC	CC	CC	TC	TT	TT
AX-94562727	G/T	1A	5646294	+	NA	NA	NA	NA	wheat	NA	GG	TG	GG	GG	GG	GG	GG	GG	GG	GG	GG	TG	GG	GG	GG	GG	GG	GG	GG	TG	GG	GG	TT	GG	GG	GG	TG	TG	TG	TG	TG	TG	TG	TG	GG	TG	NA	GG	GG
AX-94564492	G/A	1A	29797909	+	NA	NA	NA	NA	wheat	NA	GG	NA	GG	AA	NA	GG	GG	GG	GG	AA	GG	GG	GG	GG	GG	NA	NA	GG	GG	GG	AA	AA	GG	GG	NA	GG	GG	GG	GG	GG	GG	AG	AA	GG	GG	NA	GG	NA	AG
AX-94568594	C/T	1A	577079120	+	NA	NA	NA	NA	wheat	NA	CC	TT	CC	CC	TT	CC	TC	CC	CC	CC	TT	CC	TT	CC	CC	CC	TT	TT	TT	CC	TT	CC	TT	TT	CC	TT	CC	CC	TT	TT	TT	CC	TT	CC	CC	NA	TT	TT	TT
AX-94571120	T/C	1A	506854781	+	NA	NA	NA	NA	wheat	NA	TT	TT	CC	CC	CC	CC	TT	CC	TT	CC	TT	TT	TT	TT	TT	TT	TT	NA	CC	CC	TT	TT	CC	TT	TT	TT	TT	TT	TT	TT	TT	TC	TT	TT	TT	CC	CC	CC	CC
AX-94571699	C/A	1A	83832654	+	NA	NA	NA	NA	wheat	NA	CC	CC	CC	AA	CC	CC	CC	CC	CC	AA	CC	CC	CC	CC	CC	AA	AA	CC	AC	CC	AA	AA	CC	CC	NA	CC	CC	CC	CC	CC	CC	NA	AA	CC	CC	CC	CC	CC	CC
AX-94574509	C/T	1A	9580120	+	NA	NA	NA	NA	wheat	NA	CC	TT	TT	CC	CC	TT	CC	CC	CC	CC	CC	CC	TT	CC	CC	CC	CC	NA	CC	CC	CC	CC	CC	CC	CC	TC	CC	CC	CC	CC	CC	TC	CC	TT	CC	TT	TC	CC	CC
AX-94575656	A/G	1A	119707495	+	NA	NA	NA	NA	wheat	NA	AA	NA	AA	NA	AA	AA	AA	AA	AA	GG	AA	AA	AA	AA	AA	AG	AG	AA	AA	AA	NA	GG	AA	AA	AA	AA	AA	AA	AA	AA	AA	AG	GG	AA	AA	AA	AA	AA	AA
AX-94576586	C/T	1A	13762834	+	NA	NA	NA	NA	wheat	NA	CC	CC	CC	TC	CC	TC	CC	CC	NA	CC	TC	CC	CC	TC	CC	CC	CC	CC	CC	CC	CC	TC	CC	CC	CC	CC	CC	CC	TC	TC	TC	CC	CC	CC	CC	CC	CC	CC	CC
AX-94577003	G/C	1A	167152632	+	NA	NA	NA	NA	wheat	NA	GG	GG	GG	CC	GG	GG	GG	GG	GG	CC	GG	GG	GG	GG	GG	CG	CG	GG	GG	GG	CC	CC	GG	GG	GG	GG	GG	GG	GG	GG	GG	GG	CC	GG	GG	GG	GG	GG	GG
AX-94579659	T/C	1A	589475198	+	NA	NA	NA	NA	wheat	NA	TT	TT	TC	TT	CC	TT	TT	TT	TT	TT	TT	NA	NA	TT	TT	NA	TT	TT	TT	TT	TT	CC	TT	TT	TT	TT	TT	TT	TT	TT	TT	TT	TT	TT	TT	TC	TC	TT	TT
AX-94580006	A/G	1A	131520162	+	NA	NA	NA	NA	wheat	NA	AA	AA	AA	GG	AA	GG	AA	AA	AA	GG	AA	AA	NA	AA	AA	GG	GG	AA	AA	AA	GG	GG	AG	AA	AA	AA	AA	AA	AG	AA	AA	AG	GG	AA	AA	AA	AA	AA	AA
AX-94581035	G/C	1A	20538274	+	NA	NA	NA	NA	wheat	NA	CG	CG	CG	CG	CG	GG	GG	GG	GG	NA	GG	GG	GG	GG	CG	GG	GG	GG	GG	GG	GG	NA	GG	GG	GG	GG	GG	GG	GG	GG	GG	GG	GG	GG	GG	CG	GG	GG	CG
AX-94582979	A/G	1A	571584728	+	NA	NA	NA	NA	wheat	NA	AA	AG	AA	AA	AG	AA	AA	AA	AA	AA	AA	AA	AG	AA	AA	AA	AG	AA	AA	AA	AA	AA	AA	AA	AA	AA	AA	AA	AA	AG	AG	AA	AA	AA	AA	AA	AG	NA	AG
AX-94583145	G/A	1A	1211885	+	NA	NA	NA	NA	wheat	NA	AA	AA	GG	GG	GG	AA	AA	GG	AA	GG	GG	GG	GG	GG	GG	GG	GG	GG	AG	GG	GG	AA	GG	GG	GG	AA	GG	GG	GG	GG	GG	GG	GG	GG	GG	AA	AG	GG	GG
AX-94583358	C/T	1A	517381090	+	NA	NA	NA	NA	wheat	NA	CC	TC	CC	CC	CC	CC	CC	CC	CC	CC	CC	CC	CC	CC	CC	CC	CC	NA	CC	CC	CC	CC	CC	CC	CC	CC	CC	CC	CC	CC	CC	CC	CC	CC	TT	CC	CC	CC	CC
AX-94583506	T/C	1A	530236548	+	NA	NA	NA	NA	wheat	NA	TT	TT	CC	CC	CC	CC	TT	CC	TT	CC	TT	TT	TT	TT	TT	TT	TT	TC	TT	TT	CC	CC	CC	CC	TC	TT	CC	CC	TT	TT	TT	CC	CC	CC	TT	TT	CC	TT	TT
AX-94586745	G/A	1A	592100102	+	NA	NA	NA	NA	wheat	NA	GG	AG	GG	GG	GG	GG	AG	GG	GG	GG	AA	GG	GG	GG	GG	AG	AG	GG	AA	GG	GG	AG	GG	GG	GG	NA	GG	GG	GG	GG	AG	GG	AG	GG	AG	GG	GG	GG	GG
AX-94592638	G/A	1A	584683041	+	NA	NA	NA	NA	wheat	NA	GG	AA	AA	AG	AA	AA	GG	AA	NA	GG	GG	GG	GG	GG	GG	AG	NA	NA	AA	GG	GG	AA	GG	GG	AA	GG	GG	GG	GG	AA	GG	AA	AA	AA	AA	GG	NA	AA	AA
AX-94592848	G/C	1A	333626054	+	NA	NA	NA	NA	wheat	NA	GG	GG	GG	GG	GG	GG	GG	CC	GG	GG	GG	GG	GG	GG	GG	GG	GG	GG	GG	GG	NA	NA	CG	GG	GG	GG	GG	GG	GG	GG	GG	GG	GG	GG	CC	GG	GG	GG	GG
AX-94593042	C/T	1A	86648367	+	NA	NA	NA	NA	wheat	NA	CC	CC	CC	TT	CC	CC	CC	CC	CC	TT	CC	CC	CC	CC	CC	TT	TT	CC	CC	CC	TT	TT	CC	CC	CC	CC	CC	CC	CC	CC	CC	TC	TT	CC	CC	CC	CC	CC	CC
AX-94594465	T/C	1A	186993391	+	NA	NA	NA	NA	wheat	NA	TT	TT	TT	CC	CC	TT	TT	TT	TT	TT	TT	TT	TT	TT	TT	TT	TT	TT	TT	TT	TT	TT	TT	CC	TT	TT	TT	TT	TT	TT	TT	TT	TT	TT	TT	TT	TC	TT	TT
AX-94594952	C/G	1A	581871277	+	NA	NA	NA	NA	wheat	NA	CC	GG	CC	GG	CC	CC	CC	GG	CC	GG	CC	CC	CC	GG	GG	GG	GG	CG	CC	CC	CC	GG	CC	CC	CC	CC	GG	CC	GG	GG	GG	GG	GG	CC	GG	GG	NA	CC	CC
AX-94596280	G/A	1A	149874277	+	NA	NA	NA	NA	wheat	NA	GG	NA	GG	AA	AA	GG	GG	GG	GG	GG	GG	GG	GG	GG	GG	GG	GG	GG	GG	GG	GG	GG	AG	AA	GG	GG	GG	GG	GG	GG	GG	GG	GG	GG	GG	GG	NA	GG	GG
AX-94596860	G/T	1A	112036438	+	NA	NA	NA	NA	wheat	NA	GG	GG	GG	NA	GG	GG	GG	GG	GG	TT	GG	GG	GG	GG	GG	TG	TG	GG	GG	GG	TT	TT	GG	GG	NA	GG	GG	GG	GG	GG	GG	GG	TT	GG	GG	GG	GG	GG	GG
AX-94598030	G/A	1A	1159536	+	NA	NA	NA	NA	wheat	NA	AA	GG	GG	GG	GG	AA	AA	GG	AA	GG	GG	GG	GG	GG	GG	GG	GG	GG	GG	GG	GG	AA	GG	GG	GG	GG	GG	GG	GG	GG	GG	GG	GG	GG	GG	GG	GG	GG	GG
AX-94599511	C/T	1A	130909637	+	NA	NA	NA	NA	wheat	NA	CC	CC	CC	TT	CC	CC	CC	CC	CC	TT	CC	CC	CC	CC	NA	TT	TT	TC	NA	CC	TT	TT	CC	CC	CC	CC	CC	CC	CC	CC	CC	CC	TT	CC	CC	CC	CC	CC	CC
AX-94599588	A/G	1A	522472705	+	NA	NA	NA	NA	wheat	NA	GG	AA	AA	AG	AA	AA	AA	AA	AA	AA	GG	AA	NA	AG	GG	AA	AA	AG	AG	AA	AA	AA	AA	NA	AA	AG	GG	AA	AG	NA	GG	NA	AA	AA	AA	AA	NA	AA	AA
AX-94600120	T/C	1A	7658579	+	NA	NA	NA	NA	wheat	NA	CC	TT	TT	TT	NA	CC	TT	TT	TT	TT	TT	TT	TT	TT	NA	TT	NA	TC	TC	TT	TT	CC	TT	TT	TT	TT	TT	TT	TT	TT	TT	TT	TT	TT	TT	TT	TT	TT	TT
AX-94604036	A/G	1A	12098848	+	NA	NA	NA	NA	wheat	NA	AA	AA	AA	NA	AA	AA	AG	AG	AG	AA	AA	AA	AA	AA	AA	AA	AA	AG	AA	AG	AA	AA	AA	AA	AG	AA	AA	AA	AA	AA	AA	AA	AA	AA	AA	AA	AA	AG	NA
AX-94607056	A/G	1A	15438341	+	NA	NA	NA	NA	wheat	NA	GG	AA	AA	GG	AA	GG	NA	AA	AA	AA	GG	AA	AA	GG	AA	AA	AA	AA	GG	AA	AA	GG	AA	AA	AA	AA	AA	AA	GG	GG	GG	AA	AA	AA	AA	AA	AA	AA	AA
AX-94607479	C/A	1A	13666859	+	NA	NA	NA	NA	wheat	NA	CC	CC	CC	AC	CC	CC	CC	CC	CC	AC	CC	CC	CC	CC	CC	AC	AC	CC	CC	CC	AC	AC	NA	CC	NA	CC	CC	CC	CC	CC	CC	AC	AC	CC	CC	CC	CC	CC	CC
AX-94608897	G/C	1A	434423745	+	NA	NA	NA	NA	wheat	NA	GG	GG	GG	CC	CC	GG	GG	GG	GG	CC	GG	GG	GG	GG	GG	GG	GG	GG	GG	GG	GG	GG	GG	CC	GG	GG	GG	GG	GG	GG	GG	GG	GG	GG	GG	GG	GG	GG	GG
AX-94615023	G/A	1A	35934034	+	NA	NA	NA	NA	wheat	NA	GG	GG	GG	AA	GG	GG	GG	GG	GG	AA	GG	GG	GG	GG	GG	NA	AA	GG	GG	GG	AA	AA	GG	GG	GG	GG	GG	GG	GG	GG	GG	AG	AA	GG	GG	GG	GG	GG	GG
AX-94615576	G/C	1A	363452635	+	NA	NA	NA	NA	wheat	NA	GG	GG	GG	NA	GG	GG	GG	GG	GG	GG	GG	CC	GG	GG	GG	GG	GG	GG	GG	GG	GG	GG	CC	GG	NA	GG	GG	GG	NA	GG	GG	GG	GG	GG	GG	GG	NA	GG	GG
AX-94615586	T/G	1A	91159914	+	NA	NA	NA	NA	wheat	NA	TT	TT	TT	TG	TT	TT	TT	TT	TT	TG	TT	TT	TT	TT	TT	NA	TG	TT	TT	TT	TG	TG	TT	TT	TT	TT	TT	TT	TT	TT	TT	TG	TG	TT	TT	TT	TT	TT	TT
AX-94615593	G/A	1A	268925964	+	NA	NA	NA	NA	wheat	NA	GG	GG	GG	AG	GG	GG	GG	GG	NA	GG	GG	GG	GG	GG	GG	GG	GG	AG	GG	GG	GG	GG	NA	GG	AG	GG	GG	GG	AG	GG	GG	GG	GG	GG	GG	GG	AG	GG	GG
AX-94616748	A/T	1A	535418438	+	NA	NA	NA	NA	wheat	NA	AA	TT	NA	AT	AA	TT	NA	TT	AT	AT	NA	AA	AA	AA	AA	AA	AT	AT	AT	AA	NA	AA	AT	AA	NA	AA	NA	AA	AT	AA	AA	AT	AA	AA	TT	AA	AA	NA	NA
AX-94618053	C/A	1A	367874590	+	NA	NA	NA	NA	wheat	NA	CC	CC	CC	CC	CC	CC	CC	AA	CC	CC	CC	CC	CC	CC	CC	CC	CC	CC	AC	CC	CC	CC	CC	CC	CC	CC	CC	CC	CC	CC	CC	CC	CC	CC	AA	CC	CC	CC	NA
AX-94619003	C/T	1A	35542848	+	NA	NA	NA	NA	wheat	NA	CC	CC	CC	TC	CC	CC	CC	CC	CC	TC	CC	CC	CC	CC	CC	NA	NA	CC	CC	CC	TT	TT	CC	CC	CC	CC	CC	CC	CC	CC	CC	TC	TT	CC	CC	CC	CC	CC	CC
AX-94621604	C/G	1A	375475180	+	NA	NA	NA	NA	wheat	NA	CC	CC	CC	CC	CC	CC	CC	GG	CC	CC	CC	CC	CC	CC	CC	CC	CC	CC	CC	CC	CC	CC	CC	CC	CC	CC	CC	CC	CC	CC	CC	GG	CC	CC	GG	CC	CC	CC	GG
AX-94621608	G/C	1A	584960908	+	NA	NA	NA	NA	wheat	NA	NA	CG	GG	CG	CC	GG	GG	GG	GG	NA	GG	GG	GG	GG	GG	NA	GG	CC	GG	GG	GG	CG	CG	GG	CC	GG	GG	GG	GG	GG	CG	GG	GG	CG	GG	GG	CG	CG	CG
AX-94623727	C/T	1A	181778261	+	NA	NA	NA	NA	wheat	NA	CC	CC	CC	TC	CC	CC	CC	CC	CC	TC	CC	CC	CC	CC	CC	TC	TC	CC	CC	CC	TC	TC	CC	CC	CC	CC	CC	CC	CC	CC	CC	NA	TC	CC	CC	CC	CC	CC	CC
AX-94624109	C/T	1A	381295807	+	NA	NA	NA	NA	wheat	NA	CC	CC	CC	CC	CC	CC	CC	TT	CC	CC	CC	CC	CC	CC	CC	CC	CC	CC	CC	CC	CC	CC	CC	CC	CC	CC	CC	CC	CC	CC	CC	TT	CC	CC	TT	CC	CC	CC	NA
AX-94624955	T/C	1A	516564136	+	NA	NA	NA	NA	wheat	NA	CC	CC	NA	CC	TT	TT	CC	TT	CC	TT	CC	CC	CC	TT	TT	NA	TT	NA	TT	CC	TT	TT	TT	CC	NA	CC	TT	TT	NA	TT	TT	TT	TT	TT	TT	TT	TC	TT	NA
AX-94625328	T/C	1A	59857251	+	NA	NA	NA	NA	wheat	NA	TT	TT	TT	TC	TT	TT	TT	TT	TT	CC	TT	TT	TT	TT	TT	TC	CC	TT	TT	TT	CC	CC	NA	TT	TT	TT	TT	TT	TT	TT	TT	TC	CC	TT	TT	TT	TT	TT	TT
AX-94626802	A/C	1A	67469260	+	NA	NA	NA	NA	wheat	NA	AA	AA	AA	CC	AA	NA	AA	AA	AA	CC	AA	AA	AA	AA	AA	CC	CC	AA	AA	AA	CC	CC	AA	AA	AA	AA	AA	AA	AA	AA	AA	AC	CC	AA	AA	AA	AA	AA	AA
AX-94627776	A/G	1A	30193344	+	NA	NA	NA	NA	wheat	NA	AA	AA	AA	AG	AA	AA	AA	AA	AA	GG	NA	AA	AA	GG	AA	AG	AG	AA	AG	AA	AG	AG	AA	AA	AA	NA	AA	AA	NA	AA	NA	GG	AG	AA	AA	AA	AA	AA	AA
AX-94628265	A/G	1A	118509145	+	NA	NA	NA	NA	wheat	NA	GG	NA	AA	AA	AA	AA	AG	AA	GG	AA	AA	AG	GG	AA	AA	NA	AA	AG	AA	GG	AG	AA	AA	AA	GG	NA	AA	AA	AA	AA	AA	AA	AA	AA	AA	AA	AA	AA	AA
AX-94629336	T/C	1A	12769830	+	NA	NA	NA	NA	wheat	NA	TC	TT	TT	TC	TT	TC	NA	TT	TC	TT	TC	TT	TT	TC	TT	TT	TT	NA	TC	TT	TT	TC	TC	TT	TC	TT	TT	TT	TC	TC	TC	TT	TT	TT	TT	TT	TT	TT	TT
AX-94629635	G/A	1A	110073979	+	NA	NA	NA	NA	wheat	NA	NA	GG	GG	AG	GG	AG	GG	GG	GG	GG	GG	AG	GG	GG	GG	GG	AG	AG	GG	GG	GG	GG	AG	GG	GG	GG	AG	GG	GG	GG	GG	GG	GG	GG	GG	GG	GG	GG	GG
AX-94630858	T/C	1A	92567918	+	NA	NA	NA	NA	wheat	NA	TT	TT	TT	NA	CC	TT	TT	CC	TT	TC	TT	TT	TT	TT	TT	TT	TT	TT	TT	TT	TT	TT	TT	CC	TT	TT	TT	TT	TT	TT	TT	TC	TT	TT	CC	CC	TT	TT	TC
AX-94631457	G/A	1A	14506475	+	NA	NA	NA	NA	wheat	NA	AA	AG	AG	AA	AG	AA	GG	AG	GG	AG	AA	GG	AG	AA	AG	GG	GG	NA	AA	GG	GG	AA	GG	NA	GG	AG	NA	GG	AA	AA	AA	GG	GG	AG	NA	AG	GG	NA	AG
AX-94632377	G/A	1A	506546969	+	NA	NA	NA	NA	wheat	NA	GG	GG	GG	GG	GG	GG	GG	GG	GG	GG	GG	GG	GG	GG	GG	GG	GG	GG	GG	GG	GG	AA	GG	GG	AG	GG	GG	GG	GG	GG	GG	GG	GG	GG	AA	GG	GG	AA	AA
AX-94633666	G/C	1A	533447857	+	NA	NA	NA	NA	wheat	NA	GG	GG	GG	GG	GG	GG	CC	GG	CG	CC	GG	GG	GG	GG	NA	CC	NA	GG	CG	CC	GG	GG	GG	GG	CC	GG	GG	CC	CC	GG	GG	CC	GG	GG	GG	GG	CC	GG	GG
AX-94633764	C/T	1A	412458142	+	NA	NA	NA	NA	wheat	NA	TC	CC	CC	NA	TT	CC	CC	NA	CC	TC	CC	CC	NA	CC	TC	TC	TC	TT	NA	CC	CC	CC	CC	CC	CC	CC	CC	CC	NA	CC	CC	CC	CC	CC	CC	CC	CC	CC	NA
AX-94635059	A/G	1A	534565596	+	NA	NA	NA	NA	wheat	NA	AA	AA	AA	AA	AA	AA	AA	AA	AA	GG	AA	AA	AA	AA	AA	GG	AA	AA	AG	GG	AA	AA	NA	AA	GG	AA	AA	AA	GG	AA	AA	AA	AA	AA	AA	AA	GG	AA	AA
AX-94635507	A/G	1A	76486940	+	NA	NA	NA	NA	wheat	NA	AA	AA	AA	GG	NA	AA	AA	AA	AA	GG	AA	AA	AA	AA	AA	GG	GG	AG	AA	AA	GG	GG	AA	AA	AA	AA	AA	AA	AA	AA	AA	AA	GG	AA	AA	AA	AA	AA	AA
AX-94635693	T/C	1A	111151263	+	NA	NA	NA	NA	wheat	NA	TT	TT	TT	CC	TT	TT	TT	TT	NA	CC	TT	TT	TT	TT	TT	CC	CC	TT	TT	TT	CC	CC	TT	TT	TT	TT	TT	TT	TT	TT	TT	TC	CC	TT	TT	TT	TT	TT	TT
AX-94637020	G/A	1A	566001725	+	NA	NA	NA	NA	wheat	NA	AA	GG	GG	AA	GG	GG	GG	GG	GG	GG	AA	AA	GG	AA	AA	GG	GG	AG	AA	GG	GG	GG	GG	GG	GG	AA	GG	AA	AA	GG	GG	GG	GG	GG	GG	GG	GG	GG	GG
AX-94638745	A/G	1A	521643801	+	NA	NA	NA	NA	wheat	NA	GG	GG	AA	AA	AA	AA	GG	AA	GG	AA	GG	GG	GG	AA	GG	GG	AA	AA	AA	GG	AA	AA	AA	AA	GG	GG	AA	AA	AA	AA	AA	AA	AA	AA	GG	AA	AA	GG	GG
AX-94641695	C/T	1A	494450343	+	NA	NA	NA	NA	wheat	NA	TT	CC	CC	CC	TC	CC	TC	CC	NA	CC	CC	CC	TT	CC	TC	TT	TC	TC	TT	TT	CC	CC	CC	CC	NA	NA	CC	TT	NA	CC	CC	CC	CC	CC	CC	CC	CC	CC	CC
AX-94641931	C/A	1A	496045097	+	NA	NA	NA	NA	wheat	NA	NA	CC	CC	NA	AC	CC	NA	CC	AA	CC	CC	CC	AA	CC	AC	AA	AC	CC	CC	AA	CC	CC	CC	CC	AA	AA	CC	AA	CC	CC	NA	CC	CC	CC	CC	CC	AC	CC	CC
AX-94644377	T/G	1A	504246182	+	NA	NA	NA	NA	wheat	NA	TT	TT	GG	NA	TT	GG	TT	NA	TT	GG	TT	GG	TT	GG	TT	TT	GG	GG	GG	TT	GG	GG	GG	GG	TT	TT	GG	GG	GG	GG	GG	GG	GG	GG	NA	TT	GG	GG	GG
AX-94645209	C/T	1A	146631351	+	NA	NA	NA	NA	wheat	NA	NA	CC	TC	TT	CC	CC	CC	CC	TC	TT	CC	CC	NA	CC	CC	TT	TT	TC	NA	CC	TT	TT	TC	CC	TC	CC	CC	CC	TC	CC	CC	TC	TT	CC	CC	CC	CC	CC	CC
AX-94645318	A/G	1A	342384180	+	NA	NA	NA	NA	wheat	NA	AA	AA	AA	AA	AA	AA	AA	AA	AA	AA	AA	AA	AA	AA	AA	AA	AA	AA	AA	AA	AA	AA	AA	AA	AA	AA	AA	AA	AA	AA	AA	AA	AA	AA	AA	AA	AA	AA	AA
AX-94645378	C/T	1A	554104922	+	NA	NA	NA	NA	wheat	NA	CC	CC	CC	NA	CC	NA	TT	CC	TT	CC	CC	CC	CC	CC	NA	CC	CC	NA	CC	CC	CC	TC	CC	NA	CC	CC	TC	NA	TT	CC	CC	CC	CC	CC	TT	TT	CC	TT	TT
AX-94648151	C/T	1A	288871008	+	NA	NA	NA	NA	wheat	NA	CC	CC	CC	TT	TT	CC	CC	CC	TC	CC	CC	TC	CC	CC	CC	CC	CC	TT	CC	CC	CC	CC	TC	TT	TC	CC	CC	CC	CC	CC	CC	CC	CC	CC	CC	CC	NA	CC	CC
AX-94648939	C/T	1A	354625758	+	NA	NA	NA	NA	wheat	NA	CC	CC	CC	NA	CC	CC	NA	CC	NA	NA	CC	CC	CC	CC	CC	CC	NA	TC	TT	CC	CC	CC	CC	CC	CC	TC	CC	CC	NA	CC	CC	TC	CC	CC	TC	CC	TC	CC	CC
AX-94650064	T/C	1A	591089676	+	NA	NA	NA	NA	wheat	NA	TT	CC	TT	TC	TT	TT	TT	CC	TT	CC	TT	TT	TT	CC	CC	CC	CC	TT	TT	TT	TT	CC	TT	TT	TC	TT	CC	TT	CC	CC	CC	CC	CC	TT	CC	CC	NA	TT	TT
AX-94650089	C/A	1A	536439342	+	NA	NA	NA	NA	wheat	NA	CC	CC	CC	NA	CC	CC	CC	CC	CC	CC	CC	CC	CC	AC	CC	CC	AC	AC	AC	CC	CC	AA	CC	CC	NA	AA	CC	CC	NA	AA	AA	CC	CC	CC	CC	AA	CC	CC	CC
AX-94650246	C/T	1A	310869141	+	NA	NA	NA	NA	wheat	NA	CC	CC	CC	NA	CC	TT	CC	CC	NA	NA	TT	CC	CC	TT	CC	CC	CC	CC	TT	CC	CC	CC	TT	NA	NA	CC	CC	CC	CC	CC	TT	CC	CC	CC	CC	TT	CC	CC	CC
AX-94651424	C/T	1A	544723357	+	NA	NA	NA	NA	wheat	NA	TT	CC	CC	CC	CC	TT	TT	CC	TT	CC	TT	NA	TT	CC	NA	CC	TT	CC	TT	TT	CC	CC	CC	CC	CC	TT	CC	TT	TT	CC	CC	CC	TT	CC	CC	CC	CC	CC	CC
AX-94652753	G/T	1A	104379990	+	NA	NA	NA	NA	wheat	NA	NA	GG	GG	TT	GG	GG	GG	GG	GG	TT	GG	GG	GG	GG	GG	TT	TG	NA	TG	GG	TT	TT	GG	GG	GG	GG	GG	GG	NA	GG	GG	GG	TT	GG	GG	GG	GG	GG	GG
AX-94655104	A/G	1A	368801063	+	NA	NA	NA	NA	wheat	NA	GG	AA	AA	AA	GG	AA	AA	AA	AA	AA	AA	AA	AA	AA	GG	GG	GG	GG	GG	AA	AA	AA	AA	AA	AA	AA	AA	AA	AA	AA	AA	AA	AA	AA	AA	AA	AA	AA	AA
AX-94657795	G/A	1A	39871385	+	NA	NA	NA	NA	wheat	NA	GG	GG	NA	AA	GG	GG	GG	GG	NA	AA	GG	GG	GG	GG	GG	NA	AG	NA	GG	GG	AA	AA	AG	GG	AG	GG	GG	GG	GG	GG	GG	AA	AA	GG	GG	GG	GG	GG	GG
AX-94658508	A/G	1A	377499864	+	NA	NA	NA	NA	wheat	NA	NA	AA	AA	AG	AA	AA	AA	NA	AA	NA	AA	AA	AA	AA	AA	AG	AA	AG	AG	AA	AA	AA	NA	AA	GG	AA	AA	AA	AA	AA	AA	NA	AA	AA	AA	AA	AA	AA	AA
AX-94659847	T/C	1A	71786809	+	NA	NA	NA	NA	wheat	NA	TT	TT	TT	CC	TT	TT	TT	TT	TT	CC	TT	TT	TT	TT	TT	CC	CC	NA	NA	TT	CC	CC	NA	TT	NA	TT	TT	TT	NA	TT	TT	NA	CC	TT	TT	TT	TT	TT	TT
AX-94660066	C/T	1A	132785363	+	NA	NA	NA	NA	wheat	NA	CC	CC	CC	TT	CC	CC	CC	CC	CC	TT	CC	CC	CC	CC	CC	TT	NA	CC	CC	CC	TT	TT	CC	CC	CC	CC	CC	CC	CC	CC	CC	NA	TT	CC	CC	CC	CC	CC	CC
AX-94661922	C/T	1A	323406718	+	NA	NA	NA	NA	wheat	NA	TC	TC	TC	CC	CC	CC	CC	CC	CC	TC	TC	CC	CC	CC	CC	CC	CC	CC	CC	CC	CC	CC	CC	CC	TC	CC	CC	CC	CC	CC	CC	CC	CC	CC	CC	TC	CC	CC	CC
AX-94661960	A/G	1A	6067447	+	NA	NA	NA	NA	wheat	NA	AA	AG	AA	AA	AA	AA	AA	AA	AA	AA	AA	AG	AA	AA	AA	AA	AA	AA	AA	AG	AA	AA	AG	AA	AA	AA	AG	AG	NA	AA	AA	AA	AA	AG	AA	AG	AA	AA	AA
AX-94662212	T/A	1A	10069902	+	NA	NA	NA	NA	wheat	NA	TT	AT	AT	TT	TT	AT	TT	TT	TT	TT	TT	TT	AT	TT	TT	TT	TT	TT	TT	TT	TT	TT	TT	TT	TT	TT	TT	TT	TT	TT	TT	AT	TT	AT	TT	AT	NA	NA	NA
AX-94663100	A/C	1A	434872305	+	NA	NA	NA	NA	wheat	NA	NA	AA	AA	NA	AA	AC	NA	AA	NA	NA	NA	AA	NA	AA	AA	NA	NA	NA	AC	AA	NA	AA	NA	AA	CC	AA	AA	AA	AA	NA	AC	AA	AA	AA	AA	AA	AA	AA	AA
AX-94663476	G/A	1A	510457328	+	NA	NA	NA	NA	wheat	NA	GG	GG	GG	GG	AG	GG	GG	GG	GG	GG	GG	GG	GG	GG	GG	GG	AG	AG	NA	GG	GG	GG	GG	AA	GG	GG	GG	GG	GG	GG	GG	GG	GG	GG	GG	AA	AG	GG	GG
AX-94664571	C/T	1A	584682968	+	NA	NA	NA	NA	wheat	NA	CC	CC	NA	CC	CC	CC	CC	CC	CC	CC	NA	CC	NA	CC	CC	TC	CC	CC	TT	CC	CC	CC	CC	CC	CC	NA	CC	CC	TC	CC	CC	TC	CC	CC	NA	TC	CC	CC	CC
AX-94665889	C/T	1A	151777854	+	NA	NA	NA	NA	wheat	NA	CC	CC	CC	TT	CC	CC	CC	CC	CC	TT	CC	CC	CC	CC	CC	TT	TT	CC	CC	CC	TT	TT	CC	CC	CC	CC	CC	CC	CC	CC	CC	TC	TT	CC	CC	CC	CC	CC	CC
AX-94665964	A/T	1A	87200717	+	NA	NA	NA	NA	wheat	NA	AA	AA	AA	AT	AA	AA	AA	AA	AA	AT	AA	AA	AA	AA	AA	AT	AT	AA	AA	AA	AT	AT	AA	AA	NA	AA	AA	AA	AA	AA	AA	NA	AT	AA	AA	AA	AA	AA	AA
AX-94667626	G/C	1A	64595084	+	NA	NA	NA	NA	wheat	NA	GG	GG	GG	CC	GG	GG	GG	GG	GG	CC	GG	GG	GG	GG	GG	CC	CC	GG	GG	GG	CC	CC	GG	GG	NA	GG	GG	GG	GG	GG	GG	CG	CC	GG	GG	GG	GG	GG	GG
AX-94668245	G/C	1A	533447887	+	NA	NA	NA	NA	wheat	NA	NA	GG	CC	GG	NA	GG	GG	NA	GG	NA	GG	GG	GG	CC	GG	GG	NA	CC	CC	GG	CC	GG	CC	GG	GG	GG	NA	CC	CG	CC	NA	CC	CC	CC	GG	GG	NA	GG	GG
AX-94668428	A/G	1A	96365260	+	NA	NA	NA	NA	wheat	NA	AA	AA	AA	AA	AA	AA	AA	AA	AA	AG	AA	AA	AA	AA	AA	NA	AG	AA	AA	AA	AG	AG	AA	AA	AA	AA	AA	AA	AA	AA	AA	AA	AG	AA	AA	AA	AA	AA	AA
AX-94668650	C/A	1A	218217702	+	NA	NA	NA	NA	wheat	NA	CC	CC	CC	AC	CC	CC	CC	NA	CC	AC	CC	CC	CC	CC	CC	CC	CC	CC	CC	CC	AC	AC	CC	CC	AC	CC	CC	CC	CC	CC	CC	AC	AC	CC	CC	CC	CC	CC	CC
AX-94668931	G/C	1A	499979671	+	NA	NA	NA	NA	wheat	NA	NA	GG	GG	GG	GG	GG	GG	CC	GG	GG	GG	CG	CC	GG	GG	GG	GG	NA	NA	GG	GG	CC	GG	GG	CG	CC	GG	GG	GG	GG	GG	GG	GG	GG	CC	GG	GG	CC	CC
AX-94669331	T/C	1A	1159689	+	NA	NA	NA	NA	wheat	NA	TC	TT	TT	TT	TT	CC	CC	TT	CC	TT	TT	TT	TT	TT	TT	TT	TT	TT	TT	TT	TT	CC	TT	TT	TT	TT	TT	TT	TT	TT	TT	TT	TT	TT	TT	TT	TT	TT	TT
AX-94670671	G/T	1A	507080813	+	NA	NA	NA	NA	wheat	NA	GG	GG	TT	TT	TT	TT	GG	TT	GG	TT	GG	GG	GG	GG	GG	GG	GG	GG	GG	TT	GG	GG	TT	GG	GG	GG	GG	GG	GG	GG	GG	TT	GG	GG	GG	TT	TT	TT	TT
AX-94672901	A/G	1A	547906982	+	NA	NA	NA	NA	wheat	NA	AA	GG	AA	AA	GG	AA	AA	AA	AA	AA	AA	AA	AA	GG	AA	NA	AA	GG	NA	AA	AA	AA	NA	AA	AA	AA	AA	AA	NA	GG	GG	AA	AA	AA	AA	AA	NA	GG	GG
AX-94673659	A/G	1A	513661916	+	NA	NA	NA	NA	wheat	NA	AA	AA	GG	AA	GG	GG	AA	GG	AA	GG	AA	AA	AA	AA	AA	AA	AA	AA	AA	AA	AA	AA	GG	AA	AA	AA	AA	AA	AA	AA	AA	AG	AA	AA	AA	GG	GG	GG	GG
AX-94674333	A/G	1A	551607551	+	NA	NA	NA	NA	wheat	NA	AA	AA	AA	AA	AA	AA	AA	AA	AA	AA	GG	GG	AA	AA	GG	AA	AA	AA	GG	AA	AA	AA	AG	AA	AA	GG	AA	GG	GG	AA	AA	AA	AA	AA	AA	AA	AA	AA	AA
AX-94675197	A/G	1A	36279078	+	NA	NA	NA	NA	wheat	NA	AA	AA	AA	GG	AA	AA	AA	AA	NA	GG	AA	AA	AA	AA	AA	GG	GG	AA	AA	AA	GG	GG	AA	AA	AA	AA	AA	AA	AA	AA	AA	AG	GG	AA	AA	AA	AA	AA	AA
AX-94675637	C/A	1A	590343188	+	NA	NA	NA	NA	wheat	NA	CC	AC	CC	CC	CC	CC	CC	AC	CC	NA	CC	CC	CC	AC	CC	CC	NA	CC	CC	CC	CC	AC	CC	CC	CC	CC	AC	CC	NA	AC	AC	NA	AC	CC	AC	NA	NA	CC	CC
AX-94676999	C/T	1A	534265561	+	NA	NA	NA	NA	wheat	NA	TT	NA	CC	TT	CC	TT	TT	TT	TT	CC	TT	TC	TT	CC	TT	TT	CC	CC	CC	TT	CC	TT	CC	CC	TT	CC	CC	CC	CC	CC	CC	CC	CC	CC	TT	TT	CC	CC	CC
AX-94677043	A/G	1A	268123712	+	NA	NA	NA	NA	wheat	NA	AG	AA	AA	AA	AG	AA	AA	AA	AA	AA	AA	AA	AA	AA	AG	AG	AG	AG	AG	AA	AA	AA	AA	AA	AA	AA	AA	AA	AA	AA	AA	AA	AA	AA	AA	AA	AA	AA	AA
AX-94678574	C/T	1A	61382007	+	NA	NA	NA	NA	wheat	NA	TC	CC	CC	CC	CC	CC	CC	CC	CC	CC	TT	CC	CC	CC	CC	CC	CC	CC	NA	CC	CC	CC	CC	CC	CC	CC	CC	CC	TC	CC	CC	TC	CC	CC	CC	CC	TC	CC	CC
AX-94681397	G/C	1A	533147776	+	NA	NA	NA	NA	wheat	NA	GG	GG	CC	GG	CC	GG	GG	GG	GG	CC	GG	GG	GG	CC	NA	GG	CC	CC	CC	GG	CC	GG	CC	CC	CG	CC	CC	CC	CC	CC	CC	CC	CC	CC	GG	GG	CC	GG	GG
AX-94685874	C/G	1A	331272761	+	NA	NA	NA	NA	wheat	NA	CC	CC	CC	CG	CC	CC	CC	CC	NA	CG	NA	CC	CC	CC	CC	CG	CG	CG	CC	CC	CG	CG	CG	CC	CC	CC	CC	CC	CG	CC	CC	CG	CG	CC	CC	CC	NA	CC	CC
AX-94688927	G/A	1A	90158192	+	NA	NA	NA	NA	wheat	NA	GG	GG	GG	AG	GG	GG	GG	GG	GG	AG	GG	GG	GG	GG	GG	AG	AG	GG	GG	GG	AG	AG	GG	GG	GG	GG	GG	GG	GG	GG	GG	NA	AG	GG	GG	GG	GG	GG	GG
AX-94689744	G/T	1A	575777778	+	NA	NA	NA	NA	wheat	NA	GG	GG	GG	NA	GG	GG	GG	GG	GG	GG	GG	GG	GG	GG	GG	GG	GG	GG	GG	GG	GG	GG	GG	GG	NA	GG	GG	GG	GG	GG	GG	GG	GG	GG	GG	GG	GG	GG	GG
AX-94691247	C/T	1A	432198658	+	NA	NA	NA	NA	wheat	NA	CC	CC	CC	TC	CC	TC	CC	CC	CC	TC	CC	CC	CC	CC	TT	CC	NA	TC	CC	CC	TC	CC	CC	CC	CC	CC	CC	CC	CC	CC	CC	TC	TC	CC	CC	CC	TC	CC	CC
AX-94691261	C/T	1A	505524324	+	NA	NA	NA	NA	wheat	NA	TC	CC	CC	TC	CC	CC	CC	NA	NA	CC	CC	CC	CC	NA	CC	NA	CC	TC	TC	CC	CC	CC	TC	NA	TC	CC	CC	CC	CC	TC	TC	NA	TC	CC	CC	CC	CC	CC	CC
AX-94691660	C/A	1A	146944613	+	NA	NA	NA	NA	wheat	NA	CC	CC	CC	AC	CC	CC	CC	CC	CC	NA	CC	AC	CC	NA	CC	AC	AC	CC	CC	CC	NA	AC	CC	CC	CC	CC	CC	CC	CC	CC	CC	CC	AC	CC	CC	CC	CC	CC	CC
AX-94692394	T/C	1A	7186246	+	NA	NA	NA	NA	wheat	NA	CC	TT	TC	TT	TC	TC	TC	TT	TC	TT	TT	TT	TT	TT	CC	TC	TC	TC	TC	TT	TT	TC	TT	TT	TT	TT	TT	TT	TT	TT	TT	TT	TT	TT	TT	TT	TT	TT	TT
AX-94694621	C/T	1A	490087895	+	NA	NA	NA	NA	wheat	NA	TT	TT	CC	TT	CC	CC	NA	CC	TT	CC	CC	TT	TT	CC	CC	TT	TC	CC	NA	TT	CC	CC	CC	TT	TC	TT	CC	CC	CC	CC	CC	CC	CC	CC	CC	CC	TC	CC	CC
AX-94694721	G/A	1A	558539062	+	NA	NA	NA	NA	wheat	NA	AG	GG	AA	NA	AG	GG	GG	AA	GG	AA	GG	GG	GG	GG	AG	AA	NA	AA	GG	GG	NA	AA	AA	AA	GG	GG	AA	GG	GG	GG	GG	AA	AA	AA	AA	AA	GG	GG	GG
AX-94695076	T/C	1A	138228854	+	NA	NA	NA	NA	wheat	NA	TT	TT	TT	CC	CC	TT	TT	TT	TT	TT	TT	TT	TT	TT	TT	TT	TT	TT	TT	TT	TT	TT	TT	CC	NA	TT	TT	TT	TT	TT	TT	TT	TT	TT	TT	TT	TC	TT	TT
AX-94695575	A/G	1A	36278865	+	NA	NA	NA	NA	wheat	NA	AA	NA	AA	AG	AA	AA	NA	AA	AG	AG	AG	AA	AG	AA	AA	AG	AG	AA	AG	AA	AG	AG	AA	AA	AA	AA	AA	AA	NA	AA	AA	AG	AG	AA	AA	AA	AA	AA	AA
AX-94696583	C/T	1A	133170990	+	NA	NA	NA	NA	wheat	NA	NA	NA	CC	NA	CC	CC	NA	NA	TC	TT	CC	CC	NA	NA	CC	TC	TT	CC	CC	NA	TT	TT	CC	CC	CC	CC	CC	CC	CC	CC	CC	TC	TT	CC	CC	CC	NA	NA	CC
AX-94697017	T/C	1A	36780273	+	NA	NA	NA	NA	wheat	NA	TT	TT	TT	NA	TT	TT	TT	TC	TT	NA	NA	TT	TT	TT	TT	TC	NA	TT	TT	TT	CC	CC	TT	TT	NA	TT	TT	TT	NA	TT	TT	TC	CC	TT	TT	TT	TT	TT	TT
AX-94697097	C/G	1A	585987226	+	NA	NA	NA	NA	wheat	NA	CC	GG	CC	GG	CC	CC	CC	GG	CC	GG	CC	CC	CC	GG	GG	GG	GG	CG	CC	CC	CC	GG	CC	CC	CG	CC	GG	CC	GG	GG	GG	GG	GG	CC	GG	GG	NA	CC	CC
AX-94698745	G/A	1A	12098238	+	NA	NA	NA	NA	wheat	NA	AA	GG	GG	AA	GG	AA	GG	GG	NA	GG	AA	GG	GG	AA	AG	GG	GG	AG	AA	GG	GG	AA	GG	GG	AG	GG	GG	GG	AA	AA	AA	GG	GG	GG	GG	GG	GG	GG	GG
AX-94702084	T/C	1A	24321153	+	NA	NA	NA	NA	wheat	NA	TT	TT	TT	CC	TT	TT	TT	TT	TT	CC	TT	TT	TT	TT	TT	CC	CC	TT	TT	TT	CC	CC	TT	TT	TT	TT	TT	TT	TT	TT	TT	TT	CC	TT	TT	TT	TT	TT	TT
AX-94702400	G/A	1A	462799431	+	NA	NA	NA	NA	wheat	NA	GG	GG	GG	NA	GG	GG	GG	GG	GG	GG	GG	AA	GG	GG	GG	GG	GG	GG	GG	GG	GG	GG	AA	GG	GG	GG	GG	GG	GG	GG	GG	GG	GG	GG	GG	GG	GG	GG	GG
AX-94704464	A/G	1A	308347989	+	NA	NA	NA	NA	wheat	NA	AA	AA	AA	GG	GG	AA	AA	AA	AG	GG	AA	AG	AA	AA	AA	AA	AA	AA	AA	AA	AA	AA	AA	GG	AA	AA	AA	AA	AA	AA	AA	GG	AA	AA	AA	AA	AG	AA	AA
AX-94705481	C/G	1A	269581046	+	NA	NA	NA	NA	wheat	NA	CC	CC	CC	CC	CC	CC	CC	CC	CC	CC	CC	CG	CC	CC	CC	CC	CC	NA	CC	CC	CC	CC	CC	CC	NA	CC	CC	CC	CC	CC	CC	CC	CC	CC	CC	CC	CG	CC	CC
AX-94705505	G/T	1A	285355250	+	NA	NA	NA	NA	wheat	NA	GG	NA	GG	GG	GG	NA	GG	GG	GG	GG	GG	GG	GG	GG	GG	GG	GG	GG	GG	GG	NA	GG	GG	GG	GG	NA	TT	GG	GG	GG	TT	GG	TT	GG	GG	GG	GG	GG	GG
AX-94706964	G/C	1A	521258735	+	NA	NA	NA	NA	wheat	NA	GG	GG	CC	CG	CC	GG	GG	GG	NA	CG	GG	GG	GG	CC	GG	GG	CC	CC	CC	GG	CC	CG	CC	CC	CG	GG	CC	GG	CC	CC	CC	CC	CC	GG	GG	GG	NA	NA	CG
AX-94707091	G/A	1A	486342754	+	NA	NA	NA	NA	wheat	NA	GG	GG	GG	AA	GG	GG	GG	GG	GG	AA	GG	GG	GG	NA	GG	GG	GG	AG	GG	GG	GG	GG	AG	AA	NA	GG	GG	GG	GG	GG	GG	GG	GG	GG	GG	GG	NA	GG	GG
AX-94709271	A/G	1A	558591662	+	NA	NA	NA	NA	wheat	NA	NA	AA	AG	NA	AG	AA	AA	GG	AA	NA	AA	AA	AA	AA	AG	NA	AG	GG	AG	AA	GG	GG	GG	GG	AA	AA	GG	AA	AA	AA	AA	GG	GG	GG	GG	GG	NA	AA	AA
AX-94710443	T/A	1A	22597010	+	NA	NA	NA	NA	wheat	NA	TT	TT	TT	TT	TT	TT	TT	AA	TT	TT	TT	TT	TT	TT	TT	TT	TT	TT	TT	TT	TT	TT	TT	TT	TT	NA	TT	TT	AA	TT	TT	AA	TT	TT	AA	TT	NA	TT	AT
AX-94715511	T/G	1A	353626096	+	NA	NA	NA	NA	wheat	NA	TT	TT	TT	NA	TT	TT	TT	GG	NA	TT	TT	TT	TT	TT	TT	TT	TT	TT	TT	NA	TT	TT	TT	TT	NA	TT	TT	TT	NA	TT	TT	TT	TT	TT	GG	TT	TT	TT	TG
AX-94716299	C/T	1A	117808277	+	NA	NA	NA	NA	wheat	NA	CC	CC	CC	TC	TT	CC	CC	CC	CC	CC	CC	CC	CC	CC	CC	CC	CC	CC	CC	CC	CC	CC	CC	TT	CC	CC	CC	CC	NA	CC	CC	CC	CC	CC	CC	CC	TC	CC	CC
AX-94716455	G/T	1A	376502168	+	NA	NA	NA	NA	wheat	NA	GG	GG	GG	GG	TT	GG	GG	GG	GG	GG	GG	GG	GG	GG	TT	TT	NA	TT	NA	GG	GG	GG	GG	GG	GG	GG	GG	GG	GG	GG	GG	GG	GG	GG	GG	GG	GG	GG	GG
AX-94717608	T/G	1A	241747964	+	NA	NA	NA	NA	wheat	NA	NA	GG	GG	GG	GG	TT	TG	GG	NA	GG	TT	TT	TT	TT	TT	TT	NA	TT	NA	GG	GG	TT	TT	GG	GG	TT	GG	TT	NA	GG	GG	TT	GG	TT	GG	TT	TT	GG	GG
AX-94719212	A/C	1A	343408813	+	NA	NA	NA	NA	wheat	NA	AA	AA	AA	CC	CC	AA	AA	CC	AA	AA	AA	AA	AA	AA	AA	AA	AA	AA	AA	AA	AA	AA	AA	CC	AA	AA	AA	AA	AA	AA	AA	AA	AA	AA	CC	AA	AA	AA	NA
AX-94720138	C/T	1A	579864365	+	NA	NA	NA	NA	wheat	NA	CC	CC	TT	CC	NA	CC	NA	CC	CC	CC	CC	CC	CC	CC	CC	TT	TT	TT	NA	CC	CC	CC	CC	CC	CC	CC	CC	CC	CC	TT	TT	TT	CC	CC	CC	TC	CC	CC	CC
AX-94722837	T/G	1A	549840341	+	NA	NA	NA	NA	wheat	NA	NA	TT	GG	TT	TT	TT	TT	GG	TT	GG	TT	TT	TT	TT	NA	TG	NA	TT	TT	TT	GG	GG	GG	GG	GG	TT	GG	TT	TT	TT	TT	GG	GG	GG	GG	GG	TG	TT	TT
AX-94725691	C/T	1A	558188799	+	NA	NA	NA	NA	wheat	NA	TC	CC	TT	NA	CC	CC	CC	TT	CC	TT	CC	CC	CC	CC	CC	TT	CC	TC	NA	CC	TT	TT	TT	TT	CC	CC	TT	CC	CC	CC	CC	TT	TT	TT	TT	TT	TC	CC	CC
AX-94726902	C/G	1A	58368765	+	NA	NA	NA	NA	wheat	NA	CC	NA	CC	GG	CC	CG	CC	CC	CG	GG	CG	CC	CC	CC	CC	GG	GG	GG	NA	CC	GG	GG	CG	CC	CG	CC	CC	CC	NA	CC	CC	CG	GG	CC	CG	CC	CC	CC	CC
AX-94733072	C/T	1A	2378230	+	NA	NA	NA	NA	wheat	NA	TT	CC	CC	CC	TC	TT	TT	CC	TT	CC	CC	CC	CC	CC	TC	TC	TC	NA	TC	CC	CC	TT	CC	CC	CC	CC	CC	CC	CC	CC	CC	CC	CC	CC	CC	CC	CC	CC	CC
AX-94733902	G/A	1A	22874452	+	NA	NA	NA	NA	wheat	NA	GG	AA	GG	AA	GG	GG	GG	AA	GG	AA	GG	GG	GG	GG	GG	AG	AG	GG	GG	GG	AA	AA	AG	GG	GG	GG	GG	GG	GG	GG	GG	GG	AA	GG	GG	GG	GG	GG	GG
AX-94736642	A/G	1A	549666450	+	NA	NA	NA	NA	wheat	NA	NA	GG	AA	GG	GG	GG	GG	AA	GG	AA	GG	GG	GG	GG	AG	AA	GG	AG	NA	GG	AA	AA	AA	AA	GG	GG	AA	GG	GG	GG	GG	AA	AA	AA	AA	AA	AG	GG	GG
AX-94737617	A/G	1A	581754804	+	NA	NA	NA	NA	wheat	NA	AG	AA	AA	AA	AG	AG	AA	AA	AA	AA	AG	AA	AA	AA	AA	AG	AA	AG	AG	AA	AA	AA	AA	AA	AA	AA	AA	AA	AA	AA	AA	NA	AA	AA	AA	AA	AA	AA	AA
AX-94739433	T/C	1A	49526809	+	NA	NA	NA	NA	wheat	NA	TT	CC	TT	TC	CC	TT	TT	CC	TT	TC	TT	TT	TT	TT	TT	TC	TC	TT	TT	TT	TC	TC	TT	CC	TT	TT	TT	TT	TT	TT	TT	NA	TC	TT	TT	CC	TC	CC	CC
AX-94741146	C/T	1A	520807669	+	NA	NA	NA	NA	wheat	NA	CC	TC	CC	CC	CC	CC	CC	CC	TC	CC	CC	CC	NA	CC	CC	CC	CC	NA	CC	CC	CC	CC	CC	CC	CC	CC	CC	CC	CC	CC	CC	CC	CC	CC	TC	CC	CC	CC	CC
AX-94743457	T/C	1A	27252823	+	NA	NA	NA	NA	wheat	NA	TT	TT	TT	CC	TT	TT	TT	NA	TC	CC	TT	TT	TT	TT	TT	CC	CC	TT	TT	TT	CC	CC	NA	TT	TC	TT	TT	TT	TC	TT	TT	NA	CC	TT	TT	TT	TT	NA	TT
AX-94745699	T/C	1A	1235969	+	NA	NA	NA	NA	wheat	NA	TC	TT	CC	NA	TC	CC	CC	CC	CC	NA	CC	TT	CC	CC	TC	TT	TT	TC	TC	TT	NA	CC	TT	CC	TT	CC	TT	TT	CC	CC	CC	CC	NA	TT	CC	CC	CC	CC	CC
AX-94746239	A/G	1A	49252484	+	NA	NA	NA	NA	wheat	NA	AA	AA	AA	GG	AA	AA	AA	AA	AA	GG	AA	AA	AA	AA	AA	GG	GG	AA	AA	AA	GG	GG	AA	AA	AA	AA	AA	AA	AA	AA	AA	AA	GG	AA	AA	AA	AA	AA	AA
AX-94747858	G/A	1A	551656460	+	NA	NA	NA	NA	wheat	NA	GG	AA	AA	GG	AA	GG	NA	AA	GG	AA	GG	AA	AA	GG	GG	AA	AA	GG	AG	AA	AA	GG	AG	GG	AA	AG	GG	GG	GG	GG	GG	AA	AA	AA	GG	GG	AA	GG	GG
AX-94748756	C/T	1A	560403383	+	NA	NA	NA	NA	wheat	NA	TC	CC	TC	TC	CC	CC	CC	CC	CC	CC	CC	CC	CC	CC	CC	NA	TC	NA	TT	NA	NA	CC	CC	CC	TC	CC	CC	CC	NA	CC	TC	CC	TC	TC	CC	CC	TC	CC	CC
AX-94749673	G/T	1A	543961423	+	NA	NA	NA	NA	wheat	NA	GG	TT	GG	TG	TT	GG	GG	TT	GG	GG	GG	GG	GG	TT	GG	TT	TT	TT	NA	GG	GG	TT	TG	TT	NA	GG	GG	GG	GG	NA	TT	TT	GG	GG	TT	TT	TT	TT	TT
AX-94749766	C/T	1A	533148034	+	NA	NA	NA	NA	wheat	NA	CC	CC	TC	CC	CC	TC	TC	CC	CC	TC	TC	CC	CC	TC	CC	CC	TC	CC	CC	CC	CC	NA	CC	TC	TC	TC	TC	CC	CC	TC	TC	CC	CC	CC	CC	TC	CC	TC	TC
AX-94751395	A/G	1A	304030612	+	NA	NA	NA	NA	wheat	NA	AG	AA	AA	GG	GG	AA	AA	AA	AA	GG	AA	AA	AA	AA	AA	AG	AA	AG	AG	AA	AA	AA	AA	AA	NA	AA	AA	AA	AA	AA	AA	GG	AA	AA	AA	AA	AG	AA	AA
AX-94753347	T/C	1A	464797495	+	NA	NA	NA	NA	wheat	NA	TT	TT	TT	TT	CC	TT	TT	CC	TT	CC	TT	TT	TT	TT	TT	TT	TT	TT	TT	TT	TT	TT	TT	TT	TT	TT	TT	TT	TT	TT	TT	TT	TT	TT	TT	TT	TT	TT	TC
AX-94753633	A/G	1A	44410934	+	NA	NA	NA	NA	wheat	NA	AA	AA	AA	GG	AA	AA	AA	AA	AA	GG	AA	AA	AA	AA	AA	GG	GG	AA	AA	AA	GG	GG	AG	AA	AA	AA	AA	AA	AA	AA	AA	AG	GG	AA	AA	AA	AA	AA	AA
AX-94755260	G/A	1A	433555829	+	NA	NA	NA	NA	wheat	NA	GG	GG	GG	NA	AA	GG	GG	NA	GG	AA	GG	NA	GG	GG	GG	GG	NA	GG	GG	GG	GG	NA	GG	NA	GG	GG	GG	GG	GG	GG	GG	GG	NA	GG	GG	GG	GG	GG	GG
AX-94757270	G/C	1A	514691783	+	NA	NA	NA	NA	wheat	NA	GG	GG	GG	CC	GG	GG	GG	GG	GG	GG	CC	GG	GG	CC	CC	GG	CC	NA	CC	GG	CC	GG	GG	CC	GG	NA	CC	GG	CC	CC	CC	CC	CC	GG	GG	GG	GG	GG	GG
AX-94757616	C/T	1A	64596574	+	NA	NA	NA	NA	wheat	NA	CC	CC	CC	NA	CC	CC	CC	CC	CC	TT	CC	CC	CC	CC	CC	TT	TT	CC	CC	CC	TT	TT	CC	CC	CC	CC	CC	CC	CC	CC	CC	TC	TT	CC	CC	CC	CC	CC	CC
AX-94759417	T/C	1A	22535570	+	NA	NA	NA	NA	wheat	NA	TT	TT	TT	TC	TT	TT	TT	CC	TT	TT	TT	TT	NA	TT	TT	TT	TT	NA	TT	TT	TT	TT	TT	TT	TC	NA	TT	TT	CC	TT	TT	CC	TT	TT	CC	TT	TC	TT	TC
AX-94759570	A/G	1A	48588559	+	NA	NA	NA	NA	wheat	NA	GG	GG	AA	GG	GG	AA	GG	AA	GG	AA	AA	GG	GG	AA	AA	GG	AA	AA	AA	GG	AA	GG	AA	GG	GG	NA	AA	AA	AA	AA	AA	AA	GG	AA	GG	GG	AG	GG	GG
AX-94760203	A/C	1A	313006866	+	NA	NA	NA	NA	wheat	NA	AA	AA	AA	AC	CC	AA	AA	AA	AA	AA	AA	AA	AA	AA	AA	AA	AA	AA	AA	AA	AA	AA	AA	CC	AA	AA	AA	AA	AA	AA	AA	AC	AA	AA	AA	AA	NA	AA	AA
AX-94760290	G/C	1A	580424830	+	NA	NA	NA	NA	wheat	NA	GG	GG	CC	GG	CC	CC	CC	CC	CC	GG	GG	GG	GG	GG	GG	CC	CC	CC	GG	GG	GG	CC	GG	GG	CC	GG	CC	GG	GG	CC	CC	CC	GG	GG	CC	CG	CG	CC	CC
AX-94761052	A/G	1A	32893932	+	NA	NA	NA	NA	wheat	NA	AA	AA	GG	GG	AA	AA	NA	AA	AA	AA	AA	GG	AA	AA	AA	GG	GG	GG	AG	AA	GG	AA	GG	AA	AA	AA	GG	GG	AA	GG	AA	AA	GG	GG	AA	AA	AG	AA	AA
AX-94761084	C/A	1A	564278224	+	NA	NA	NA	NA	wheat	NA	CC	CC	CC	CC	CC	CC	CC	CC	CC	AA	CC	CC	CC	CC	CC	NA	CC	NA	CC	CC	CC	AA	CC	CC	NA	CC	CC	CC	CC	CC	CC	CC	CC	CC	CC	CC	NA	CC	CC
AX-94761624	T/C	1A	208209631	+	NA	NA	NA	NA	wheat	NA	TT	TT	TT	TC	TC	TT	TT	TT	TT	TT	TT	TT	TT	TT	TT	NA	TT	TC	TT	TT	TT	TT	TC	TC	TC	TT	TT	TT	NA	TT	TT	NA	TT	TT	TT	TT	TT	TT	TT
AX-94766720	A/C	1A	309709788	+	NA	NA	NA	NA	wheat	NA	AC	AA	AA	NA	CC	AA	NA	AC	AC	AA	AA	AA	CC	AA	AA	AA	AA	AA	AA	AC	AC	AA	AA	AC	AC	NA	AA	AA	AA	AA	AA	AC	NA	AA	AA	AA	AC	AA	AA
AX-94767509	C/T	1A	572335669	+	NA	NA	NA	NA	wheat	NA	TT	CC	CC	TT	CC	TT	TT	CC	TT	CC	TT	TT	TT	TT	TT	CC	CC	CC	TT	TT	CC	CC	CC	CC	NA	TT	CC	TT	TT	CC	CC	CC	CC	CC	CC	CC	CC	CC	CC
AX-94767652	G/C	1A	86647250	+	NA	NA	NA	NA	wheat	NA	GG	GG	GG	CC	GG	GG	GG	GG	GG	CC	GG	GG	GG	GG	GG	CC	CC	GG	GG	GG	CC	CC	GG	GG	GG	GG	GG	GG	GG	GG	GG	CG	CC	GG	GG	GG	GG	GG	GG
AX-94768074	C/G	1A	474699853	+	NA	NA	NA	NA	wheat	NA	GG	GG	NA	GG	CC	CC	GG	CC	NA	CC	CC	GG	GG	CC	CC	GG	GG	CC	CC	GG	CC	CC	CC	CC	CG	GG	CC	CC	CC	CC	CC	CC	CC	CC	GG	GG	CC	NA	NA
AX-94768106	C/T	1A	100271554	+	NA	NA	NA	NA	wheat	NA	CC	CC	CC	TT	CC	CC	CC	CC	CC	TT	CC	CC	CC	CC	NA	TT	TT	CC	CC	CC	TT	TT	CC	CC	CC	CC	CC	CC	CC	CC	CC	TC	TT	CC	CC	CC	TC	CC	CC
AX-94768467	A/G	1A	350411621	+	NA	NA	NA	NA	wheat	NA	AA	AA	AA	GG	GG	AA	AA	GG	AA	AA	AA	AA	AA	AA	AA	AA	AA	AA	AA	AA	AA	AA	AA	GG	AA	AA	AA	AA	AG	AA	AA	AA	AA	AA	GG	AA	AG	AA	GG
AX-94773234	G/A	1A	14109176	+	NA	NA	NA	NA	wheat	NA	AA	GG	GG	AA	GG	AA	GG	GG	GG	NA	AA	GG	GG	AA	GG	GG	GG	GG	AA	GG	GG	AA	NA	GG	AG	GG	GG	GG	AA	AA	AA	GG	GG	GG	GG	GG	GG	GG	GG
AX-94773373	C/T	1A	581574074	+	NA	NA	NA	NA	wheat	NA	TT	CC	TT	CC	TT	TT	TT	NA	NA	CC	TT	TT	TT	CC	CC	CC	CC	TT	TT	TT	TT	CC	TT	TT	TT	TT	CC	TT	CC	CC	CC	NA	CC	TT	CC	CC	TC	TT	TT
AX-94773395	T/C	1A	48726153	+	NA	NA	NA	NA	wheat	NA	TT	TT	TT	TC	TT	TT	TT	TT	TT	TC	TT	TT	TT	TT	TT	NA	TT	NA	NA	TT	TC	TC	NA	TT	TC	TT	TT	TT	NA	TT	TT	TC	TC	TT	TT	TT	NA	TT	TT
AX-94773493	T/C	1A	544054450	+	NA	NA	NA	NA	wheat	NA	TT	TT	TT	TT	TT	TT	TT	TC	TT	TT	TT	TT	TT	TT	TT	TC	TT	TC	TT	TT	TT	TC	TT	TC	TT	TT	TT	TT	TT	TT	TT	TC	TT	TT	TC	TC	TC	TT	TT
AX-94773707	G/C	1A	582294937	+	NA	NA	NA	NA	wheat	NA	CC	GG	NA	GG	CC	CC	CG	GG	CC	GG	CC	CC	CC	GG	GG	GG	GG	CC	CC	CC	CC	GG	CC	CC	CC	CC	GG	CC	GG	GG	GG	GG	GG	CC	GG	GG	CC	CC	CC
AX-94773962	A/G	1A	497507757	+	NA	NA	NA	NA	wheat	NA	AA	AA	AA	GG	GG	AA	AA	GG	AA	AA	AA	AA	AA	AA	NA	AA	AA	NA	AG	AA	AA	AA	AA	AA	NA	AA	AA	AA	NA	AA	AA	NA	AA	AA	GG	AA	AA	AA	NA
AX-94774041	C/T	1A	552950675	+	NA	NA	NA	NA	wheat	NA	CC	CC	CC	NA	CC	TC	NA	CC	TT	CC	CC	CC	CC	CC	TT	CC	CC	NA	NA	CC	CC	TC	CC	TC	NA	CC	TC	TT	TC	CC	TC	CC	CC	CC	TT	NA	CC	TT	TT
AX-94775110	C/T	1A	350754152	+	NA	NA	NA	NA	wheat	NA	CC	CC	CC	TT	TT	CC	CC	CC	CC	CC	CC	CC	CC	CC	CC	CC	CC	CC	CC	CC	CC	CC	CC	TT	CC	CC	CC	CC	CC	CC	CC	CC	CC	CC	CC	CC	TC	CC	CC
AX-94777053	T/C	1A	577474214	+	NA	NA	NA	NA	wheat	NA	TT	CC	CC	TT	NA	TT	TT	TT	TT	NA	CC	TT	CC	TT	TT	TT	NA	TC	TC	TT	CC	TT	CC	CC	TT	CC	CC	TT	CC	CC	CC	TT	CC	NA	TT	CC	CC	CC	CC
AX-94778455	C/T	1A	438685324	+	NA	NA	NA	NA	wheat	NA	CC	CC	CC	CC	CC	CC	CC	CC	CC	CC	CC	TT	CC	CC	CC	NA	CC	TT	CC	CC	CC	CC	TT	CC	CC	CC	CC	CC	CC	CC	CC	CC	CC	CC	CC	CC	TC	CC	CC
AX-94778966	T/C	1A	10067503	+	NA	NA	NA	NA	wheat	NA	CC	TT	TT	TC	TT	CC	TT	TT	TT	TT	CC	CC	TT	CC	TT	TT	TT	TT	CC	TT	TT	TC	CC	CC	CC	TT	TT	CC	CC	CC	CC	CC	TT	CC	TT	TT	TC	TT	TT
AX-94781690	A/C	1A	78547642	+	NA	NA	NA	NA	wheat	NA	AC	AA	AA	CC	AC	AA	AA	AA	AA	CC	AA	AA	AA	AA	AC	CC	CC	AC	AC	AA	CC	CC	AA	AA	AA	AA	AA	AA	AA	AA	AA	AA	CC	AA	AA	AA	AA	AA	AA
AX-94781823	C/T	1A	274785621	+	NA	NA	NA	NA	wheat	NA	CC	CC	CC	TT	TT	CC	CC	CC	CC	CC	CC	CC	CC	CC	CC	CC	CC	CC	TC	CC	CC	CC	CC	TT	CC	CC	CC	CC	CC	CC	CC	CC	CC	CC	CC	CC	CC	CC	CC
AX-94782852	C/G	1A	119664544	+	NA	NA	NA	NA	wheat	NA	GG	CC	CC	NA	CC	CC	CC	CC	CC	GG	GG	GG	CC	CC	CC	CC	CC	CC	CC	CC	GG	CC	CC	CC	GG	CC	CC	CC	CC	CC	CC	CC	CC	CC	CC	CC	CC	CC	CC
AX-94783290	T/C	1A	22615304	+	NA	NA	NA	NA	wheat	NA	TT	TT	TT	TT	TT	TT	TT	TT	TT	TT	TT	TT	TT	TT	TT	TT	TT	TT	TT	TT	TT	TT	TT	TT	TT	NA	TT	TT	TT	TT	TT	TT	TT	TT	TT	TT	TT	TT	TT
AX-94785465	C/T	1A	22633641	+	NA	NA	NA	NA	wheat	NA	CC	TC	CC	TC	CC	CC	CC	CC	CC	TC	CC	CC	CC	CC	CC	TT	TT	TC	TC	CC	CC	NA	CC	CC	CC	CC	CC	CC	CC	CC	CC	CC	TC	CC	CC	NA	CC	CC	CC
AX-94788387	A/C	1A	283859264	+	NA	NA	NA	NA	wheat	NA	AC	AA	AA	AA	AC	AA	AA	AA	AA	AA	AA	AA	AA	AA	AC	AC	AC	AC	AC	AA	AA	AA	AA	AA	AA	AA	AA	AA	AA	AA	AA	AA	AA	AA	AA	AA	AA	AA	AA
AX-94790278	T/C	1A	307481819	+	NA	NA	NA	NA	wheat	NA	TT	TT	TT	CC	CC	TT	TT	TT	TT	CC	TT	TT	TT	TT	TT	TT	TT	TT	TT	TT	TT	TT	TT	CC	NA	TT	TT	TT	TT	TT	TT	CC	TT	TT	TT	TT	TC	TT	TT
AX-94791155	C/T	1A	11934089	+	NA	NA	NA	NA	wheat	NA	TT	CC	CC	TT	CC	TT	CC	CC	CC	CC	TT	CC	CC	TT	CC	CC	CC	CC	TT	CC	CC	TT	CC	CC	CC	CC	CC	CC	TT	TT	TT	CC	CC	CC	CC	CC	CC	CC	CC
AX-94793167	C/T	1A	550970059	+	NA	NA	NA	NA	wheat	NA	CC	CC	CC	NA	CC	CC	CC	CC	NA	CC	CC	CC	CC	CC	CC	CC	CC	CC	CC	CC	CC	CC	CC	CC	NA	CC	CC	CC	CC	CC	TT	CC	CC	CC	CC	CC	TC	TT	TT
AX-94793337	G/A	1A	208725628	+	NA	NA	NA	NA	wheat	NA	GG	AG	GG	GG	GG	GG	GG	GG	GG	AA	GG	GG	AA	AG	AG	GG	AG	GG	GG	GG	GG	GG	GG	GG	GG	AG	GG	GG	NA	GG	GG	GG	GG	GG	GG	GG	AG	GG	GG
AX-94793478	C/T	1A	496089583	+	NA	NA	NA	NA	wheat	NA	TC	CC	TT	NA	CC	TT	CC	CC	CC	TT	CC	NA	CC	TT	CC	CC	CC	CC	CC	CC	CC	CC	CC	CC	CC	CC	CC	TT	TT	CC	TT	TT	CC	TT	CC	CC	TC	TT	TT
AX-94793674	C/T	1A	544376561	+	NA	NA	NA	NA	wheat	NA	TC	NA	NA	TT	TT	TT	CC	TT	TC	TT	CC	TT	TT	CC	CC	TC	TC	TT	TC	TT	TT	TT	TC	CC	TT	NA	CC	TT	NA	CC	TT	TC	TT	TT	CC	CC	CC	CC	CC
AX-94798699	C/T	1A	432769185	+	NA	NA	NA	NA	wheat	NA	CC	CC	CC	TC	NA	CC	CC	CC	CC	TC	CC	CC	CC	CC	CC	CC	CC	CC	CC	CC	CC	CC	CC	CC	CC	CC	CC	CC	CC	CC	CC	CC	CC	CC	CC	CC	CC	CC	CC
AX-94798948	G/A	1A	208908902	+	NA	NA	NA	NA	wheat	NA	AG	GG	GG	AA	AA	GG	GG	GG	GG	GG	GG	GG	GG	GG	GG	AG	GG	AG	AG	GG	GG	GG	GG	AA	GG	GG	GG	GG	GG	GG	GG	GG	GG	GG	GG	GG	AG	GG	GG
AX-94800178	C/T	1A	579864780	+	NA	NA	NA	NA	wheat	NA	CC	CC	TT	CC	CC	CC	TC	CC	CC	CC	CC	CC	CC	CC	CC	TT	TT	TT	CC	CC	CC	CC	CC	CC	CC	CC	CC	CC	CC	TT	TT	TT	CC	CC	CC	TC	CC	CC	CC
AX-94800565	C/A	1A	123551818	+	NA	NA	NA	NA	wheat	NA	AA	CC	CC	CC	AA	CC	CC	CC	CC	AC	CC	CC	CC	CC	AA	AA	AA	AC	AA	CC	AC	AC	CC	CC	NA	CC	CC	CC	CC	CC	CC	CC	NA	CC	CC	CC	CC	CC	CC
AX-94801911	A/T	1A	590250012	+	NA	NA	NA	NA	wheat	NA	AT	TT	AA	AT	AA	AA	NA	TT	AA	TT	AA	AA	AA	TT	TT	TT	TT	NA	AA	AA	AA	TT	AA	AA	AA	AA	TT	AA	TT	TT	TT	TT	TT	AA	TT	TT	AA	AA	AA
AX-94802647	C/A	1A	581584399	+	NA	NA	NA	NA	wheat	NA	CC	AA	AC	NA	CC	CC	CC	AA	CC	AA	CC	CC	CC	AA	AA	AA	AA	CC	CC	CC	CC	AA	CC	CC	CC	CC	AA	CC	AA	AA	AA	AA	AA	CC	AA	AA	CC	CC	CC
AX-94803018	C/G	1A	33226939	+	NA	NA	NA	NA	wheat	NA	CC	CG	CC	CC	CG	CC	CC	CC	CC	CC	CC	CC	CC	CC	CC	CC	CC	CC	CC	CC	CC	CC	CC	CC	CC	CC	CC	CC	CC	CC	CC	CC	CC	CC	CG	CG	CG	CG	CG
AX-94804842	C/T	1A	29801475	+	NA	NA	NA	NA	wheat	NA	CC	TC	CC	TT	TC	CC	CC	CC	CC	TT	CC	TT	TT	CC	CC	TT	TT	CC	TT	CC	TT	TT	TT	CC	CC	TT	CC	CC	CC	CC	CC	TC	TT	CC	CC	TC	TT	CC	CC
AX-94805209	T/G	1A	84014597	+	NA	NA	NA	NA	wheat	NA	TT	TT	TT	GG	TT	TT	TT	TT	TT	GG	TT	TT	TT	TT	TT	GG	NA	TT	TT	TT	GG	GG	TG	TT	TT	TT	TT	TT	TT	TT	TT	TG	GG	TT	TT	TT	TT	TT	TT
AX-94807118	A/G	1A	474700620	+	NA	NA	NA	NA	wheat	NA	AG	GG	AA	GG	AA	AA	GG	AA	AG	AA	AA	GG	GG	AA	NA	AG	AG	AA	AA	GG	AA	AA	AA	AA	NA	NA	AA	AA	AA	AA	AA	AA	AA	AA	GG	GG	AA	AA	AA
AX-94807461	G/A	1A	310869301	+	NA	NA	NA	NA	wheat	NA	GG	NA	AG	AG	GG	GG	AG	GG	AG	AG	NA	GG	NA	GG	GG	GG	GG	GG	GG	GG	GG	GG	NA	NA	AG	GG	GG	GG	NA	GG	GG	AG	GG	GG	GG	GG	GG	NA	AG
AX-94810466	C/T	1A	556793939	+	NA	NA	NA	NA	wheat	NA	CC	CC	CC	CC	CC	CC	CC	CC	CC	TT	CC	CC	CC	CC	CC	CC	CC	CC	CC	CC	CC	CC	CC	CC	CC	CC	CC	CC	CC	CC	CC	CC	CC	CC	CC	TT	CC	CC	CC
AX-94813152	C/T	1A	568013354	+	NA	NA	NA	NA	wheat	NA	CC	CC	CC	CC	CC	CC	CC	CC	CC	TT	CC	TT	CC	CC	CC	CC	CC	TC	CC	CC	CC	TT	TT	CC	CC	CC	CC	CC	CC	TT	CC	TT	CC	CC	TT	CC	TT	CC	CC
AX-94813248	C/A	1A	522191108	+	NA	NA	NA	NA	wheat	NA	CC	AA	CC	NA	CC	CC	AC	CC	CC	CC	CC	CC	CC	CC	CC	CC	CC	NA	AA	CC	CC	CC	CC	CC	CC	CC	CC	CC	CC	CC	CC	CC	CC	CC	AA	CC	CC	CC	CC
AX-94817261	G/C	1A	583364869	+	NA	NA	NA	NA	wheat	NA	GG	NA	GG	NA	GG	GG	GG	CC	GG	CC	GG	GG	GG	CC	CC	CC	CC	GG	GG	GG	GG	CC	GG	GG	GG	GG	CC	GG	CC	CC	CC	CC	CC	GG	CC	CC	GG	GG	GG
AX-94820348	C/G	1A	20538174	+	NA	NA	NA	NA	wheat	NA	GG	CC	CC	CC	CG	GG	CG	CC	NA	CC	CC	CC	GG	CC	CG	CG	CG	CG	CG	NA	GG	CC	CC	CC	CG	CC	CC	CC	CC	CC	CC	CC	CC	CC	CC	CC	CC	CC	CC
AX-94823205	T/C	1A	64693057	+	NA	NA	NA	NA	wheat	NA	TT	TT	TT	CC	TT	TT	TT	TT	TT	CC	TT	TT	TT	TT	TT	CC	CC	TT	NA	TT	CC	CC	TT	TT	TC	TT	TT	TT	TT	TT	TT	TC	CC	TT	TT	TT	TC	TT	NA
AX-94825050	G/A	1A	53188500	+	NA	NA	NA	NA	wheat	NA	GG	GG	GG	AG	GG	GG	GG	GG	GG	AG	GG	GG	GG	GG	GG	AG	AG	GG	GG	GG	AG	AG	GG	GG	GG	GG	GG	GG	GG	GG	GG	AG	AG	GG	GG	GG	GG	GG	GG
AX-94826839	G/A	1A	513624126	+	NA	NA	NA	NA	wheat	NA	GG	GG	GG	AA	GG	AA	GG	AA	GG	GG	GG	GG	GG	GG	AA	GG	GG	GG	GG	GG	GG	GG	GG	GG	GG	GG	GG	GG	GG	GG	GG	GG	GG	GG	AA	AA	GG	GG	AG
AX-94829443	C/T	1A	42546416	+	NA	NA	NA	NA	wheat	NA	TC	TC	CC	CC	CC	CC	CC	CC	CC	TC	CC	NA	CC	CC	CC	TC	CC	CC	CC	CC	CC	CC	CC	CC	CC	TC	CC	CC	CC	CC	CC	CC	CC	CC	NA	TC	CC	CC	CC
AX-94830572	G/A	1A	234228560	+	NA	NA	NA	NA	wheat	NA	GG	GG	GG	AA	AA	GG	GG	GG	GG	GG	GG	GG	GG	GG	GG	GG	GG	GG	GG	GG	GG	GG	GG	AA	GG	GG	GG	GG	GG	GG	GG	GG	GG	GG	GG	GG	AG	GG	GG
AX-94834421	A/G	1A	590995661	+	NA	NA	NA	NA	wheat	NA	NA	AA	NA	NA	GG	GG	NA	AA	GG	NA	GG	NA	GG	AA	NA	AA	AA	GG	NA	GG	GG	AA	GG	GG	NA	GG	AA	GG	AA	AA	AA	AA	AA	GG	AA	AA	AG	GG	GG
AX-94840746	A/G	1A	589986617	+	NA	NA	NA	NA	wheat	NA	GG	AA	AA	AA	GG	AA	AA	AA	AA	AA	AA	AA	AA	AA	GG	GG	GG	GG	GG	AA	AA	AA	AA	AA	AA	AA	AA	AA	AA	AA	AA	AG	AA	AA	AA	AA	AA	AA	AA
AX-94841479	C/T	1A	45797171	+	NA	NA	NA	NA	wheat	NA	TC	TT	CC	CC	TC	CC	NA	CC	TT	CC	CC	TT	TT	CC	CC	TC	CC	CC	CC	TT	CC	TT	CC	CC	NA	TC	CC	CC	CC	CC	CC	CC	TT	CC	TT	TT	CC	TT	TT
AX-94841522	T/C	1A	472169030	+	NA	NA	NA	NA	wheat	NA	TT	TT	TT	NA	CC	TT	TT	CC	TT	CC	TT	TT	TT	TT	TT	TT	TT	TT	TT	TT	TT	TT	NA	TT	TT	TT	TT	TT	TT	TT	TT	TT	TT	TT	TT	TT	TT	TT	CC
AX-94842833	C/G	1A	548675724	+	NA	NA	NA	NA	wheat	NA	CC	GG	NA	CG	GG	CC	CG	GG	CC	CC	CC	GG	GG	CC	CC	CG	GG	CC	CC	GG	GG	GG	CG	GG	CG	NA	CC	CC	CC	CC	CC	CC	GG	GG	CC	CC	CG	CC	CC
AX-94845322	C/T	1A	82947987	+	NA	NA	NA	NA	wheat	NA	CC	CC	CC	TT	CC	CC	CC	CC	CC	TT	CC	CC	CC	CC	CC	TT	TT	CC	CC	CC	TT	TT	CC	CC	CC	CC	CC	CC	CC	CC	CC	TC	TT	CC	CC	CC	CC	CC	CC
AX-94847170	T/C	1A	29611669	+	NA	NA	NA	NA	wheat	NA	TT	TT	TT	CC	TC	CC	TT	NA	TT	TT	TT	TT	TT	TT	TT	TT	TT	TT	TC	TT	TT	CC	NA	TT	TT	TT	TT	TT	TT	TT	TT	TT	TT	TT	TT	TT	CC	NA	NA
AX-94850693	T/C	1A	359690577	+	NA	NA	NA	NA	wheat	NA	NA	TT	TT	NA	TC	TT	TT	TT	TT	TT	TT	TT	TT	TT	NA	CC	NA	CC	CC	TT	TT	TT	TC	TT	TC	TT	TT	TT	TT	TT	TT	TT	TT	TT	TT	TT	TT	TT	TT
AX-94852363	C/T	1A	99017807	+	NA	NA	NA	NA	wheat	NA	CC	CC	CC	TC	CC	CC	CC	CC	CC	TC	CC	CC	CC	CC	CC	TC	TC	CC	CC	CC	TC	TC	CC	CC	CC	CC	CC	CC	CC	CC	CC	TC	TC	CC	CC	CC	CC	CC	CC
AX-94854230	C/T	1A	73299852	+	NA	NA	NA	NA	wheat	NA	TC	CC	CC	TT	CC	CC	TC	CC	NA	TT	CC	CC	TC	TC	CC	TT	TT	TC	NA	CC	TT	TT	CC	CC	CC	NA	CC	CC	CC	CC	CC	TC	TT	CC	CC	CC	CC	CC	CC
AX-94856372	C/T	1A	16390721	+	NA	NA	NA	NA	wheat	NA	TT	CC	CC	TT	CC	TT	NA	CC	CC	TC	TT	CC	CC	TT	CC	TC	TC	CC	TT	CC	TC	TT	CC	CC	CC	CC	CC	CC	TT	TT	TT	CC	TC	CC	CC	CC	CC	CC	CC
AX-94860581	G/T	1A	568026630	+	NA	NA	NA	NA	wheat	NA	NA	GG	GG	GG	GG	GG	GG	GG	GG	TG	GG	TT	GG	GG	GG	GG	GG	NA	GG	GG	GG	TG	TG	GG	GG	GG	GG	GG	GG	GG	GG	TG	GG	GG	TG	GG	TG	GG	GG
AX-94860985	C/T	1A	53677233	+	NA	NA	NA	NA	wheat	NA	CC	CC	CC	TT	CC	CC	CC	CC	CC	TT	CC	CC	CC	CC	CC	TT	TT	CC	CC	CC	TT	TT	CC	CC	CC	CC	CC	CC	CC	CC	CC	CC	TT	CC	CC	CC	CC	CC	CC
AX-94863732	G/A	1A	577841231	+	NA	NA	NA	NA	wheat	NA	GG	AA	AA	NA	GG	GG	NA	AA	GG	GG	AA	GG	AA	GG	GG	GG	AA	AA	AA	GG	AA	GG	AA	AA	GG	AA	GG	GG	AA	AA	AA	GG	AA	GG	GG	AA	AG	GG	GG
AX-94865405	A/G	1A	202072994	+	NA	NA	NA	NA	wheat	NA	AA	AA	AA	AG	AA	AA	AA	AA	AA	NA	AA	AA	AA	AA	AA	GG	GG	AA	AA	AA	GG	GG	NA	AA	AA	AA	AA	AA	AA	AA	AA	AG	GG	AA	AA	AA	AA	AA	AA
AX-94865782	C/G	1A	356474568	+	NA	NA	NA	NA	wheat	NA	CC	CC	CC	CC	CC	CC	CC	GG	CC	NA	CC	CC	CC	CC	CC	CC	CC	CC	CC	CC	CC	CC	CC	CC	CC	CC	CC	CC	CC	CC	CC	CC	CC	CC	GG	CC	CG	CC	CG
AX-94867055	T/G	1A	500367107	+	NA	NA	NA	NA	wheat	NA	TT	NA	GG	TT	TT	GG	TT	TT	TG	TT	NA	GG	TT	GG	TT	TT	GG	GG	NA	NA	GG	GG	GG	TG	NA	TT	GG	GG	GG	GG	GG	GG	GG	GG	TT	TT	TG	GG	TG
AX-94868310	T/G	1A	370097196	+	NA	NA	NA	NA	wheat	NA	TG	TT	TT	TT	TT	TT	TT	GG	TT	TT	TT	TT	TT	TT	TT	TT	TT	TT	TT	TT	TT	TT	TT	GG	TT	TT	TT	TT	TT	TT	TT	TG	TT	TT	GG	TT	NA	TT	TG
AX-94868770	C/G	1A	213253501	+	NA	NA	NA	NA	wheat	NA	CC	CC	CC	CG	CC	CC	CC	CC	CC	CG	CC	CC	CC	CC	CC	CG	CG	CC	NA	CC	CG	CG	CC	CC	NA	CC	CC	CC	CC	CC	CC	CG	CG	CC	CC	CC	CC	CC	CC
AX-94870284	T/C	1A	22627436	+	NA	NA	NA	NA	wheat	NA	TT	TT	TT	TT	TT	TT	TT	CC	TT	TT	TT	TT	TT	TT	TT	NA	TT	TT	TT	TT	TT	TT	TT	TT	NA	TC	TT	TT	CC	NA	TT	NA	TT	TT	CC	TT	TT	TT	TC
AX-94872686	T/C	1A	20936859	+	NA	NA	NA	NA	wheat	NA	TT	TT	TT	TC	TT	TT	TT	TT	TT	TC	TT	TT	TT	TT	TT	NA	TC	TT	TT	TT	TC	TC	TT	TT	TT	TT	TT	TT	TT	TT	TT	TC	TC	TT	TT	TT	TT	TT	TT
AX-94872835	A/G	1A	369994270	+	NA	NA	NA	NA	wheat	NA	AA	AA	AA	AA	AA	AA	AA	AG	AA	AA	AA	AA	AA	AA	AA	AA	AA	AA	AA	AA	AA	AA	AA	NA	AA	AA	AA	AA	AA	AA	AA	AG	AA	AA	NA	AA	AG	AA	AG
AX-94873283	T/C	1A	538783025	+	NA	NA	NA	NA	wheat	NA	CC	TT	TT	NA	TT	CC	CC	TT	CC	TT	TT	CC	CC	TT	CC	CC	TT	TC	TT	CC	TT	TT	TT	TT	TC	TT	TT	CC	TT	TT	TT	TT	TT	TT	TT	TT	TT	TT	TT
AX-94875775	G/C	1A	295574312	+	NA	NA	NA	NA	wheat	NA	GG	GG	NA	NA	GG	GG	GG	CG	GG	GG	GG	GG	GG	NA	GG	GG	GG	GG	GG	GG	GG	NA	GG	NA	GG	GG	GG	GG	CG	NA	GG	CG	GG	GG	GG	GG	GG	NA	NA
AX-94876975	T/G	1A	73355386	+	NA	NA	NA	NA	wheat	NA	TT	TT	TT	TG	TT	TT	TT	TT	TT	TG	TT	TT	TT	TT	TT	TG	TG	TT	TT	TT	TG	TG	TT	TT	TG	TT	TT	TT	TT	TT	TT	TT	TG	TT	TT	TT	TT	TT	TT
AX-94877635	G/A	1A	18820856	+	NA	NA	NA	NA	wheat	NA	AG	GG	GG	AA	GG	AA	NA	NA	AG	GG	AA	GG	NA	AA	GG	GG	GG	GG	AG	GG	GG	AA	NA	NA	AG	GG	GG	GG	AA	AA	AA	GG	GG	GG	GG	GG	GG	GG	GG
AX-94877657	T/G	1A	57768818	+	NA	NA	NA	NA	wheat	NA	TT	TT	TT	GG	TT	TG	TT	TT	TT	TG	TT	TT	TT	TT	TT	TG	TG	TT	TT	TT	TG	TG	TT	TT	TT	TT	TT	TT	TT	TT	TT	TT	TG	TT	TT	TT	TG	TT	TT
AX-94885606	T/C	1A	127075331	+	NA	NA	NA	NA	wheat	NA	TT	TT	TT	CC	TT	TT	TT	TT	TT	CC	TT	TT	TT	TT	TT	CC	CC	TT	TT	TT	CC	CC	TT	TT	TT	TT	TT	TT	TT	TT	TT	TT	CC	TT	TT	TT	TT	TT	TT
AX-94886504	T/C	1A	259380556	+	NA	NA	NA	NA	wheat	NA	TC	TT	TT	TT	TC	NA	NA	TC	NA	TT	NA	TT	NA	TT	TT	TT	TT	NA	TT	TC	TT	TC	TT	TT	TT	TT	TT	TT	TT	TT	TT	TT	NA	TT	TT	TT	TT	TC	TC
AX-94889305	A/C	1A	480755283	+	NA	NA	NA	NA	wheat	NA	AA	AA	CC	CC	AA	CC	AA	AA	AA	AA	CC	AA	AA	CC	CC	AA	AA	AC	CC	AA	CC	CC	CC	CC	AA	NA	CC	CC	CC	CC	CC	CC	CC	CC	AA	AA	CC	CC	NA
AX-94890423	A/G	1A	479544610	+	NA	NA	NA	NA	wheat	NA	AA	AA	GG	NA	AA	GG	AA	AA	AA	AA	GG	AA	AA	GG	GG	AA	AA	AG	GG	AA	GG	GG	GG	GG	AG	AA	GG	GG	GG	GG	GG	GG	GG	GG	AA	AA	GG	GG	AA
AX-94891467	C/T	1A	173978771	+	NA	NA	NA	NA	wheat	NA	CC	CC	CC	TC	CC	CC	CC	CC	CC	TC	CC	CC	CC	CC	CC	NA	NA	CC	CC	CC	TC	NA	CC	CC	CC	CC	CC	CC	CC	CC	CC	NA	TC	CC	CC	CC	CC	CC	CC
AX-94894132	C/T	1A	537966575	+	NA	NA	NA	NA	wheat	NA	CC	NA	CC	NA	CC	CC	CC	CC	CC	CC	CC	NA	CC	CC	CC	CC	CC	TC	CC	CC	CC	CC	CC	CC	CC	CC	CC	CC	CC	CC	CC	CC	CC	CC	NA	CC	CC	CC	CC
AX-94897165	G/C	1A	149510418	+	NA	NA	NA	NA	wheat	NA	GG	GG	GG	CC	GG	CC	GG	GG	GG	CC	GG	GG	GG	GG	GG	CC	CC	GG	GG	GG	CC	CC	GG	GG	GG	GG	GG	GG	GG	GG	GG	GG	CC	GG	GG	GG	NA	GG	GG
AX-94901922	A/G	1A	12303846	+	NA	NA	NA	NA	wheat	NA	AA	AA	AA	AA	AA	AA	AG	AG	NA	AA	AA	AA	AA	AA	AA	AA	AA	AA	AA	NA	AA	AA	AA	AA	AA	AG	AA	AA	AA	AA	AA	AA	AA	AA	AA	AA	AG	AG	NA
AX-94902841	C/T	1A	8311877	+	NA	NA	NA	NA	wheat	NA	CC	CC	CC	NA	CC	CC	CC	CC	CC	CC	CC	TC	CC	CC	CC	CC	CC	CC	CC	NA	CC	CC	NA	NA	CC	TC	CC	TC	CC	CC	CC	CC	CC	TC	CC	CC	CC	CC	CC
AX-94906803	C/A	1A	30772162	+	NA	NA	NA	NA	wheat	NA	AC	AC	CC	NA	AC	NA	CC	CC	NA	CC	NA	CC	NA	NA	CC	AC	CC	AC	AC	CC	CC	AC	AC	CC	AC	CC	CC	CC	NA	CC	CC	AC	CC	CC	CC	AC	AC	AC	AC
AX-94907052	G/C	1A	320224045	+	NA	NA	NA	NA	wheat	NA	GG	GG	GG	GG	CC	GG	GG	CC	GG	CC	GG	GG	GG	GG	GG	GG	GG	GG	GG	GG	GG	GG	GG	CC	CG	GG	GG	GG	GG	GG	GG	GG	GG	GG	CC	GG	GG	GG	CG
AX-94907857	A/G	1A	449469605	+	NA	NA	NA	NA	wheat	NA	GG	AA	AA	AA	GG	AA	AA	AA	AA	AA	AA	AA	AA	AA	GG	GG	AG	GG	AG	AA	AA	AA	AA	AA	AA	AA	AA	AA	AA	AA	AA	AA	AA	AA	AA	AA	AA	AA	AA
AX-94907922	T/G	1A	574481831	+	NA	NA	NA	NA	wheat	NA	TT	TT	NA	NA	TT	GG	NA	TT	TT	TT	TT	TT	TT	TT	TT	TT	TT	TG	TT	TT	TT	TT	TG	TT	TG	TT	GG	TT	TT	TT	TT	NA	TT	TT	TT	TT	TT	TT	NA
AX-94908079	C/A	1A	7332374	+	NA	NA	NA	NA	wheat	NA	CC	CC	CC	CC	CC	CC	CC	CC	CC	NA	CC	CC	CC	CC	NA	NA	AC	CC	CC	CC	NA	NA	CC	CC	CC	CC	CC	CC	CC	CC	CC	CC	AC	CC	CC	CC	CC	CC	CC
AX-94908596	G/A	1A	439725668	+	NA	NA	NA	NA	wheat	NA	GG	GG	GG	GG	GG	GG	GG	GG	GG	GG	GG	AG	GG	GG	GG	GG	GG	GG	GG	GG	GG	GG	GG	GG	GG	GG	GG	GG	GG	GG	GG	GG	GG	GG	GG	GG	NA	GG	GG
AX-94908840	G/A	1A	573215590	+	NA	NA	NA	NA	wheat	NA	AA	GG	GG	AA	GG	AA	AG	GG	AA	GG	AA	NA	GG	AA	AA	GG	GG	AG	AA	AA	GG	GG	GG	GG	AA	AA	GG	AA	AA	GG	GG	GG	GG	GG	GG	GG	GG	GG	GG
AX-94909283	C/G	1A	53437654	+	NA	NA	NA	NA	wheat	NA	CC	CC	CC	CG	CC	CC	CC	CC	CC	GG	CC	CC	CC	CC	CC	CG	GG	CC	CC	CC	GG	GG	CC	CC	NA	CC	CC	CC	CC	CC	CC	NA	NA	CC	CC	CC	CC	CC	CC
AX-94909396	C/T	1A	387523545	+	NA	NA	NA	NA	wheat	NA	CC	CC	CC	CC	CC	CC	CC	TT	CC	CC	CC	CC	CC	CC	CC	CC	CC	NA	CC	CC	CC	CC	TC	CC	NA	CC	CC	CC	CC	CC	CC	TT	CC	CC	TT	CC	CC	CC	TT
AX-94909603	C/T	1A	368198287	+	NA	NA	NA	NA	wheat	NA	CC	CC	CC	CC	CC	CC	CC	TT	CC	CC	CC	NA	CC	CC	CC	CC	CC	CC	CC	CC	CC	CC	CC	CC	CC	CC	CC	CC	CC	CC	CC	CC	CC	CC	TT	CC	CC	CC	TC
AX-94909913	A/G	1A	581830855	+	NA	NA	NA	NA	wheat	NA	GG	AA	NA	AA	GG	GG	AG	AA	GG	AA	GG	GG	GG	AA	AA	AA	AA	NA	GG	GG	GG	AA	GG	GG	NA	GG	AA	GG	AA	AA	AA	AA	AA	GG	AA	AA	GG	GG	GG
AX-94910059	C/A	1A	14108199	+	NA	NA	NA	NA	wheat	NA	AA	CC	CC	AA	CC	AA	CC	CC	CC	CC	AA	CC	CC	AA	CC	CC	CC	CC	AA	CC	CC	AA	CC	CC	CC	CC	CC	CC	AA	AA	AA	CC	CC	CC	CC	CC	CC	CC	CC
AX-94911243	G/C	1A	219364934	+	NA	NA	NA	NA	wheat	NA	GG	GG	GG	CG	GG	CC	GG	GG	GG	NA	GG	GG	GG	GG	GG	GG	GG	GG	GG	GG	GG	GG	CC	GG	CG	GG	GG	GG	GG	GG	GG	CC	GG	GG	GG	GG	CC	GG	GG
AX-94911518	A/C	1A	9122871	+	NA	NA	NA	NA	wheat	NA	AA	AA	AA	CC	AA	AA	AA	AA	AA	CC	AA	AA	AA	AA	AA	CC	CC	AA	AA	AA	CC	CC	AA	AA	NA	AA	AA	AA	AA	AA	AA	CC	CC	AA	AA	AA	AA	AA	AA
AX-94911855	A/G	1A	9642773	+	NA	NA	NA	NA	wheat	NA	AG	AA	AA	GG	AG	AA	AA	AA	AA	GG	AA	AA	AA	AA	AG	GG	GG	AG	AG	AA	GG	GG	AA	AA	AA	AG	AA	AA	AA	AA	AA	AG	GG	AA	AA	AA	AA	AA	AA
AX-94912730	C/T	1A	345309209	+	NA	NA	NA	NA	wheat	NA	CC	CC	CC	TC	TT	CC	CC	TT	CC	CC	CC	CC	CC	CC	CC	CC	CC	CC	CC	CC	CC	CC	CC	TT	CC	CC	CC	CC	CC	CC	CC	CC	CC	CC	TC	CC	TC	CC	TC
AX-94913771	C/T	1A	575870049	+	NA	NA	NA	NA	wheat	NA	CC	CC	CC	NA	CC	CC	CC	CC	NA	CC	CC	CC	CC	CC	CC	NA	NA	TC	CC	CC	CC	CC	CC	CC	TC	CC	CC	CC	CC	CC	CC	CC	CC	CC	CC	CC	CC	CC	CC
AX-94913979	T/C	1A	115976894	+	NA	NA	NA	NA	wheat	NA	TT	TT	TT	TC	TT	TT	TT	TT	TT	TC	TT	TT	TT	TT	TT	TC	TC	TT	TT	NA	TC	TC	TT	TT	TT	TT	TT	TT	TT	TT	TT	TC	TC	TT	TT	TT	TT	NA	NA
AX-94914663	A/G	1A	498807548	+	NA	NA	NA	NA	wheat	NA	AA	AA	GG	AA	NA	GG	AG	GG	AA	AA	AA	GG	AA	GG	AA	AA	NA	NA	GG	AA	GG	GG	GG	AA	GG	AA	GG	GG	GG	GG	GG	GG	GG	GG	AA	GG	GG	GG	AG
AX-94918901	T/C	1A	32291710	+	NA	NA	NA	NA	wheat	NA	TT	TT	TT	TC	TT	TT	TT	TT	TT	TC	TT	TT	TT	TT	TT	TC	TC	NA	TT	TT	TC	TC	TT	TT	TT	TT	TT	TT	TT	TT	TT	TT	TC	TT	TT	TT	TT	TT	TT
AX-94919538	A/G	1A	87200165	+	NA	NA	NA	NA	wheat	NA	AA	AA	AA	GG	AA	AA	AA	AA	AA	GG	AA	AA	AA	AA	AA	GG	GG	NA	AA	AA	GG	GG	AA	AA	AA	AA	AA	AA	AG	AA	AA	AG	GG	AA	AA	AA	AA	AA	AA
AX-94922039	C/G	1A	12098331	+	NA	NA	NA	NA	wheat	NA	GG	CC	CC	CG	CC	GG	CC	CC	CG	CC	GG	CC	CC	GG	CC	CC	CC	CC	GG	CC	CC	CG	CC	CC	NA	CC	CC	CC	GG	GG	GG	CC	CC	CC	CC	CC	CC	CC	CC
AX-94923486	T/C	1A	91058739	+	NA	NA	NA	NA	wheat	NA	TT	TT	TT	TC	TT	TT	TT	TT	TT	TC	TT	TT	TT	TT	TT	TC	TC	TC	TT	TT	NA	NA	TT	TT	TT	TT	TT	TT	TT	TT	TT	NA	TC	TT	TT	TT	TT	TT	TT
AX-94923681	G/A	1A	17010740	+	NA	NA	NA	NA	wheat	NA	AG	GG	AG	AG	GG	AA	GG	AA	AG	GG	AA	AA	AG	GG	GG	GG	GG	AG	NA	GG	GG	GG	AA	AA	AG	AA	AA	GG	AA	AA	NA	NA	GG	AA	AA	AA	AG	AG	AG
AX-94923976	C/T	1A	256679478	+	NA	NA	NA	NA	wheat	NA	TC	CC	TT	CC	CC	TC	CC	CC	CC	NA	CC	CC	CC	CC	CC	CC	CC	CC	TC	CC	CC	CC	CC	CC	NA	CC	TC	CC	CC	CC	CC	CC	CC	CC	CC	TC	NA	CC	CC
AX-94925165	C/G	1A	574666170	+	NA	NA	NA	NA	wheat	NA	GG	CC	GG	GG	CC	CC	CC	CC	CC	GG	CC	CC	CC	CC	CC	CC	CC	GG	CC	CC	CC	CC	CC	CC	CC	CC	CC	CC	CC	GG	GG	NA	CC	CC	CC	GG	CG	CC	CC
AX-94926933	A/G	1A	23130891	+	NA	NA	NA	NA	wheat	NA	AA	AA	AA	AA	AA	AG	AA	AG	AA	AA	AA	AA	AA	AA	AG	AA	NA	AG	AA	AA	AA	AA	AA	AA	AA	AA	AA	AA	AG	AA	AA	AG	AA	AA	AG	AA	AA	AA	AG
AX-94927265	T/G	1A	520413077	+	NA	NA	NA	NA	wheat	NA	TT	TT	TT	GG	TT	GG	TT	GG	TT	TT	TT	TT	TT	TT	GG	TT	TT	TT	TT	TT	TT	TT	TT	GG	TT	TT	TT	TT	TT	TT	TT	TT	TT	TT	GG	GG	TG	GG	GG
AX-94927315	G/A	1A	431432656	+	NA	NA	NA	NA	wheat	NA	GG	AA	AA	GG	AA	GG	GG	AA	GG	GG	AA	GG	GG	AA	GG	GG	GG	GG	AA	GG	GG	GG	GG	AA	GG	GG	AA	AA	AA	AA	AA	GG	GG	AA	AA	AA	AG	AA	AA
AX-94927912	G/C	1A	110074030	+	NA	NA	NA	NA	wheat	NA	GG	GG	GG	CG	CC	GG	GG	GG	GG	GG	GG	GG	NA	NA	GG	GG	GG	NA	GG	NA	GG	GG	GG	CC	NA	GG	NA	GG	GG	GG	GG	GG	GG	GG	GG	GG	CG	GG	GG
AX-94929285	C/T	1A	452756512	+	NA	NA	NA	NA	wheat	NA	TT	CC	CC	CC	CC	CC	CC	CC	CC	CC	CC	TT	TT	CC	CC	TC	CC	CC	CC	TT	CC	CC	TT	CC	TT	TT	CC	TT	CC	CC	CC	CC	CC	CC	CC	CC	TC	CC	CC
AX-94929421	T/C	1A	550331057	+	NA	NA	NA	NA	wheat	NA	CC	CC	TT	CC	CC	TT	NA	TT	CC	TT	TT	TT	CC	CC	TC	TT	TT	CC	TT	CC	TT	TT	TT	TT	CC	TT	TC	TT	TT	CC	CC	TT	TT	TT	TT	TT	NA	CC	CC
AX-94929557	T/C	1A	22535694	+	NA	NA	NA	NA	wheat	NA	TT	TT	NA	TC	TT	TT	TT	TT	TT	TC	TT	TT	TT	TT	TT	TC	TC	NA	TT	TT	TC	TC	TT	TT	TT	TT	TT	TT	TT	TT	TT	NA	TC	TT	TT	TT	TT	TT	TT
AX-94932678	A/G	1A	557954021	+	NA	NA	NA	NA	wheat	NA	AA	AA	AA	AG	AA	AA	AA	AA	AA	AG	NA	AA	AA	AA	AA	NA	AA	AG	AA	AA	AA	AA	AG	AA	AA	AA	AA	AA	AA	AA	AG	AA	AA	AA	AA	AA	AA	AA	AA
AX-94934504	A/C	1A	112203872	+	NA	NA	NA	NA	wheat	NA	AC	AA	AA	CC	CC	AA	AC	AA	AC	AA	AA	AA	AA	AA	AC	AC	AC	AC	AC	AA	AA	AA	AC	CC	AC	AA	AA	AA	AA	AA	AA	AA	AA	AA	AA	AA	AC	AA	AA
AX-94936441	C/T	1A	3388719	+	NA	NA	NA	NA	wheat	NA	TT	CC	CC	NA	TC	TT	NA	CC	TT	CC	CC	CC	CC	CC	TC	CC	NA	TC	TC	CC	CC	TT	CC	CC	CC	CC	CC	CC	CC	CC	CC	CC	CC	CC	CC	CC	CC	CC	CC
AX-94937450	G/T	1A	79698523	+	NA	NA	NA	NA	wheat	NA	GG	GG	GG	GG	GG	GG	GG	GG	TG	TG	GG	GG	GG	GG	GG	TG	TG	TG	GG	GG	TG	TG	TG	GG	TG	GG	GG	GG	GG	GG	GG	TG	TG	GG	GG	GG	GG	GG	GG
AX-94937776	T/C	1A	353256349	+	NA	NA	NA	NA	wheat	NA	TT	TT	TT	NA	TT	TT	TT	CC	NA	TT	TT	TT	TT	TT	TT	TT	TT	TT	TT	TT	TT	TT	TT	TT	TC	TT	TT	TT	TT	TT	TT	TT	TT	TT	CC	TT	TT	TT	NA
AX-94938408	C/T	1A	482335916	+	NA	NA	NA	NA	wheat	NA	TT	TT	CC	CC	CC	CC	TT	CC	TT	TT	CC	TT	TT	CC	CC	TT	TT	CC	CC	TT	NA	CC	CC	NA	TC	TT	CC	CC	CC	CC	CC	CC	CC	CC	TT	TT	CC	CC	TT
AX-94939233	A/G	1A	10084831	+	NA	NA	NA	NA	wheat	NA	AA	GG	GG	AA	AA	GG	AA	AA	AA	AA	AA	AA	GG	AA	AA	AA	AA	AG	AA	AA	AA	AA	AA	AA	AA	AG	AA	AA	AA	AA	AA	AG	AA	GG	GG	GG	GG	GG	GG
AX-94939314	A/G	1A	426923937	+	NA	NA	NA	NA	wheat	NA	AA	AA	AA	GG	AA	AA	AA	AA	AA	GG	AA	AA	AA	AA	AA	GG	GG	AA	AA	AA	GG	GG	AA	AA	AA	AA	AA	AA	AA	AA	AA	NA	GG	AA	AA	AA	AA	AA	AA
AX-94940429	T/G	1A	279903794	+	NA	NA	NA	NA	wheat	NA	TG	TT	TT	TT	TG	TT	TT	TT	TT	TT	TT	TT	TT	TT	TG	TG	TG	TG	TG	TT	TT	TT	TT	TT	TT	TT	TT	TT	TT	TT	TT	TT	TT	TT	TT	TT	TT	TT	TT
AX-94941902	C/T	1A	79702696	+	NA	NA	NA	NA	wheat	NA	CC	CC	CC	TT	CC	CC	CC	CC	CC	TT	CC	CC	CC	CC	CC	TC	NA	CC	CC	CC	TT	TT	CC	CC	NA	CC	CC	CC	NA	CC	CC	TC	TT	CC	CC	CC	CC	CC	CC
AX-94942217	C/T	1A	58934659	+	NA	NA	NA	NA	wheat	NA	CC	CC	CC	CC	CC	CC	CC	CC	NA	TC	CC	CC	CC	CC	CC	TC	TC	NA	CC	CC	TC	TC	CC	CC	CC	CC	CC	CC	CC	CC	CC	CC	TC	CC	CC	CC	CC	CC	CC
AX-94943073	A/T	1A	11672012	+	NA	NA	NA	NA	wheat	NA	TT	AA	AA	AT	AA	AT	AA	AA	AA	AA	AT	AA	AA	AT	AA	AA	AA	AA	TT	AA	AA	AT	AA	AA	AA	AA	AA	AA	AT	AT	AT	AA	AA	AA	AA	AA	AA	AA	AA
AX-94943789	G/A	1A	481655155	+	NA	NA	NA	NA	wheat	NA	GG	GG	AA	AA	GG	AA	GG	GG	GG	GG	NA	GG	GG	AG	AA	GG	GG	GG	AG	GG	AA	AA	NA	AA	AG	GG	AA	AA	AG	AA	AA	NA	AA	AA	GG	GG	AA	NA	GG
AX-94945293	C/T	1A	582294879	+	NA	NA	NA	NA	wheat	NA	TT	CC	CC	CC	CC	CC	CC	CC	CC	TT	CC	CC	CC	CC	CC	CC	CC	TC	CC	CC	CC	CC	CC	CC	TT	CC	CC	CC	CC	CC	CC	CC	CC	CC	CC	TT	CC	CC	CC
AX-94945494	T/C	1A	252283881	+	NA	NA	NA	NA	wheat	NA	TT	TT	TT	TC	TC	TT	TT	NA	NA	TT	TC	TT	TT	TT	TT	NA	NA	TC	TC	TT	TT	NA	NA	TC	TC	TT	TT	TT	NA	TT	TT	TT	NA	TT	TT	TT	NA	TT	TT
AX-94946446	G/A	1A	343681229	+	NA	NA	NA	NA	wheat	NA	GG	GG	GG	AG	GG	GG	GG	GG	NA	GG	AG	NA	AG	AG	GG	GG	GG	NA	GG	GG	NA	NA	AG	AG	AG	GG	GG	GG	NA	GG	GG	NA	GG	GG	GG	GG	AA	GG	GG
AX-94947340	G/A	1A	224826949	+	NA	NA	NA	NA	wheat	NA	GG	GG	GG	GG	GG	GG	GG	GG	GG	GG	GG	NA	GG	GG	NA	AG	AG	NA	GG	GG	AG	AG	GG	GG	GG	GG	GG	GG	GG	GG	GG	GG	AG	GG	GG	GG	GG	GG	GG
AX-94947812	G/A	1A	480549753	+	NA	NA	NA	NA	wheat	NA	GG	GG	GG	NA	GG	GG	AG	GG	NA	GG	GG	GG	GG	GG	AG	GG	NA	GG	GG	GG	AG	GG	GG	GG	AG	GG	GG	GG	GG	GG	GG	AG	AG	GG	GG	GG	GG	GG	GG
AX-94947927	T/C	1A	385355602	+	NA	NA	NA	NA	wheat	NA	TT	TT	TT	TT	TT	TT	TT	CC	TT	TT	TT	TT	TT	TT	TT	TT	TT	TT	TT	TT	TT	TT	TT	TT	TT	TT	TT	TT	TT	TT	TT	CC	TT	TT	CC	TT	TT	TT	TC
AX-94949405	C/A	1A	230159528	+	NA	NA	NA	NA	wheat	NA	AC	AA	CC	AA	CC	AA	AA	CC	AA	AA	CC	CC	NA	CC	CC	AC	AC	CC	CC	AA	AA	CC	CC	CC	AA	NA	CC	AA	CC	CC	CC	AC	AA	CC	CC	CC	AA	CC	CC
AX-94950558	T/C	1A	9204480	+	NA	NA	NA	NA	wheat	NA	CC	TT	TT	CC	CC	CC	TT	TT	TT	TT	TT	CC	TT	TT	TT	TT	TT	TT	TT	TT	TT	CC	CC	CC	CC	TT	TT	CC	TT	TT	TT	CC	TT	CC	TT	TT	TT	CC	CC
AX-94951818	C/T	1A	98590712	+	NA	NA	NA	NA	wheat	NA	CC	CC	CC	TC	CC	CC	CC	CC	CC	TC	CC	CC	CC	CC	CC	TC	TC	NA	CC	CC	TC	NA	CC	CC	CC	CC	CC	CC	CC	CC	CC	CC	TC	CC	CC	CC	CC	CC	CC
AX-94952105	C/T	1A	547978171	+	NA	NA	NA	NA	wheat	NA	CC	TC	CC	CC	TC	TC	CC	CC	CC	CC	NA	CC	CC	TC	CC	CC	CC	TC	CC	CC	CC	CC	CC	CC	TC	CC	CC	CC	CC	TC	TC	CC	CC	CC	CC	CC	NA	TC	TC
AX-94952968	G/C	1A	16300902	+	NA	NA	NA	NA	wheat	NA	CC	GG	CC	CC	GG	CC	GG	GG	GG	GG	CC	GG	GG	CC	CC	GG	GG	GG	CC	GG	GG	CC	GG	GG	GG	GG	GG	GG	CC	CC	CC	CC	GG	GG	GG	GG	GG	GG	GG
AX-94954982	A/C	1A	32551296	+	NA	NA	NA	NA	wheat	NA	AA	CC	AA	AA	AA	AA	AA	AA	AA	AA	AA	AA	AA	AA	AA	AA	AA	AA	AA	AA	AA	AA	AA	AA	AA	CC	AA	AA	AA	AA	AA	AA	AA	AA	CC	CC	AA	AA	AA
AX-94957092	A/G	1A	8297011	+	NA	NA	NA	NA	wheat	NA	AA	AA	AA	GG	AA	GG	AA	AA	AG	AA	AA	GG	AA	AA	AA	AA	AA	AA	AA	AA	AA	AA	GG	GG	GG	GG	AA	GG	AA	AA	AA	GG	AA	GG	AA	AA	AG	AA	AA
AX-94958726	C/T	1A	394482108	+	NA	NA	NA	NA	wheat	NA	NA	CC	CC	CC	CC	CC	CC	CC	CC	CC	CC	TT	CC	CC	CC	CC	CC	CC	CC	CC	CC	CC	TC	CC	CC	CC	CC	CC	CC	CC	CC	CC	CC	CC	CC	CC	TT	CC	CC
AX-94960038	G/C	1A	13768351	+	NA	NA	NA	NA	wheat	NA	CG	GG	GG	CG	GG	CG	GG	GG	GG	GG	CG	GG	GG	CG	GG	GG	GG	GG	CG	GG	GG	CG	GG	GG	GG	GG	GG	GG	CG	CG	CG	GG	GG	GG	GG	GG	GG	GG	GG
AX-94960090	G/T	1A	530173432	+	NA	NA	NA	NA	wheat	NA	GG	GG	TT	TT	TT	TT	GG	TT	GG	TT	GG	GG	GG	GG	GG	GG	GG	GG	GG	GG	TT	TT	NA	TT	GG	GG	TT	TT	GG	GG	GG	TT	TT	TT	GG	GG	TT	GG	GG
AX-94960626	A/G	1A	9642918	+	NA	NA	NA	NA	wheat	NA	AG	AA	AA	AA	AA	AA	AA	AA	AA	AA	AG	AA	AA	AG	AG	AA	AA	NA	AG	AA	AA	AA	AA	NA	AA	AA	AA	AA	AG	AG	AG	AA	AA	AA	AG	AA	AA	AA	AA
AX-94963297	C/T	1A	12093366	+	NA	NA	NA	NA	wheat	NA	CC	CC	CC	TC	CC	CC	TT	TT	TT	CC	NA	CC	CC	NA	CC	CC	CC	CC	CC	TT	CC	NA	NA	CC	TC	CC	CC	CC	NA	CC	CC	NA	CC	CC	CC	CC	CC	TT	TC
AX-94964398	T/C	1A	545475005	+	NA	NA	NA	NA	wheat	NA	TT	TT	TT	CC	TT	TT	TT	TT	TT	TT	TT	TT	TT	CC	TT	TT	TT	NA	TT	TT	TT	TT	TT	TT	TT	TT	TT	TT	TT	CC	CC	TT	TT	TT	TT	TT	TT	TT	TT
AX-94964616	C/T	1A	517415388	+	NA	NA	NA	NA	wheat	NA	CC	CC	TT	CC	TT	TT	CC	TT	CC	CC	CC	CC	CC	TT	CC	CC	TT	TC	TT	CC	TT	CC	TT	CC	CC	CC	TT	TT	TT	TT	TT	TT	TT	TT	CC	CC	TC	TT	TC
AX-94965729	C/G	1A	78338124	+	NA	NA	NA	NA	wheat	NA	CC	CC	CC	CG	CC	CC	CC	CC	CC	CG	CC	CC	CC	CC	CC	CG	CG	CC	CC	CC	CG	CG	CC	CC	CC	CC	CC	CC	CC	CC	CC	CG	CG	CC	CC	CC	CC	CC	CC
AX-94966191	G/C	1A	22633553	+	NA	NA	NA	NA	wheat	NA	GG	GG	GG	CG	GG	GG	GG	CG	GG	CG	GG	GG	GG	GG	GG	GG	GG	GG	GG	GG	CG	NA	GG	GG	GG	GG	GG	GG	NA	GG	GG	CG	CG	GG	GG	GG	NA	GG	GG
AX-94971351	A/G	1A	532253659	+	NA	NA	NA	NA	wheat	NA	AA	AA	GG	NA	GG	GG	AA	GG	AA	NA	AA	AA	AA	GG	AA	AA	GG	AG	AG	AA	GG	GG	GG	AG	AA	AG	GG	NA	GG	GG	GG	GG	GG	GG	AA	GG	GG	AA	AA
AX-94972660	A/G	1A	566477959	+	NA	NA	NA	NA	wheat	NA	AA	GG	AA	AA	GG	AA	GG	AA	GG	AA	AA	AA	GG	AA	AA	AA	GG	AA	AA	GG	AA	AA	AA	AA	AA	AA	AA	AA	AA	GG	GG	AA	AA	AA	AA	AA	GG	GG	GG
AX-94976474	A/C	1A	537827315	+	NA	NA	NA	NA	wheat	NA	AC	AA	AA	AA	AC	CC	AA	AA	AA	AA	AA	AA	AA	AA	AC	AC	AC	AC	AC	AA	AA	AA	AA	AA	AA	AA	AA	AA	AA	AA	AA	NA	AA	AA	AA	AA	AA	NA	AA
AX-94977486	T/G	1A	7692023	+	NA	NA	NA	NA	wheat	NA	GG	NA	TT	NA	TT	GG	TT	NA	TT	TT	NA	GG	NA	NA	TT	TG	NA	TG	TG	GG	TT	GG	GG	TT	TG	GG	GG	GG	NA	TT	TT	GG	TT	GG	TT	TT	TT	TT	TT
AX-94977589	T/C	1A	157829624	+	NA	NA	NA	NA	wheat	NA	TC	TT	TT	TC	TT	TT	TT	TT	TT	TC	TT	TT	TT	TT	TT	NA	CC	TT	TT	TT	TC	TC	TT	TT	TT	TT	TT	TT	TT	TT	TT	TT	TC	TT	TT	TT	TT	TT	TT
AX-94977891	T/C	1A	64597041	+	NA	NA	NA	NA	wheat	NA	TT	TT	TT	CC	CC	TT	TT	TT	TT	CC	TT	TT	TT	TT	TT	NA	TC	TT	TT	TT	TC	NA	TT	NA	TT	TT	TT	TT	TT	TT	TT	TC	TC	TT	NA	NA	TC	TT	TT
AX-94978091	T/C	1A	32893506	+	NA	NA	NA	NA	wheat	NA	TT	TT	NA	CC	NA	TT	TT	TT	TT	TT	TT	CC	TT	TT	TT	CC	CC	TC	TT	TT	CC	TT	CC	TT	TT	TT	CC	CC	TT	CC	TT	TT	CC	CC	TT	TT	TC	TT	TT
AX-94978499	C/T	1A	533147935	+	NA	NA	NA	NA	wheat	NA	TT	CC	CC	TT	CC	CC	CC	CC	CC	CC	TT	CC	CC	TT	TT	CC	CC	TT	TT	CC	CC	TT	CC	TT	CC	TT	TT	CC	CC	TT	TT	CC	NA	CC	TT	TT	NA	TT	TT
AX-94979270	G/A	1A	4053566	+	NA	NA	NA	NA	wheat	NA	AA	GG	AA	GG	GG	AA	NA	GG	AA	GG	GG	GG	GG	GG	AA	GG	GG	GG	GG	GG	GG	AA	GG	GG	GG	AA	GG	GG	GG	GG	GG	GG	GG	GG	GG	GG	AG	GG	GG
AX-94979364	G/C	1A	10972400	+	NA	NA	NA	NA	wheat	NA	GG	GG	GG	GG	GG	GG	GG	GG	GG	GG	GG	CC	GG	GG	GG	GG	GG	GG	GG	GG	GG	GG	CC	CC	NA	GG	GG	CC	GG	GG	GG	CC	GG	CC	GG	GG	GG	GG	GG
AX-94981112	G/C	1A	364228082	+	NA	NA	NA	NA	wheat	NA	GG	GG	GG	NA	GG	GG	GG	CG	NA	GG	GG	GG	GG	GG	GG	GG	GG	GG	GG	GG	GG	GG	GG	GG	CG	GG	GG	GG	GG	GG	GG	GG	GG	GG	CG	GG	GG	NA	CG
AX-94982026	T/C	1A	64596577	+	NA	NA	NA	NA	wheat	NA	TT	TT	TT	NA	TT	TT	TT	TT	TT	TC	TT	TT	TT	TT	TT	TT	TT	NA	TT	TT	TC	TC	TT	TT	TT	TT	TT	TT	TT	TT	TT	TT	TC	TT	TT	TT	TT	TT	TT
AX-94982235	T/C	1A	12504864	+	NA	NA	NA	NA	wheat	NA	CC	CC	CC	TC	CC	TT	TT	CC	TT	TC	CC	TT	TT	CC	CC	TC	TC	CC	CC	TT	NA	TC	TT	NA	TT	TC	TT	TT	CC	CC	CC	NA	TC	CC	CC	CC	CC	CC	CC
AX-94982885	T/A	1A	39407763	+	NA	NA	NA	NA	wheat	NA	TT	TT	TT	TT	TT	TT	TT	TT	TT	TT	TT	NA	TT	TT	TT	AA	TT	TT	TT	TT	TT	TT	TT	TT	TT	TT	TT	TT	TT	TT	TT	TT	TT	TT	TT	TT	TT	TT	TT
AX-94985209	T/C	1A	535027925	+	NA	NA	NA	NA	wheat	NA	TT	TT	TT	CC	CC	TT	TT	TT	TT	TT	TT	TT	TT	CC	TT	TT	CC	TC	CC	TT	TT	TT	TT	CC	NA	CC	TT	TT	CC	CC	CC	CC	TT	TT	TT	CC	CC	CC	CC
AX-94986498	G/A	1A	297381012	+	NA	NA	NA	NA	wheat	NA	GG	GG	GG	GG	GG	GG	GG	GG	GG	GG	GG	AA	GG	GG	GG	GG	GG	NA	GG	GG	GG	GG	AA	GG	NA	GG	GG	GG	AG	GG	GG	GG	GG	GG	GG	GG	GG	GG	GG
AX-94987165	C/T	1A	506854586	+	NA	NA	NA	NA	wheat	NA	TT	TT	CC	TC	TT	CC	TT	CC	TT	TC	TT	CC	TT	CC	CC	TT	CC	NA	CC	TT	CC	CC	CC	TT	TT	TT	CC	CC	CC	CC	CC	CC	CC	CC	CC	CC	TC	NA	NA
AX-94990255	C/T	1A	22656873	+	NA	NA	NA	NA	wheat	NA	TC	CC	CC	TC	CC	TC	CC	CC	CC	CC	TC	CC	CC	TC	CC	CC	CC	CC	TC	CC	CC	TC	CC	CC	CC	CC	CC	CC	TC	TC	TC	CC	CC	CC	CC	CC	CC	CC	CC
AX-94991032	T/C	1A	101765170	+	NA	NA	NA	NA	wheat	NA	TT	TT	TT	NA	TT	TT	TT	TT	TT	TC	TT	TT	TT	TT	TT	TC	TC	NA	TT	TT	TC	TC	TT	TT	TT	TT	TT	TT	TT	TT	TT	TC	TC	TT	TT	TT	TT	TT	TT
AX-94995394	G/T	1A	118811247	+	NA	NA	NA	NA	wheat	NA	GG	GG	GG	TT	GG	GG	GG	GG	TG	TT	GG	GG	GG	GG	GG	TT	TT	TG	NA	GG	TT	TT	NA	GG	NA	GG	GG	GG	GG	GG	GG	TG	TT	GG	GG	GG	GG	GG	GG
AX-94995442	C/G	1A	587810296	+	NA	NA	NA	NA	wheat	NA	CC	CC	NA	CC	CG	CG	CC	GG	CC	CC	CG	CC	CG	CC	CC	CG	CC	CC	CG	CC	CC	GG	CC	CC	CG	CG	CC	CC	CC	CC	CC	CC	CC	CC	GG	GG	CG	CC	CC
AX-94996528	C/T	1A	14047421	+	NA	NA	NA	NA	wheat	NA	TT	CC	CC	TT	CC	TT	CC	CC	CC	CC	NA	CC	CC	NA	CC	CC	CC	CC	TT	CC	CC	TT	CC	CC	CC	CC	CC	CC	TC	TT	TT	CC	CC	CC	CC	CC	CC	CC	CC
AX-94998567	C/T	1A	569466040	+	NA	NA	NA	NA	wheat	NA	CC	TT	CC	CC	CC	CC	CC	CC	CC	CC	CC	CC	CC	CC	CC	CC	TT	TC	CC	CC	CC	CC	CC	CC	CC	CC	CC	CC	CC	TT	TT	CC	CC	CC	CC	CC	CC	CC	CC
AX-95001487	G/A	1A	584507416	+	NA	NA	NA	NA	wheat	NA	AG	AA	GG	AG	AG	GG	GG	AA	NA	AA	GG	GG	GG	AA	AA	AA	AA	AA	AG	GG	NA	AA	NA	NA	AA	GG	AA	GG	NA	NA	NA	NA	AA	GG	AA	AA	AG	GG	GG
AX-95004614	A/G	1A	529666402	+	NA	NA	NA	NA	wheat	NA	AG	AA	AA	AA	AG	AA	AA	AA	AA	AA	AA	AA	AA	AA	AG	AG	AG	AG	NA	AA	AA	AA	AA	AA	NA	AA	AA	AA	AA	AA	AA	AA	AA	AA	AA	AA	AA	AA	AA
AX-95006054	C/T	1A	63051112	+	NA	NA	NA	NA	wheat	NA	CC	CC	CC	TT	CC	CC	CC	CC	CC	TT	CC	CC	CC	CC	CC	TT	TT	CC	CC	CC	TT	NA	CC	CC	CC	CC	CC	CC	CC	CC	CC	TC	TT	CC	CC	CC	CC	CC	CC
AX-95006755	G/A	1A	485355517	+	NA	NA	NA	NA	wheat	NA	GG	AG	GG	GG	GG	GG	NA	GG	GG	GG	AG	NA	AG	AG	GG	GG	GG	GG	GG	GG	GG	GG	NA	NA	GG	GG	GG	GG	AG	GG	GG	GG	GG	GG	GG	NA	GG	GG	GG
AX-95008533	T/C	1A	497518150	+	NA	NA	NA	NA	wheat	NA	TT	TT	TT	TT	TT	TT	TT	TT	TT	TT	TT	TT	TT	TT	CC	TT	TT	TT	TT	TT	TT	CC	TT	CC	TT	TT	TT	TT	TT	TT	TT	TT	TT	TT	TT	CC	TC	TT	TT
AX-95008615	T/C	1A	511455466	+	NA	NA	NA	NA	wheat	NA	TT	TT	TT	CC	TT	TT	TT	CC	TT	TT	TT	TC	TT	CC	TC	TT	TT	TT	TT	TT	TT	TT	NA	TT	TT	TT	TT	CC	CC	TT	TT	TT	TT	CC	TT	TT	TT	TT	NA
AX-95008683	T/C	1A	585984533	+	NA	NA	NA	NA	wheat	NA	TT	CC	TT	CC	TT	TT	TT	CC	TT	CC	TT	NA	TT	CC	CC	CC	CC	TT	TT	TT	TT	CC	TT	TT	NA	TT	CC	TT	CC	CC	CC	CC	CC	TT	CC	CC	TT	TT	TT
AX-95013757	T/G	1A	101322657	+	NA	NA	NA	NA	wheat	NA	TT	TT	TT	GG	TT	TT	TT	TT	TT	GG	TT	TT	TT	TT	TT	GG	GG	NA	TT	TT	GG	GG	TT	TT	NA	TT	TT	TT	TT	TT	TT	NA	GG	TT	TT	TT	TT	TT	TT
AX-95014454	A/G	1A	16390756	+	NA	NA	NA	NA	wheat	NA	AG	AA	AA	AG	AA	AG	AA	AA	AA	AA	AG	AA	AA	AG	AA	AA	AA	AG	AG	AA	AA	AG	AA	AA	AA	AA	AA	AA	AG	AG	AG	AA	AA	AA	AA	AA	AA	AA	AA
AX-95015026	G/T	1A	92573729	+	NA	NA	NA	NA	wheat	NA	GG	GG	GG	GG	GG	GG	GG	GG	GG	TG	GG	GG	GG	GG	GG	TG	TG	GG	GG	GG	TG	TG	GG	GG	GG	GG	GG	GG	GG	GG	GG	GG	TG	GG	GG	GG	GG	GG	GG
AX-95015657	C/G	1A	208725558	+	NA	NA	NA	NA	wheat	NA	GG	CC	CC	GG	CG	GG	CC	CC	CC	CC	GG	CC	CC	GG	CC	CG	NA	CG	GG	CC	CC	GG	CC	CC	CG	CC	CC	CC	GG	GG	GG	CC	CC	CC	CC	CC	CC	CC	CC
AX-95017779	C/T	1A	243161160	+	NA	NA	NA	NA	wheat	NA	CC	CC	CC	TT	TT	CC	CC	CC	CC	NA	CC	CC	NA	CC	CC	CC	CC	TC	CC	NA	CC	CC	NA	TT	TC	CC	CC	CC	NA	CC	CC	NA	CC	CC	CC	CC	TC	CC	CC
AX-95020117	C/T	1A	58702224	+	NA	NA	NA	NA	wheat	NA	CC	CC	CC	TC	CC	CC	CC	CC	CC	TC	CC	CC	CC	CC	CC	TT	TT	CC	CC	CC	TC	TC	CC	CC	CC	CC	CC	CC	CC	CC	CC	CC	TC	CC	CC	CC	CC	CC	CC
AX-95020174	G/A	1A	86644505	+	NA	NA	NA	NA	wheat	NA	GG	GG	GG	AA	GG	GG	GG	GG	NA	AA	NA	GG	GG	GG	GG	NA	NA	AG	NA	GG	AA	AA	AG	GG	AG	GG	GG	GG	NA	GG	GG	NA	AA	GG	GG	GG	GG	NA	GG
AX-95020827	G/A	1A	14142813	+	NA	NA	NA	NA	wheat	NA	AA	GG	GG	AA	AA	AA	AG	GG	GG	AG	AA	GG	GG	AA	GG	NA	AG	GG	NA	GG	AG	AA	GG	GG	GG	GG	GG	GG	AA	AA	AA	NA	AG	GG	GG	GG	GG	GG	GG
AX-95024082	C/T	1A	482335926	+	NA	NA	NA	NA	wheat	NA	CC	CC	CC	CC	CC	CC	CC	CC	CC	TT	CC	CC	CC	CC	CC	CC	CC	CC	CC	CC	CC	CC	CC	CC	TC	CC	CC	CC	CC	CC	CC	CC	CC	CC	CC	CC	CC	CC	CC
AX-95025789	A/G	1A	443199597	+	NA	NA	NA	NA	wheat	NA	AA	AA	NA	GG	GG	AA	AA	GG	AA	GG	AA	AA	AA	AA	NA	AA	AA	AA	AA	AA	AA	AA	AA	GG	AA	AA	AG	AA	AA	AG	NA	NA	AA	AG	AA	AA	AG	AA	GG
AX-95069018	G/A	1A	481652227	+	NA	NA	NA	NA	wheat	NA	GG	GG	GG	GG	NA	GG	GG	AA	GG	AA	NA	GG	GG	AG	GG	GG	GG	NA	GG	GG	GG	GG	GG	GG	GG	GG	GG	GG	NA	GG	GG	GG	GG	GG	GG	GG	GG	GG	GG
AX-95069149	G/T	1A	136959415	+	NA	NA	NA	NA	wheat	NA	NA	GG	GG	TT	GG	GG	GG	GG	GG	TT	GG	TG	TG	GG	NA	TT	TT	GG	GG	GG	TT	TT	GG	GG	GG	GG	GG	GG	GG	GG	GG	TG	TT	GG	GG	GG	GG	NA	GG
AX-95069958	T/C	1A	13767604	+	NA	NA	NA	NA	wheat	NA	CC	TT	CC	TC	CC	CC	TT	CC	CC	TT	TT	CC	CC	CC	TT	TT	TT	TC	CC	CC	NA	CC	CC	CC	NA	CC	NA	TT	TT	TT	TT	CC	TT	TT	TT	TT	CC	CC	TC
AX-95071223	G/A	1A	548405128	+	NA	NA	NA	NA	wheat	NA	GG	AG	GG	GG	AG	GG	GG	GG	NA	GG	GG	GG	GG	AG	GG	GG	GG	AG	GG	GG	GG	GG	GG	GG	GG	GG	GG	GG	GG	AG	AG	GG	GG	GG	GG	GG	NA	AG	AG
AX-95071510	A/C	1A	578939949	+	NA	NA	NA	NA	wheat	NA	AA	CC	AC	AA	NA	AA	AA	AA	AA	AA	CC	NA	CC	AA	AA	AA	AA	AA	CC	AA	CC	AA	AC	CC	AA	CC	AA	AA	AC	AA	CC	AA	AA	AA	AA	CC	AC	AC	AC
AX-95072103	G/T	1A	28620424	+	NA	NA	NA	NA	wheat	NA	TT	GG	GG	GG	GG	TT	NA	TT	TT	GG	GG	GG	TT	GG	GG	GG	GG	GG	GG	TT	GG	TT	GG	TT	TT	TG	GG	GG	TT	GG	GG	TT	GG	GG	TT	GG	TG	GG	GG
AX-95072494	T/C	1A	65616106	+	NA	NA	NA	NA	wheat	NA	TT	NA	TT	NA	TT	TT	NA	TC	TC	TC	TT	TT	TC	TT	TT	NA	NA	TT	TT	TT	TC	TC	TT	TT	TT	TT	TT	TT	TT	TT	TT	NA	TC	TT	TT	TT	NA	TT	TT
AX-95075977	T/C	1A	583659776	+	NA	NA	NA	NA	wheat	NA	TT	CC	NA	CC	TT	TT	TT	CC	TT	CC	TT	TT	TT	CC	CC	CC	CC	TT	TT	TT	TT	CC	TT	TT	TT	TT	CC	TT	CC	CC	CC	CC	CC	TT	CC	CC	TT	TT	TT
AX-95076011	C/G	1A	53855962	+	NA	NA	NA	NA	wheat	NA	CC	CC	CC	GG	CC	CC	CC	CC	CC	GG	CC	CC	CC	CC	CC	GG	GG	CC	CC	CC	GG	GG	CC	CC	CG	CC	CC	CC	CC	CC	CC	CG	GG	CC	CC	CC	CC	CC	CC
AX-95076044	G/T	1A	440184334	+	NA	NA	NA	NA	wheat	NA	GG	GG	GG	GG	GG	GG	GG	GG	NA	GG	GG	GG	GG	GG	GG	GG	GG	TG	NA	GG	GG	GG	GG	NA	TG	GG	GG	GG	GG	GG	GG	GG	GG	GG	GG	GG	TG	GG	GG
AX-95077803	C/A	1A	569947743	+	NA	NA	NA	NA	wheat	NA	AC	CC	AA	CC	AC	CC	NA	AA	CC	AA	CC	CC	CC	CC	AC	AA	AC	AC	AC	CC	AA	NA	AC	AA	CC	CC	AA	CC	CC	CC	CC	AA	AA	NA	NA	NA	AC	CC	CC
AX-95077950	C/T	1A	465503623	+	NA	NA	NA	NA	wheat	NA	TC	CC	CC	CC	CC	CC	CC	CC	CC	CC	CC	TC	CC	CC	NA	TC	NA	TC	TC	CC	CC	CC	TC	CC	TC	CC	CC	CC	TC	CC	CC	CC	CC	CC	CC	CC	CC	CC	CC
AX-95078514	A/C	1A	70702729	+	NA	NA	NA	NA	wheat	NA	AA	AA	AC	AC	AA	AA	AA	AA	AA	AC	AA	AA	AA	AA	AA	NA	AC	AA	AA	AA	AC	AC	AA	AA	NA	AA	AA	AA	AA	AA	AA	NA	AC	AA	AA	AA	NA	AA	AA
AX-95079481	A/G	1A	48773418	+	NA	NA	NA	NA	wheat	NA	AG	GG	NA	GG	AG	AA	GG	GG	GG	NA	AA	GG	GG	AA	AG	AG	AA	AA	AA	GG	NA	GG	AG	GG	GG	NA	AA	AA	AA	AA	AA	AG	GG	AA	GG	GG	NA	GG	GG
AX-95079874	T/C	1A	49150853	+	NA	NA	NA	NA	wheat	NA	TT	TT	TT	TC	TT	TT	TT	TT	TT	CC	TT	TT	TT	TT	TT	TC	TC	TT	TT	TT	NA	NA	TT	TT	NA	TT	TT	TT	TT	TT	TT	TC	NA	TT	TT	TT	TT	TT	TT
AX-95081127	C/A	1A	159517107	+	NA	NA	NA	NA	wheat	NA	CC	CC	CC	AC	CC	CC	CC	CC	CC	NA	CC	CC	CC	CC	CC	AC	NA	CC	CC	CC	AA	AA	CC	CC	CC	CC	CC	CC	CC	CC	CC	NA	AA	CC	CC	CC	CC	CC	CC
AX-95081797	T/G	1A	38728988	+	NA	NA	NA	NA	wheat	NA	TT	TT	TT	GG	TT	TT	TT	TT	TT	GG	TT	TT	TT	TT	TT	GG	GG	TT	TT	TT	GG	GG	NA	TT	TT	TT	TT	TT	TT	TT	TT	TT	GG	TT	TT	TT	TT	TT	TT
AX-95082131	A/G	1A	3847127	+	NA	NA	NA	NA	wheat	NA	GG	AA	AA	AG	AA	GG	GG	AA	GG	AA	NA	AA	AA	AA	AA	AG	AA	AG	AG	AA	AA	GG	AG	AA	AG	AA	NA	AA	NA	AA	AA	AG	AA	AA	AA	AA	AA	AA	NA
AX-95082367	T/C	1A	333776320	+	NA	NA	NA	NA	wheat	NA	TT	TT	TT	CC	CC	TT	TT	CC	TT	TT	TT	TT	TT	TT	TT	TT	TT	TT	TT	TT	TT	TT	TT	CC	NA	TT	TT	TT	TT	TT	TT	TT	TT	TT	CC	TT	TC	TT	TC
AX-95083332	A/C	1A	432982991	+	NA	NA	NA	NA	wheat	NA	AA	CC	CC	AA	CC	AA	AA	CC	AA	AA	CC	AA	AA	CC	AA	AA	AA	AA	CC	AA	AA	AA	AA	CC	NA	AA	CC	CC	CC	CC	CC	AA	AA	CC	CC	CC	NA	CC	CC
AX-95083535	A/G	1A	505524402	+	NA	NA	NA	NA	wheat	NA	GG	GG	AA	GG	GG	AA	GG	AA	GG	AA	GG	AA	GG	AA	GG	GG	AA	AG	NA	GG	AA	GG	AA	GG	NA	GG	AA	AA	AA	AA	AA	AA	AA	AA	GG	AA	AG	AA	AG
AX-95084010	A/G	1A	21760081	+	NA	NA	NA	NA	wheat	NA	AA	AA	AA	GG	AA	AA	AA	AA	AA	GG	AA	AA	AA	AA	AA	GG	GG	AG	NA	AA	GG	GG	NA	AA	AA	AA	AA	AA	AA	AA	AA	AA	GG	AA	AA	AA	AA	AA	AA
AX-95085078	C/T	1A	22288741	+	NA	NA	NA	NA	wheat	NA	TC	CC	CC	TT	TC	CC	CC	CC	NA	TT	CC	CC	CC	CC	TC	TT	TT	CC	TC	CC	TT	TT	NA	CC	TT	CC	CC	CC	CC	CC	CC	CC	TT	CC	CC	CC	TC	CC	CC
AX-95085103	A/G	1A	12364396	+	NA	NA	NA	NA	wheat	NA	GG	AA	AA	GG	AG	GG	NA	AA	AA	AA	GG	AA	AA	GG	AG	AG	AG	AG	GG	AA	AA	GG	AA	AA	NA	AA	AA	AA	GG	GG	GG	AA	AA	AA	AA	AA	AA	AA	AA
AX-95086189	T/G	1A	36840634	+	NA	NA	NA	NA	wheat	NA	NA	TT	TT	TG	TT	TT	TT	TT	TT	TG	TT	TT	TT	TT	TT	TG	TG	TG	NA	TT	TG	TG	NA	TT	TT	TT	TT	TT	TT	TT	TT	TG	TG	TT	TT	TT	TT	TT	TT
AX-95089648	C/T	1A	14469048	+	NA	NA	NA	NA	wheat	NA	TC	CC	CC	TC	CC	TC	CC	CC	CC	CC	TC	CC	CC	TC	CC	CC	CC	CC	TC	CC	CC	TC	CC	CC	CC	CC	CC	CC	TC	TC	TC	CC	CC	CC	CC	CC	CC	CC	CC
AX-95089938	T/C	1A	298109127	+	NA	NA	NA	NA	wheat	NA	NA	TT	TT	CC	CC	TT	TC	TT	TT	TT	NA	NA	TT	TT	NA	NA	TT	NA	TT	TT	TT	TT	TC	CC	NA	TT	TT	TT	NA	TT	TT	TT	TT	TT	TT	TT	TC	TT	TT
AX-95090636	T/C	1A	32086666	+	NA	NA	NA	NA	wheat	NA	TT	TT	TT	TC	TT	TT	TT	TT	TT	TC	TT	TT	TT	TT	TT	TC	TC	TT	TT	TT	TC	TC	TT	TT	NA	TT	TT	TT	TT	TT	TT	TC	TC	TT	TT	TT	TT	TT	TT
AX-95092990	G/A	1A	11894667	+	NA	NA	NA	NA	wheat	NA	AA	GG	GG	NA	GG	AA	NA	GG	GG	GG	AA	GG	GG	AA	GG	GG	GG	GG	AA	GG	GG	AA	GG	GG	NA	GG	GG	GG	AA	AA	AA	GG	GG	GG	GG	GG	GG	GG	GG
AX-95094046	C/T	1A	275775234	+	NA	NA	NA	NA	wheat	NA	TC	CC	CC	TC	CC	CC	NA	CC	CC	TC	NA	CC	TC	NA	CC	TC	CC	TC	CC	CC	CC	CC	CC	NA	NA	CC	CC	CC	NA	CC	CC	CC	CC	CC	CC	CC	CC	CC	CC
AX-95094834	T/C	1A	561281621	+	NA	NA	NA	NA	wheat	NA	TC	NA	TT	TT	TT	TT	TC	TT	TC	TT	TC	TT	TC	TC	TT	CC	TC	CC	NA	TT	TT	TT	TC	TC	TC	TT	TT	TT	TC	TT	TT	TT	TT	TT	NA	NA	TT	TT	TT
AX-95095239	T/C	1A	39650908	+	NA	NA	NA	NA	wheat	NA	TT	TT	TT	TC	TT	TT	TT	TT	TT	CC	TT	TT	TT	TT	TT	CC	CC	TT	TT	TT	CC	CC	TT	TT	TT	TT	TT	TT	TT	TT	TT	TT	CC	TT	TT	TT	TT	TT	TT
AX-95096306	G/C	1A	236721384	+	NA	NA	NA	NA	wheat	NA	NA	GG	GG	NA	CC	GG	GG	GG	GG	GG	NA	GG	GG	GG	GG	CG	GG	CG	GG	GG	GG	GG	NA	CC	GG	GG	GG	GG	GG	GG	GG	GG	GG	GG	GG	GG	CG	GG	GG
AX-95096740	C/T	1A	108923592	+	NA	NA	NA	NA	wheat	NA	NA	TC	CC	CC	CC	CC	NA	CC	TC	CC	CC	CC	TC	CC	CC	CC	CC	CC	CC	TC	CC	CC	CC	CC	TC	TC	CC	TC	CC	CC	CC	CC	CC	CC	CC	CC	TC	CC	CC
AX-95099834	A/G	1A	223996242	+	NA	NA	NA	NA	wheat	NA	AA	AA	AA	NA	GG	AA	AA	AA	AG	AA	AA	AA	AA	AA	AA	AA	NA	NA	AA	AA	AG	NA	AA	GG	NA	AA	AA	AA	AA	AA	NA	AA	AA	AA	AA	AA	AG	AA	AA
AX-95102863	G/T	1A	18820872	+	NA	NA	NA	NA	wheat	NA	TG	GG	GG	TG	GG	TG	GG	GG	GG	GG	TG	GG	GG	TG	GG	GG	GG	GG	TG	GG	GG	TG	GG	GG	GG	GG	GG	GG	TG	TG	TG	GG	GG	GG	GG	GG	GG	GG	GG
AX-95104178	G/T	1A	340249978	+	NA	NA	NA	NA	wheat	NA	TG	GG	GG	GG	TG	GG	GG	GG	GG	GG	GG	GG	GG	GG	TG	TG	TG	TG	TG	GG	GG	GG	TG	GG	TG	GG	GG	GG	GG	GG	GG	GG	GG	GG	GG	GG	GG	GG	GG
AX-95104798	A/G	1A	551982242	+	NA	NA	NA	NA	wheat	NA	AA	AA	AA	AA	AA	AA	NA	AA	AA	AA	AA	AA	AA	AA	AA	AA	AA	AA	AA	AA	AA	AA	AA	AA	AA	AA	AA	AA	GG	AA	GG	AA	AA	AA	AA	GG	AA	AA	AA
AX-95105622	T/G	1A	35939111	+	NA	NA	NA	NA	wheat	NA	TT	NA	TT	TT	TG	TG	TT	NA	TT	TT	TT	TG	TG	TT	TT	TT	TT	TT	TG	TT	TT	TT	TG	TT	TG	TG	TT	TT	TT	NA	TT	TT	TT	TT	TT	TG	NA	TG	TG
AX-95105886	C/T	1A	12003536	+	NA	NA	NA	NA	wheat	NA	TT	CC	CC	TT	CC	TT	CC	CC	CC	CC	TT	CC	CC	TT	CC	CC	CC	TC	CC	CC	CC	TT	CC	CC	TC	CC	CC	CC	TT	TT	TT	CC	CC	CC	CC	CC	CC	CC	CC
AX-95107625	A/G	1A	11951913	+	NA	NA	NA	NA	wheat	NA	GG	AA	AA	GG	AA	GG	AA	AA	AA	AA	GG	AA	AA	GG	AA	AA	AA	AA	GG	GG	AA	GG	AA	AA	AA	AA	AA	AA	GG	GG	GG	NA	AA	AA	AA	AA	AA	AA	AA
AX-95107750	G/A	1A	112941690	+	NA	NA	NA	NA	wheat	NA	GG	GG	GG	AG	GG	GG	GG	GG	GG	AG	GG	GG	GG	GG	GG	AG	AG	GG	GG	GG	AG	NA	GG	GG	GG	GG	GG	GG	GG	GG	GG	NA	NA	GG	GG	GG	GG	GG	GG
AX-95108053	A/G	1A	104229778	+	NA	NA	NA	NA	wheat	NA	NA	AA	AA	NA	AA	AA	AA	AA	AA	AG	AA	AA	AA	AA	AA	AG	AG	AG	NA	AA	AG	AG	AA	AA	AA	AA	AA	AA	AA	AA	AA	NA	AG	AA	AA	AA	AA	AA	AA
AX-95109260	C/T	1A	12506673	+	NA	NA	NA	NA	wheat	NA	TT	CC	CC	TC	CC	TT	TC	TC	TC	TT	TT	CC	TT	TT	CC	CC	CC	CC	TT	TC	CC	TT	CC	CC	CC	TC	CC	CC	TT	TT	TT	CC	CC	CC	CC	CC	NA	NA	CC
AX-95109512	A/C	1A	427484763	+	NA	NA	NA	NA	wheat	NA	CC	AA	AA	AA	AA	AA	CC	AA	CC	AA	AA	CC	CC	AA	AA	CC	AA	CC	AA	CC	AA	CC	CC	AA	CC	CC	AA	AA	AA	AA	AA	AA	AA	AA	AA	AA	AA	AA	AA
AX-95110041	A/G	1A	62614363	+	NA	NA	NA	NA	wheat	NA	AA	AA	AA	NA	AA	AA	AA	AA	AA	AG	AA	AA	AA	AA	AA	AG	NA	AA	AA	AA	AG	AG	AA	AA	AA	AA	AA	AA	AA	AA	AA	AA	AG	AA	AA	AA	AA	AA	AA
AX-95110974	T/C	1A	463290351	+	NA	NA	NA	NA	wheat	NA	TT	TT	TT	TT	TT	TT	TT	TT	TT	TC	TT	TT	TT	TT	TT	NA	TC	TT	TT	TT	NA	NA	NA	TT	TT	TT	TT	TT	TT	TT	TT	TC	CC	TT	TT	TT	TC	TC	TT
AX-95113161	T/C	1A	560463557	+	NA	NA	NA	NA	wheat	NA	TT	TT	TC	TT	TT	TT	TT	CC	TT	CC	TT	TT	TT	TT	TT	CC	TT	CC	TT	TT	CC	CC	CC	CC	TC	TT	CC	TT	TT	TT	TT	CC	CC	CC	CC	CC	TC	TT	TT
AX-95114808	T/C	1A	45547620	+	NA	NA	NA	NA	wheat	NA	TT	TC	TT	TT	TT	TT	TT	TT	TT	CC	TT	TC	TT	TT	TT	NA	TT	TT	TT	TT	TT	TT	TT	TT	TC	TC	TT	TT	TT	TT	TT	TT	TT	TT	TC	TC	TT	TT	TT
AX-95115308	A/G	1A	465453335	+	NA	NA	NA	NA	wheat	NA	AG	AA	AA	AA	AG	AA	AA	AA	AA	AA	AA	AG	AA	AA	AG	AA	NA	AA	NA	AA	AA	AA	AA	AA	AA	AA	AA	AA	AA	AA	AA	AA	AA	AA	AA	AA	AA	AA	AA
AX-95116845	G/C	1A	593299384	+	NA	NA	NA	NA	wheat	NA	GG	CC	GG	CC	GG	GG	GG	CC	GG	CC	GG	GG	GG	CC	CC	CC	CC	GG	GG	GG	GG	CC	GG	GG	GG	GG	CC	GG	CC	CC	CC	CC	CC	GG	CC	CC	GG	GG	GG
AX-95117887	C/T	1A	516159006	+	NA	NA	NA	NA	wheat	NA	CC	TC	CC	CC	CC	CC	CC	CC	CC	CC	CC	CC	CC	CC	CC	CC	CC	TC	NA	CC	CC	CC	CC	CC	NA	CC	CC	CC	CC	CC	CC	CC	CC	CC	TC	CC	CC	CC	CC
AX-95118079	G/C	1A	107484437	+	NA	NA	NA	NA	wheat	NA	GG	GG	GG	GG	GG	GG	GG	GG	GG	CG	GG	GG	GG	GG	GG	CG	CG	GG	GG	GG	CG	CG	GG	GG	GG	GG	GG	GG	GG	GG	GG	GG	CG	GG	GG	GG	GG	GG	GG
AX-95118191	T/C	1A	67687171	+	NA	NA	NA	NA	wheat	NA	TT	TT	TT	TC	TT	TT	TT	TT	TT	TC	TT	TT	TT	TT	TT	TC	TC	TC	TT	TT	TC	TC	TT	TT	NA	TT	TT	TT	TT	TT	TT	NA	TC	TT	TT	TT	TT	TT	TT
AX-95120969	T/C	1A	337947897	+	NA	NA	NA	NA	wheat	NA	TT	TT	TT	TC	TT	TT	NA	CC	TT	TC	TT	TT	TT	TT	TT	TT	TT	TT	TT	TT	TT	TT	NA	TT	TC	TT	TT	TT	TT	TT	TT	TT	TT	TT	CC	TT	TT	TT	CC
AX-95121080	G/A	1A	164460685	+	NA	NA	NA	NA	wheat	NA	AA	GG	GG	GG	AA	GG	GG	GG	NA	GG	GG	NA	GG	GG	AA	AA	AA	AA	AA	GG	GG	GG	NA	GG	GG	GG	GG	GG	GG	GG	GG	GG	GG	GG	GG	GG	GG	GG	GG
AX-95121620	G/A	1A	48982473	+	NA	NA	NA	NA	wheat	NA	GG	GG	GG	AA	GG	GG	GG	GG	GG	AA	GG	GG	GG	GG	GG	AA	AA	NA	GG	GG	AA	AA	GG	GG	GG	GG	GG	GG	GG	GG	GG	AG	AA	GG	GG	GG	GG	GG	GG
AX-95121845	C/T	1A	95315536	+	NA	NA	NA	NA	wheat	NA	CC	CC	CC	TC	CC	CC	CC	CC	CC	TC	CC	CC	CC	CC	CC	NA	TC	CC	CC	CC	TC	TC	CC	CC	CC	CC	CC	CC	CC	CC	CC	CC	TC	CC	CC	CC	CC	CC	CC
AX-95124101	G/A	1A	92571392	+	NA	NA	NA	NA	wheat	NA	GG	GG	GG	NA	GG	GG	GG	GG	GG	AG	GG	GG	GG	GG	GG	NA	AA	GG	GG	GG	NA	NA	GG	GG	GG	GG	GG	GG	GG	GG	GG	GG	NA	GG	GG	GG	GG	GG	GG
AX-95127933	G/A	1A	68375146	+	NA	NA	NA	NA	wheat	NA	GG	GG	GG	AA	GG	GG	GG	GG	GG	AA	GG	GG	GG	GG	GG	NA	AA	GG	GG	GG	AA	AA	GG	GG	GG	GG	GG	GG	GG	GG	GG	AG	AA	GG	GG	GG	GG	GG	GG
AX-95134433	T/C	1A	461048323	+	NA	NA	NA	NA	wheat	NA	TC	TT	TT	CC	CC	TT	TT	CC	TT	CC	TT	TT	TT	TT	NA	TT	TT	TC	NA	TT	TT	TT	TT	CC	TT	TT	TT	TT	TT	TT	TT	TT	TT	TT	TT	TT	TC	TT	NA
AX-95134745	C/T	1A	14506499	+	NA	NA	NA	NA	wheat	NA	CC	CC	CC	CC	CC	CC	CC	CC	CC	CC	CC	CC	CC	CC	CC	CC	CC	CC	CC	CC	CC	CC	CC	CC	TC	CC	CC	CC	TT	CC	CC	CC	CC	TT	CC	TT	CC	CC	CC
AX-95135871	T/C	1A	14163014	+	NA	NA	NA	NA	wheat	NA	CC	NA	TT	CC	TC	CC	TT	TT	TC	TT	CC	TT	TT	CC	TT	TT	TT	NA	CC	TT	TT	CC	TT	TT	TT	TT	TT	TT	CC	CC	CC	TC	TT	TT	TT	TT	TT	TC	NA
AX-95137011	A/C	1A	522980571	+	NA	NA	NA	NA	wheat	NA	CC	CC	AA	CC	AA	CC	CC	CC	CC	AA	CC	CC	CC	AA	CC	CC	AA	AA	AA	CC	AA	AA	AA	AA	CC	AC	AA	AA	AA	AA	AA	AA	AA	AA	CC	CC	AA	CC	CC
AX-95137321	T/G	1A	495579370	+	NA	NA	NA	NA	wheat	NA	GG	TT	TT	TT	TG	TT	GG	TT	GG	TT	TT	TT	GG	TT	TG	GG	TG	TG	TG	GG	TT	TT	NA	TT	GG	GG	TT	GG	TT	TT	TT	TT	TT	TT	TT	TT	TT	TT	TT
AX-95137931	C/T	1A	576778490	+	NA	NA	NA	NA	wheat	NA	CC	TT	CC	NA	TT	CC	CC	CC	CC	CC	TT	CC	TT	CC	CC	CC	CC	CC	TT	CC	TT	CC	TT	TT	CC	TT	CC	CC	TT	TT	TT	CC	TT	CC	CC	TC	TT	TT	TT
AX-95138946	C/G	1A	574338182	+	NA	NA	NA	NA	wheat	NA	CC	GG	CC	CC	GG	GG	CC	CC	CC	CC	CC	CC	GG	CC	CC	CC	GG	NA	CC	CC	CC	CC	CC	CC	NA	CC	CC	CC	CC	GG	GG	CC	CC	CC	GG	CG	CC	GG	GG
AX-95139456	A/G	1A	5025329	+	NA	NA	NA	NA	wheat	NA	GG	AA	AA	NA	AA	GG	GG	AA	GG	AA	AA	AA	AA	AA	AA	AA	AA	AA	AA	AA	AA	GG	AA	AA	AA	GG	AA	AA	AA	AA	AA	AA	AA	AA	AA	AA	AG	AA	AA
AX-95139577	C/G	1A	244512384	+	NA	NA	NA	NA	wheat	NA	CC	CC	CC	CC	CC	GG	CC	CC	CC	GG	GG	CC	CC	GG	NA	CC	GG	CG	CC	CC	CC	CC	CC	GG	CC	CC	GG	GG	CC	GG	GG	GG	GG	GG	CC	CC	CG	GG	GG
AX-95139778	C/T	1A	544391456	+	NA	NA	NA	NA	wheat	NA	CC	TT	CC	NA	TT	CC	CC	TT	NA	CC	CC	CC	CC	TT	CC	TT	TT	TT	CC	CC	CC	TT	NA	TT	TC	CC	CC	CC	NA	TT	TT	TT	CC	CC	TT	TT	TT	TT	TT
AX-95140171	G/A	1A	442557433	+	NA	NA	NA	NA	wheat	NA	GG	AA	AA	GG	AA	GG	GG	AA	GG	GG	AA	GG	GG	AA	GG	GG	GG	NA	AA	GG	GG	GG	GG	AA	AG	GG	AA	GG	AA	AA	AA	GG	GG	AA	AA	AA	AG	AA	AA
AX-95141055	G/A	1A	132798250	+	NA	NA	NA	NA	wheat	NA	GG	GG	GG	AA	GG	GG	GG	GG	GG	AA	GG	GG	GG	GG	GG	NA	AA	GG	GG	GG	AA	AA	GG	GG	GG	GG	GG	GG	GG	GG	GG	NA	AA	GG	GG	GG	GG	GG	GG
AX-95143750	C/A	1A	79690743	+	NA	NA	NA	NA	wheat	NA	CC	CC	CC	CC	CC	CC	CC	CC	CC	AC	CC	CC	CC	CC	CC	AA	AA	NA	NA	CC	AC	AC	CC	CC	CC	CC	CC	CC	CC	CC	CC	CC	AC	CC	CC	CC	CC	CC	CC
AX-95144037	C/T	1A	7536292	+	NA	NA	NA	NA	wheat	NA	TT	CC	CC	NA	CC	TT	CC	CC	TC	NA	CC	CC	CC	CC	CC	TC	TC	TC	TC	CC	CC	TT	TC	CC	CC	CC	CC	CC	TC	CC	CC	NA	CC	CC	CC	CC	CC	CC	CC
AX-95144698	T/C	1A	564392648	+	NA	NA	NA	NA	wheat	NA	TC	TC	TT	TT	NA	TT	TC	TT	TC	TT	TT	TT	TC	TT	TT	TT	NA	TC	TT	TC	TT	TT	TT	TT	TC	TT	TT	TT	TT	TC	TC	TT	TT	TT	TT	TT	TC	TC	TC
AX-95144827	C/T	1A	32261190	+	NA	NA	NA	NA	wheat	NA	TC	TT	CC	NA	CC	CC	CC	CC	CC	CC	CC	CC	CC	CC	CC	CC	CC	CC	CC	CC	CC	CC	CC	CC	CC	TT	CC	CC	CC	CC	CC	CC	CC	CC	TT	TT	CC	CC	CC
AX-95147164	A/G	1A	575248234	+	NA	NA	NA	NA	wheat	NA	AG	AA	NA	AG	AA	AA	GG	AA	GG	NA	AA	GG	AA	GG	AG	AA	AA	AG	AA	GG	AA	AA	AG	AA	GG	AA	GG	GG	AA	NA	NA	NA	AA	AA	AA	AA	AA	AA	AA
AX-95147278	T/C	1A	108692999	+	NA	NA	NA	NA	wheat	NA	TT	TT	TT	TT	TT	TT	TT	TT	TT	TT	TT	TT	TT	TT	TT	TT	TT	NA	TT	TT	TT	TT	TT	TT	TT	TT	TT	TT	TT	TT	TT	TT	TT	TT	TT	TT	NA	TT	TT
AX-95152550	T/C	1A	504246961	+	NA	NA	NA	NA	wheat	NA	TT	TT	CC	NA	TT	CC	TT	TT	TC	NA	TT	CC	TT	CC	TT	TT	TC	TC	TC	TT	CC	TT	CC	TT	TC	TT	CC	CC	CC	CC	CC	CC	CC	CC	TT	TT	TC	CC	TC
AX-95152894	G/A	1A	282554470	+	NA	NA	NA	NA	wheat	NA	NA	GG	GG	GG	AA	GG	GG	GG	GG	GG	AG	GG	GG	GG	AA	NA	AA	AA	AA	GG	GG	GG	GG	GG	NA	GG	GG	GG	GG	GG	GG	GG	GG	GG	GG	GG	GG	GG	GG
AX-95153545	G/A	1A	541981241	+	NA	NA	NA	NA	wheat	NA	GG	GG	GG	GG	GG	GG	GG	GG	GG	GG	GG	GG	GG	GG	GG	AA	GG	GG	GG	AA	GG	GG	GG	GG	NA	GG	GG	GG	GG	GG	GG	GG	GG	GG	GG	GG	GG	GG	GG
AX-95154988	C/T	1A	14253976	+	NA	NA	NA	NA	wheat	NA	TT	CC	CC	TT	CC	TT	CC	CC	CC	CC	TT	CC	CC	TT	CC	NA	CC	NA	TT	CC	CC	TT	CC	CC	CC	CC	CC	CC	TT	TT	TT	CC	CC	CC	CC	CC	CC	CC	CC
AX-95158603	G/A	1A	92567926	+	NA	NA	NA	NA	wheat	NA	GG	GG	GG	NA	GG	GG	GG	GG	GG	AA	NA	GG	NA	GG	GG	AA	AA	NA	AG	GG	AA	AA	NA	GG	NA	GG	GG	GG	GG	GG	GG	AG	NA	GG	GG	GG	GG	GG	GG
AX-95158783	G/C	1A	3845903	+	NA	NA	NA	NA	wheat	NA	CC	GG	GG	GG	GG	CG	CG	GG	CG	GG	GG	GG	GG	GG	GG	GG	GG	GG	GG	GG	GG	NA	GG	GG	CG	GG	GG	GG	GG	GG	GG	GG	GG	GG	GG	GG	GG	GG	GG
AX-95159468	C/T	1A	105886771	+	NA	NA	NA	NA	wheat	NA	CC	CC	CC	TC	CC	CC	CC	CC	TC	TC	CC	CC	CC	CC	CC	TC	TC	NA	NA	CC	TC	TC	TC	NA	CC	CC	CC	CC	NA	CC	CC	CC	TC	CC	CC	CC	CC	NA	TC
AX-95159518	T/C	1A	204828447	+	NA	NA	NA	NA	wheat	NA	TC	TT	TT	CC	CC	TT	TT	TT	TT	TT	TT	TT	TT	TT	TT	NA	NA	TC	NA	TT	TT	TT	TT	CC	TC	TT	TT	TT	TT	TT	TT	TT	TT	TT	TT	TT	TC	TT	TT
AX-95159564	C/G	1A	108692802	+	NA	NA	NA	NA	wheat	NA	CC	CC	CC	CG	CC	CC	CC	CC	CC	GG	CC	CC	CC	CC	CC	GG	GG	NA	CC	CC	GG	GG	CC	CC	CC	CC	CC	CC	NA	CC	CC	CC	GG	CC	CC	CC	CC	CC	CC
AX-95159844	T/C	1A	534565904	+	NA	NA	NA	NA	wheat	NA	TT	TT	TT	CC	TC	TT	TT	TT	TT	TT	TT	NA	TT	TC	TT	TT	TC	NA	NA	TT	TT	TT	NA	TT	TT	TT	TT	TT	NA	TC	TC	TT	TT	TT	TT	TT	NA	NA	TC
AX-95160202	A/G	1A	151775050	+	NA	NA	NA	NA	wheat	NA	AA	AA	AA	AG	AA	AA	AA	AA	AA	AG	AA	AA	AA	AA	AA	AG	AG	AA	AA	AA	AG	AG	AA	AA	AA	AA	AA	AA	AA	AA	AA	AG	AG	AA	AA	AA	AA	AA	AA
AX-95161486	G/A	1A	94113786	+	NA	NA	NA	NA	wheat	NA	GG	GG	GG	AA	GG	GG	GG	GG	GG	AA	GG	NA	GG	GG	GG	NA	AG	GG	NA	GG	AA	AA	GG	GG	NA	GG	GG	GG	GG	GG	GG	GG	AA	GG	GG	GG	GG	GG	GG
AX-95162217	G/A	1A	3761117	+	NA	NA	NA	NA	wheat	NA	AA	AA	AA	AA	AG	AA	AA	GG	AA	GG	GG	AA	GG	GG	AA	AG	AG	AG	AG	GG	GG	AA	AA	GG	GG	AG	AA	AA	AA	GG	GG	GG	GG	AA	GG	GG	GG	GG	GG
AX-95162504	A/G	1A	58904196	+	NA	NA	NA	NA	wheat	NA	AA	AA	AA	GG	AA	AA	AA	AA	AA	GG	AA	AA	AA	AA	AA	GG	GG	AA	AA	AA	GG	GG	AA	AA	AA	AA	AA	AA	AA	AA	AA	AG	GG	AA	AA	AA	AA	AA	AA
AX-95162673	T/C	1A	545528557	+	NA	NA	NA	NA	wheat	NA	TT	TT	CC	TT	TT	TT	NA	CC	TT	CC	TT	TT	TT	TT	TT	CC	TT	TT	TT	TT	CC	CC	NA	CC	TC	TT	CC	TT	TT	TT	TT	CC	CC	CC	CC	CC	TC	TT	TT
AX-95163141	C/T	1A	131520092	+	NA	NA	NA	NA	wheat	NA	NA	CC	CC	TT	CC	CC	CC	CC	CC	TT	CC	CC	CC	CC	CC	TT	TT	CC	NA	CC	TT	TT	NA	CC	CC	CC	CC	CC	CC	CC	CC	NA	TT	CC	CC	CC	CC	CC	CC
AX-95163312	T/G	1A	279839865	+	NA	NA	NA	NA	wheat	NA	TT	TT	TT	TT	TT	TT	TT	TT	NA	TT	NA	TT	TT	TT	TT	TT	TT	NA	TT	TT	TT	TT	TT	TT	TG	TT	TT	TT	TT	TT	TT	TT	TT	TT	TT	TT	TG	TT	TT
AX-95164640	C/T	1A	91502085	+	NA	NA	NA	NA	wheat	NA	CC	CC	CC	TT	CC	CC	CC	CC	CC	TT	CC	CC	CC	CC	CC	TT	TT	CC	CC	CC	TT	TT	CC	CC	CC	CC	CC	CC	CC	CC	CC	TC	TT	CC	CC	CC	CC	CC	CC
AX-95165416	G/C	1A	547276417	+	NA	NA	NA	NA	wheat	NA	GG	GG	NA	CG	CG	CG	GG	GG	NA	NA	GG	GG	GG	GG	GG	GG	GG	NA	GG	GG	GG	GG	CG	CG	CG	GG	GG	GG	CG	GG	GG	CG	GG	GG	GG	GG	NA	GG	CG
AX-95166641	C/T	1A	534242444	+	NA	NA	NA	NA	wheat	NA	CC	CC	TT	CC	TT	CC	CC	CC	CC	TT	CC	CC	CC	TT	CC	CC	TT	TC	TT	CC	TT	CC	TC	TT	NA	TT	TT	TT	TT	TT	TT	TT	TT	TT	CC	TT	TT	TT	TT
AX-95166821	A/G	1A	94120838	+	NA	NA	NA	NA	wheat	NA	AA	AA	AA	GG	AA	AG	AG	AA	AG	AG	NA	AA	AA	AA	AA	GG	NA	AA	AA	AA	NA	AA	NA	AG	AG	AA	AA	AA	AG	AA	AA	AA	AA	AA	AA	AG	GG	AA	AA
AX-95167291	C/T	1A	259994871	+	NA	NA	NA	NA	wheat	NA	CC	CC	CC	TT	TT	CC	CC	CC	CC	CC	CC	CC	CC	CC	CC	CC	CC	CC	CC	CC	CC	CC	CC	TT	CC	CC	CC	CC	CC	CC	CC	CC	CC	CC	CC	CC	TT	CC	CC
AX-95168725	C/T	1A	354303779	+	NA	NA	NA	NA	wheat	NA	CC	CC	CC	CC	CC	CC	CC	TT	CC	CC	CC	CC	CC	CC	CC	CC	CC	CC	NA	CC	CC	CC	CC	CC	TC	CC	CC	CC	CC	CC	CC	CC	CC	CC	TT	CC	CC	CC	TC
AX-95169566	C/G	1A	97802830	+	NA	NA	NA	NA	wheat	NA	CC	CC	CC	GG	CC	GG	CC	CC	CC	GG	CC	CC	CC	CC	CC	GG	GG	NA	CC	CC	GG	GG	CC	CC	CC	CC	CC	CC	CC	CC	CC	NA	GG	CC	CC	CC	CC	CC	CC
AX-95170002	C/G	1A	66892890	+	NA	NA	NA	NA	wheat	NA	CC	CC	CC	CG	CC	CC	CC	CC	CC	CG	CC	CC	CC	CC	CC	NA	CG	CC	CC	CC	CG	CG	CC	CC	CC	CC	CC	CC	CC	CC	CC	CG	CG	CC	CC	CC	CC	CC	CC
AX-95170516	C/T	1A	587360579	+	NA	NA	NA	NA	wheat	NA	CC	CC	TT	CC	TT	TT	CC	TT	CC	CC	TT	CC	TT	CC	CC	TC	CC	CC	TT	CC	TT	TT	TT	TT	TC	TT	CC	CC	CC	TT	TT	CC	CC	CC	TT	TT	TT	CC	CC
AX-95172478	G/C	1A	33022222	+	NA	NA	NA	NA	wheat	NA	GG	CC	GG	GG	CC	GG	GG	GG	GG	GG	GG	GG	GG	GG	GG	GG	GG	GG	GG	GG	GG	GG	GG	GG	GG	GG	GG	GG	GG	GG	GG	GG	GG	GG	CC	CC	CG	CC	CC
AX-95174049	A/G	1A	582842690	+	NA	NA	NA	NA	wheat	NA	AA	AA	AA	AA	GG	GG	AA	GG	AA	GG	AA	AA	AA	AA	AA	GG	AA	AA	AA	AA	GG	GG	GG	GG	GG	AA	AA	AA	AA	AA	GG	AA	AA	GG	GG	AA	GG	GG	GG
AX-95174321	G/C	1A	151776773	+	NA	NA	NA	NA	wheat	NA	GG	GG	GG	CC	GG	GG	GG	GG	GG	CG	GG	GG	GG	GG	GG	CG	CG	GG	GG	GG	CC	CC	GG	GG	GG	GG	GG	GG	GG	GG	GG	GG	CG	GG	GG	GG	GG	GG	GG
AX-95176482	T/G	1A	394478402	+	NA	NA	NA	NA	wheat	NA	TT	TT	TT	TG	GG	TT	TT	TT	TT	TT	TT	TT	TT	TT	TT	TT	TT	TT	TT	TT	TT	TT	TT	GG	TT	TT	TT	TT	TG	TT	TT	TT	TT	TT	TT	TT	TT	TT	TT
AX-95179352	T/G	1A	59131234	+	NA	NA	NA	NA	wheat	NA	NA	TT	TT	TG	TT	TT	TT	TT	NA	TG	TT	TT	TT	TT	TT	TG	TG	TG	NA	TT	TG	TG	NA	TT	TT	TT	TT	TT	TT	TT	TT	TG	TG	TT	TT	TT	TT	TT	TT
AX-95181859	C/T	1A	206792912	+	NA	NA	NA	NA	wheat	NA	CC	CC	CC	TT	CC	CC	CC	CC	CC	TT	CC	CC	CC	CC	CC	TT	TT	CC	CC	CC	TC	TT	CC	CC	CC	CC	CC	CC	CC	CC	CC	NA	TT	CC	CC	CC	CC	CC	CC
AX-95182057	A/G	1A	12157386	+	NA	NA	NA	NA	wheat	NA	GG	AA	AA	GG	AA	GG	AG	AA	AA	AA	GG	AA	GG	GG	AA	AA	AA	AA	GG	AA	AA	GG	NA	AA	AA	NA	AA	AA	GG	GG	GG	AA	AA	AA	AA	AA	AA	AA	AA
AX-95182333	T/C	1A	127760725	+	NA	NA	NA	NA	wheat	NA	TT	TT	TT	CC	TT	TT	TT	TT	TT	CC	TT	TT	TT	TT	TT	CC	CC	NA	TT	TT	CC	CC	TT	TT	TT	TT	TT	TT	TT	TT	TT	TC	CC	TT	TT	TT	TT	TT	TT
AX-95183288	G/A	1A	1159713	+	NA	NA	NA	NA	wheat	NA	AA	GG	GG	GG	GG	AA	AA	GG	AA	GG	GG	GG	GG	GG	NA	GG	GG	AG	GG	GG	GG	AA	GG	GG	GG	GG	GG	GG	GG	GG	GG	GG	GG	GG	GG	GG	GG	GG	GG
AX-95184164	G/A	1A	289328472	+	NA	NA	NA	NA	wheat	NA	AA	GG	AA	GG	AA	GG	AA	AA	AA	AA	AA	GG	GG	GG	GG	GG	AA	AA	AG	GG	AG	AA	GG	GG	GG	AA	GG	GG	GG	AA	AA	GG	GG	AA	AA	GG	GG	GG	GG
AX-95184770	C/A	1A	142888101	+	NA	NA	NA	NA	wheat	NA	CC	CC	NA	AC	CC	NA	CC	CC	CC	AC	CC	CC	CC	CC	CC	NA	AC	CC	CC	CC	AC	AC	CC	CC	AC	CC	CC	CC	CC	CC	CC	NA	AC	CC	CC	CC	CC	CC	NA
AX-95186418	G/A	1A	250196559	+	NA	NA	NA	NA	wheat	NA	AG	GG	GG	GG	AG	GG	GG	NA	GG	GG	GG	GG	GG	GG	AG	AG	AG	NA	NA	GG	GG	GG	GG	GG	AG	GG	GG	GG	GG	GG	GG	AA	GG	GG	GG	GG	GG	GG	GG
AX-95186684	C/A	1A	77794622	+	NA	NA	NA	NA	wheat	NA	CC	CC	CC	NA	AA	AA	CC	NA	CC	CC	CC	CC	CC	CC	AA	CC	CC	CC	CC	CC	CC	CC	CC	CC	CC	CC	CC	AA	NA	CC	CC	AA	CC	AA	NA	CC	NA	CC	CC
AX-95186761	T/C	1A	577079132	+	NA	NA	NA	NA	wheat	NA	TT	CC	TT	TT	CC	TT	NA	TT	TT	TT	CC	TT	CC	TT	TT	TT	CC	CC	CC	TT	CC	TT	CC	CC	NA	CC	TT	TT	CC	CC	CC	TT	CC	TT	TT	TC	CC	CC	CC
AX-95186852	C/T	1A	27362485	+	NA	NA	NA	NA	wheat	NA	CC	CC	TC	CC	CC	CC	CC	CC	CC	NA	CC	TC	CC	CC	CC	TT	NA	TC	CC	CC	TT	CC	TC	CC	TC	CC	TC	TC	CC	TC	CC	CC	TT	TC	CC	CC	NA	CC	CC
AX-95187202	C/T	1A	24944708	+	NA	NA	NA	NA	wheat	NA	CC	TT	CC	CC	TT	TT	CC	TT	CC	CC	CC	CC	CC	CC	TT	CC	CC	CC	CC	CC	CC	CC	CC	CC	CC	CC	TT	CC	TT	CC	CC	TT	CC	CC	TT	TT	CC	TT	TT
AX-95187417	A/G	1A	536431145	+	NA	NA	NA	NA	wheat	NA	AG	AA	AA	AA	AG	AA	AA	AA	AA	AA	AA	AA	AA	AA	AG	AA	NA	AG	AA	AA	AA	AA	AA	AA	AA	AA	AA	AA	AA	AA	AA	AA	AA	AA	AA	AA	AG	AA	AA
AX-95187591	T/C	1A	8250922	+	NA	NA	NA	NA	wheat	NA	NA	TT	TT	TC	TT	TC	TC	TT	TC	TT	TT	TT	TC	TT	TT	TT	TT	TT	TT	TT	TT	TT	TC	NA	TT	TT	TT	TT	TT	TT	TT	TC	TT	TT	TT	TT	TT	NA	TT
AX-95187815	G/A	1A	53900689	+	NA	NA	NA	NA	wheat	NA	AA	GG	GG	GG	GG	GG	AA	GG	NA	GG	GG	GG	AA	GG	GG	AA	GG	GG	GG	AA	GG	GG	GG	GG	AA	AA	GG	AG	GG	GG	GG	GG	GG	GG	GG	GG	GG	GG	GG
AX-95188181	G/C	1A	502804981	+	NA	NA	NA	NA	wheat	NA	GG	GG	GG	CG	NA	GG	GG	GG	GG	GG	GG	GG	GG	GG	NA	GG	GG	CG	GG	GG	GG	GG	GG	GG	GG	GG	GG	GG	GG	GG	GG	GG	GG	GG	CC	GG	GG	GG	CG
AX-95188865	C/T	1A	480755631	+	NA	NA	NA	NA	wheat	NA	CC	CC	TT	TT	CC	TT	CC	CC	TC	CC	TT	CC	CC	TT	TT	TC	CC	TC	NA	CC	TT	TT	TT	TT	CC	CC	TT	TT	TT	TT	TT	TT	TT	TT	CC	CC	TT	TT	TC
AX-95188992	T/A	1A	452759831	+	NA	NA	NA	NA	wheat	NA	AA	TT	TT	TT	NA	TT	TT	TT	TT	TT	TT	TT	TT	TT	AA	NA	NA	NA	AA	TT	TT	TT	TT	TT	TT	TT	TT	TT	TT	TT	TT	TT	TT	TT	TT	TT	TT	TT	TT
AX-95189966	C/T	1A	533448281	+	NA	NA	NA	NA	wheat	NA	CC	CC	TT	CC	TT	TT	TT	TT	CC	TT	TT	CC	CC	TT	CC	CC	TT	CC	TT	CC	CC	TC	CC	TT	CC	TT	TT	CC	CC	TT	TT	TT	CC	CC	CC	TT	TC	TT	TT
AX-95190148	A/G	1A	365618818	+	NA	NA	NA	NA	wheat	NA	AA	AA	AA	AA	AA	AA	AA	AA	AA	AA	AA	GG	AA	AA	AA	AA	AA	AA	AA	AA	AA	AA	GG	AA	NA	AA	AA	AA	AA	AA	AA	AA	AA	AA	AA	AA	GG	AA	AA
AX-95191967	T/C	1A	6517971	+	NA	NA	NA	NA	wheat	NA	TC	TT	TC	TT	TT	TC	TC	TT	TC	NA	TT	CC	TT	TT	TC	TT	TT	TT	TT	CC	TT	NA	CC	TT	TT	NA	CC	CC	CC	TT	TT	TT	TT	CC	TT	TT	TT	TT	TT
AX-95192108	G/C	1A	510373143	+	NA	NA	NA	NA	wheat	NA	GG	GG	GG	GG	GG	GG	GG	GG	GG	GG	GG	GG	GG	GG	CC	GG	GG	GG	NA	GG	GG	CC	CG	GG	CG	GG	GG	GG	CG	GG	GG	GG	GG	GG	CC	GG	GG	GG	CG
AX-95193119	A/C	1A	52056204	+	NA	NA	NA	NA	wheat	NA	AA	AA	AA	CC	AA	AA	AA	AA	AA	CC	AA	AA	AA	AA	AA	CC	CC	AA	AA	AA	CC	CC	AA	AA	AA	AA	AA	AA	AA	AA	AA	AC	CC	AA	AA	AA	AA	AA	AA
AX-95194884	T/A	1A	564392485	+	NA	NA	NA	NA	wheat	NA	NA	TT	TT	AT	TT	TT	TT	TT	TT	TT	AT	AT	TT	AT	AT	TT	TT	NA	AT	TT	TT	TT	TT	TT	TT	AT	TT	AT	AT	TT	TT	TT	TT	TT	TT	TT	TT	TT	TT
AX-95194961	C/T	1A	508555015	+	NA	NA	NA	NA	wheat	NA	TT	TT	CC	TC	TT	CC	TT	CC	TT	CC	TT	TC	TT	TC	CC	TT	CC	CC	CC	TT	NA	CC	NA	CC	TT	NA	CC	CC	CC	CC	CC	TC	CC	CC	TC	TC	TC	TC	TC
AX-95195514	G/C	1A	354950241	+	NA	NA	NA	NA	wheat	NA	GG	GG	GG	GG	GG	GG	GG	CC	GG	GG	GG	GG	GG	GG	GG	GG	GG	GG	GG	GG	GG	GG	GG	GG	GG	GG	GG	GG	GG	GG	GG	GG	GG	GG	CC	GG	GG	GG	CG
AX-95198133	G/A	1A	534051187	+	NA	NA	NA	NA	wheat	NA	GG	GG	GG	GG	GG	GG	GG	GG	GG	AA	GG	GG	GG	GG	GG	AG	GG	GG	GG	AA	GG	GG	GG	GG	NA	GG	GG	GG	GG	GG	GG	GG	GG	GG	GG	GG	AA	GG	GG
AX-95198554	G/A	1A	12304373	+	NA	NA	NA	NA	wheat	NA	NA	AA	GG	AA	GG	GG	AA	GG	AG	GG	NA	GG	NA	AG	GG	AA	AA	AA	AG	GG	GG	GG	GG	GG	GG	GG	AA	GG	AG	GG	GG	GG	AA	GG	AA	AA	AG	GG	NA
AX-95200832	G/T	1A	10248231	+	NA	NA	NA	NA	wheat	NA	TG	GG	TG	NA	GG	GG	NA	GG	NA	TG	GG	TT	GG	GG	GG	GG	GG	GG	TG	GG	GG	GG	TT	TT	NA	GG	GG	TT	NA	GG	GG	NA	GG	TT	GG	GG	GG	GG	TG
AX-95200935	A/C	1A	142101918	+	NA	NA	NA	NA	wheat	NA	AA	AA	AA	NA	AA	AA	AA	AA	AA	CC	AA	AA	AA	AA	AA	CC	CC	AA	AA	AA	CC	CC	AA	AA	AA	AA	AA	AA	AA	AA	AA	NA	CC	AA	AA	AA	AA	AA	AA
AX-95201261	C/G	1A	499786309	+	NA	NA	NA	NA	wheat	NA	CC	CC	CC	GG	GG	CC	CC	GG	CC	CG	CC	CC	CC	CC	CC	CG	CG	CC	CC	CC	CG	CG	CC	CC	CC	CC	CC	CC	CC	CC	CC	CG	CG	CC	CC	GG	CC	CC	CC
AX-95201767	G/A	1A	8321323	+	NA	NA	NA	NA	wheat	NA	GG	GG	NA	NA	GG	GG	GG	GG	GG	NA	GG	GG	GG	GG	GG	NA	GG	GG	GG	GG	NA	GG	GG	GG	GG	GG	GG	GG	GG	GG	GG	NA	AG	GG	GG	GG	GG	GG	GG
AX-95202002	T/C	1A	590551154	+	NA	NA	NA	NA	wheat	NA	TT	CC	TC	NA	TT	TT	TC	CC	TT	CC	TT	TT	TT	CC	CC	CC	CC	TT	TT	TT	TT	CC	TT	TT	TT	TT	CC	TT	CC	CC	CC	CC	CC	TT	CC	CC	TT	TT	TT
AX-95202637	T/C	1A	100293004	+	NA	NA	NA	NA	wheat	NA	TT	TT	TT	CC	CC	TT	TT	TT	TT	TT	TT	TT	TT	TC	TT	TT	TT	TC	TT	TT	TT	TT	TT	CC	NA	TT	TT	TT	TT	TT	TT	TT	TT	TT	TT	TT	NA	TT	TT
AX-95202810	C/T	1A	11566853	+	NA	NA	NA	NA	wheat	NA	CC	CC	CC	CC	CC	CC	TT	TT	TT	CC	CC	CC	CC	CC	CC	CC	CC	CC	CC	TT	CC	CC	TT	CC	NA	CC	TT	TT	CC	CC	CC	CC	CC	CC	TT	CC	CC	TC	TT
AX-95203867	C/G	1A	583292345	+	NA	NA	NA	NA	wheat	NA	GG	CC	GG	CC	GG	GG	CG	CC	NA	CC	GG	GG	GG	CC	CC	CC	CC	GG	GG	GG	GG	CC	NA	GG	GG	GG	CC	GG	CC	CC	CC	CC	CC	GG	CC	CC	GG	GG	GG
AX-95205762	A/G	1A	552844351	+	NA	NA	NA	NA	wheat	NA	GG	GG	AA	AA	GG	AA	GG	AA	GG	AA	AA	AA	GG	AA	AA	AA	GG	NA	AA	GG	AA	AA	AA	AA	GG	AA	AA	AA	AA	GG	GG	AA	AA	AA	AA	AA	NA	GG	GG
AX-95207086	G/A	1A	8297044	+	NA	NA	NA	NA	wheat	NA	GG	NA	GG	AG	GG	GG	GG	GG	GG	AG	NA	AA	GG	AG	GG	AG	AG	GG	GG	GG	AG	AG	AG	GG	GG	GG	GG	GG	GG	GG	GG	GG	NA	GG	GG	GG	AA	GG	GG
AX-95209088	C/A	1A	185145571	+	NA	NA	NA	NA	wheat	NA	AC	CC	CC	AA	CC	CC	CC	CC	CC	AA	CC	CC	CC	CC	CC	AA	AA	NA	AC	CC	AA	AA	CC	CC	NA	CC	CC	CC	NA	CC	CC	AC	AA	CC	CC	CC	CC	CC	CC
AX-95210771	A/G	1A	109578355	+	NA	NA	NA	NA	wheat	NA	AA	AA	AA	GG	AA	AA	AA	AA	AA	GG	AA	AA	AA	AA	AA	GG	GG	AA	AA	AA	GG	GG	AA	AA	AA	AA	AA	AA	AA	AA	AA	AG	GG	AA	AA	AA	AA	AA	AA
AX-95211107	G/A	1A	91048130	+	NA	NA	NA	NA	wheat	NA	GG	GG	GG	NA	GG	GG	GG	GG	GG	AG	GG	GG	GG	GG	GG	AG	AG	AG	AG	GG	AG	AG	GG	GG	GG	GG	GG	GG	GG	GG	GG	AG	AG	GG	GG	GG	GG	NA	GG
AX-95211457	A/C	1A	57764471	+	NA	NA	NA	NA	wheat	NA	AA	AA	AA	NA	AA	CC	AA	AA	AA	CC	AA	AA	AA	AA	AA	CC	CC	AA	AA	AA	CC	CC	AA	AA	AA	AA	AA	AA	AA	AA	AA	NA	CC	AA	AA	AA	AC	AA	AA
AX-95211591	G/C	1A	82947551	+	NA	NA	NA	NA	wheat	NA	GG	GG	GG	CC	GG	GG	GG	GG	GG	CC	GG	GG	GG	GG	GG	CC	CC	GG	GG	GG	CC	CC	GG	GG	GG	GG	GG	GG	GG	GG	GG	CG	CC	GG	GG	GG	GG	GG	GG
AX-95212058	C/T	1A	551308281	+	NA	NA	NA	NA	wheat	NA	CC	TT	TT	TT	TT	CC	NA	TT	CC	TT	CC	TT	TT	CC	CC	TT	TT	CC	CC	TT	TT	CC	TT	CC	TT	TC	CC	TT	CC	CC	CC	TT	TT	TT	CC	CC	TT	CC	CC
AX-95213884	C/T	1A	150894884	+	NA	NA	NA	NA	wheat	NA	CC	CC	CC	TT	TT	CC	CC	CC	CC	CC	CC	CC	CC	CC	CC	CC	CC	CC	TC	CC	CC	CC	CC	TT	CC	CC	CC	CC	CC	CC	CC	CC	CC	CC	CC	CC	CC	CC	CC
AX-95217332	G/C	1A	504262054	+	NA	NA	NA	NA	wheat	NA	GG	GG	GG	CG	CG	GG	GG	CG	GG	GG	GG	GG	GG	CG	GG	GG	CG	CG	CG	GG	GG	NA	GG	NA	GG	NA	GG	GG	CG	CG	CG	CG	GG	GG	GG	CG	NA	CG	CG
AX-95219658	G/A	1A	4812661	+	NA	NA	NA	NA	wheat	NA	AA	GG	GG	GG	AA	GG	GG	GG	GG	GG	GG	GG	GG	GG	AA	AA	AA	AA	AA	GG	GG	GG	GG	GG	GG	GG	GG	GG	GG	GG	GG	GG	GG	GG	GG	GG	GG	GG	GG
AX-95220294	C/T	1A	82534454	+	NA	NA	NA	NA	wheat	NA	TT	CC	CC	CC	TT	CC	CC	CC	CC	CC	CC	CC	CC	CC	TT	TT	TT	TT	TT	CC	CC	CC	CC	CC	CC	CC	CC	CC	CC	CC	CC	CC	CC	CC	CC	CC	CC	CC	CC
AX-95222173	C/A	1A	350400097	+	NA	NA	NA	NA	wheat	NA	CC	CC	CC	AC	CC	NA	CC	CC	CC	NA	CC	AC	CC	CC	CC	CC	CC	AC	NA	CC	CC	CC	AC	CC	AC	CC	CC	CC	CC	CC	CC	CC	CC	CC	CC	CC	AC	CC	NA
AX-95225921	C/A	1A	150901208	+	NA	NA	NA	NA	wheat	NA	NA	CC	NA	AC	CC	CC	CC	CC	CC	AC	CC	CC	CC	CC	CC	AC	AC	NA	CC	CC	AC	AC	CC	CC	CC	CC	CC	CC	CC	CC	CC	NA	AC	CC	CC	CC	CC	CC	CC
AX-95226098	A/G	1A	544054340	+	NA	NA	NA	NA	wheat	NA	AA	GG	AA	GG	GG	AA	AA	GG	AA	AA	AA	AA	AA	GG	AA	GG	GG	GG	AA	AA	AA	GG	AA	GG	AG	AA	AA	AA	AA	GG	GG	GG	AA	AA	GG	GG	GG	GG	GG
AX-95226608	A/G	1A	582708496	+	NA	NA	NA	NA	wheat	NA	AA	GG	AA	GG	AA	AA	AA	GG	AA	GG	AA	AA	AA	GG	GG	GG	GG	AA	AA	AA	AA	GG	AA	AA	AA	AA	GG	AA	GG	GG	GG	GG	GG	AA	GG	GG	NA	AA	AA
AX-95227788	C/T	1A	551462869	+	NA	NA	NA	NA	wheat	NA	TC	TT	CC	CC	TC	CC	NA	CC	NA	CC	TT	TT	TT	TT	TC	NA	TC	CC	TC	TT	CC	CC	CC	CC	NA	TT	CC	TT	TT	TT	TC	CC	CC	CC	CC	CC	TC	TT	TT
AX-95229220	T/C	1A	89443201	+	NA	NA	NA	NA	wheat	NA	TC	TT	TT	TT	TC	TT	TT	TT	TT	TT	TT	TT	CC	TT	CC	TC	TC	NA	TC	TT	TT	TT	NA	TT	TC	TT	TT	TT	TT	TT	TT	NA	TT	TT	TT	TT	TT	TT	TT
AX-95229517	T/G	1A	297746918	+	NA	NA	NA	NA	wheat	NA	TT	TT	TT	TT	TT	TG	TT	TT	TT	TT	NA	TG	TT	TT	TT	TT	TT	TT	TT	TT	TT	TT	TG	TT	TT	TT	TT	TT	TT	TT	TT	TT	TT	TT	TT	TT	TG	TT	TT
AX-95229645	A/G	1A	514137878	+	NA	NA	NA	NA	wheat	NA	AA	GG	AA	AA	AA	AA	AA	AA	AA	AA	AA	AA	AA	AA	AA	AA	AA	AG	AA	AA	AA	AA	AA	AA	AG	AA	AA	AA	AA	AA	AA	AA	AA	AA	GG	AA	AA	AA	AA
AX-95230007	G/T	1A	21400535	+	NA	NA	NA	NA	wheat	NA	GG	NA	GG	TT	GG	GG	NA	GG	GG	TT	NA	GG	GG	NA	GG	NA	NA	TG	GG	NA	TT	TT	NA	GG	TG	GG	GG	NA	GG	GG	GG	TG	TT	GG	GG	GG	GG	NA	GG
AX-95230167	G/A	1A	5028362	+	NA	NA	NA	NA	wheat	NA	AA	GG	GG	GG	GG	AA	AA	GG	AA	GG	GG	GG	GG	GG	GG	GG	GG	GG	GG	GG	GG	AA	NA	GG	NA	AA	GG	GG	GG	GG	GG	GG	GG	GG	GG	GG	AG	GG	GG
AX-95230498	C/T	1A	571894821	+	NA	NA	NA	NA	wheat	NA	TC	NA	CC	TC	TT	NA	NA	CC	CC	CC	NA	CC	TT	NA	CC	TC	CC	TC	TC	CC	CC	CC	TC	CC	NA	CC	CC	CC	NA	CC	CC	NA	CC	CC	CC	CC	TC	NA	TC
AX-95230513	G/C	1A	36569443	+	NA	NA	NA	NA	wheat	NA	GG	GG	GG	NA	GG	GG	GG	GG	GG	CG	GG	GG	GG	GG	GG	CG	NA	GG	GG	GG	CG	CG	GG	GG	CG	GG	GG	GG	GG	GG	GG	GG	CG	GG	CC	GG	CG	GG	GG
AX-95230521	G/A	1A	13861657	+	NA	NA	NA	NA	wheat	NA	GG	GG	GG	GG	GG	GG	GG	GG	GG	AG	GG	GG	GG	GG	GG	NA	AG	GG	GG	GG	AG	AG	GG	GG	GG	GG	GG	GG	GG	GG	GG	GG	AG	GG	GG	GG	GG	GG	GG
AX-95231896	G/C	1A	11722392	+	NA	NA	NA	NA	wheat	NA	CC	GG	GG	CG	GG	CC	GG	GG	GG	GG	CC	GG	GG	CC	GG	GG	GG	GG	CC	GG	GG	CC	GG	GG	CG	NA	GG	GG	CC	CC	CC	GG	GG	GG	GG	GG	GG	GG	GG
AX-95232141	A/G	1A	534277675	+	NA	NA	NA	NA	wheat	NA	AA	AA	AA	AA	AA	AA	AG	AA	GG	AA	AA	AA	AA	AA	AA	AA	AA	AA	AA	AA	AA	AA	AG	AA	AG	AA	AA	GG	GG	AA	AA	GG	AA	AA	AA	AA	AA	AA	AA
AX-95232658	T/C	1A	161671443	+	NA	NA	NA	NA	wheat	NA	TT	TT	TT	TC	TT	TT	TT	TT	TT	CC	TT	TT	NA	TT	TT	CC	CC	TT	NA	TT	CC	CC	TT	TT	TT	TT	TT	TT	TT	TT	TT	TC	CC	TT	TT	TT	TT	TT	TT
AX-95233488	C/T	1A	28626963	+	NA	NA	NA	NA	wheat	NA	TT	CC	CC	NA	CC	TT	TC	TT	TT	CC	CC	CC	TT	CC	CC	CC	CC	CC	CC	TT	CC	TT	CC	TT	TT	CC	CC	CC	CC	CC	CC	CC	CC	CC	TT	CC	CC	CC	CC
AX-95234868	A/G	1A	102364840	+	NA	NA	NA	NA	wheat	NA	AA	AA	AA	NA	AA	AA	AA	AA	AA	AG	AA	AA	AA	AA	AA	AG	AG	AA	AA	AA	AG	AG	AA	AA	AA	AA	AA	AA	AA	AA	AA	AA	AG	AA	AA	AA	AA	AA	AA
AX-95235150	C/G	1A	366130370	+	NA	NA	NA	NA	wheat	NA	CC	CC	CC	CC	CC	CC	CC	GG	CC	CC	CC	CC	CC	CC	CC	CC	CC	CC	CC	CC	CC	CC	CC	CC	CC	CC	CC	CC	CC	CC	CC	CC	CC	CC	GG	CC	CC	CC	NA
AX-95235178	T/G	1A	499807792	+	NA	NA	NA	NA	wheat	NA	GG	GG	TT	NA	GG	TT	TG	GG	GG	GG	GG	TT	GG	TT	GG	GG	TT	TT	TT	GG	TT	TT	TT	TT	TG	TG	TT	TT	TT	TT	TT	TT	TT	TT	GG	GG	TT	TT	TG
AX-95235766	A/C	1A	93401066	+	NA	NA	NA	NA	wheat	NA	AC	AA	AA	NA	AA	AA	AA	AA	AA	CC	AA	AA	AA	AA	AA	CC	CC	AA	NA	AA	CC	CC	AA	AA	AA	AA	AA	AA	AA	AA	AA	CC	CC	AA	AA	AA	AA	AA	AA
AX-95236603	T/G	1A	548318554	+	NA	NA	NA	NA	wheat	NA	TT	GG	TT	TT	GG	GG	TT	TT	NA	TT	TT	TT	TT	GG	TT	TT	TT	NA	TT	TT	TT	TT	TT	TT	TT	TT	TT	TT	NA	GG	GG	TT	TT	TT	TT	TT	NA	GG	GG
AX-95236907	A/G	1A	509037543	+	NA	NA	NA	NA	wheat	NA	AA	AA	GG	GG	GG	GG	AA	GG	AA	GG	AA	AA	AA	AA	AA	AA	AA	AA	GG	AA	AA	AA	GG	AA	AA	AA	AA	AA	AA	AA	AA	AG	AA	AA	AA	GG	GG	GG	GG
AX-95237226	C/T	1A	301776516	+	NA	NA	NA	NA	wheat	NA	CC	CC	CC	TT	TT	CC	CC	CC	CC	TT	CC	CC	CC	CC	CC	CC	CC	NA	CC	CC	CC	CC	CC	CC	CC	CC	CC	CC	CC	CC	CC	TT	CC	CC	CC	CC	CC	CC	CC
AX-95237406	C/T	1A	42668076	+	NA	NA	NA	NA	wheat	NA	CC	CC	CC	TT	CC	CC	CC	TT	NA	CC	CC	TC	CC	CC	TT	CC	CC	CC	CC	CC	CC	CC	CC	TT	CC	CC	CC	CC	CC	CC	CC	CC	CC	CC	CC	CC	TC	CC	CC
AX-95238138	C/T	1A	301782334	+	NA	NA	NA	NA	wheat	NA	CC	CC	CC	NA	TT	CC	CC	CC	CC	TT	CC	CC	CC	CC	CC	CC	CC	CC	CC	CC	CC	CC	CC	CC	CC	CC	CC	CC	CC	CC	CC	TT	CC	CC	CC	CC	TC	CC	CC
AX-95238805	T/C	1A	80683955	+	NA	NA	NA	NA	wheat	NA	TT	TT	TT	TT	TT	TT	TT	TT	TT	TC	TT	TT	TT	TT	TT	TT	TT	TT	TT	TT	TC	TC	TT	TT	TT	TT	TT	TT	TT	TT	TT	TT	TC	TT	TT	TT	TT	TT	TT
AX-95239997	C/T	1A	9642399	+	NA	NA	NA	NA	wheat	NA	CC	TT	TT	CC	CC	CC	TC	NA	TC	NA	CC	CC	TT	CC	TT	TT	NA	NA	CC	NA	TT	CC	CC	CC	TC	TT	NA	CC	CC	CC	CC	CC	TT	CC	NA	TT	NA	CC	CC
AX-95241586	C/T	1A	591153819	+	NA	NA	NA	NA	wheat	NA	CC	TT	TC	TC	NA	NA	CC	CC	CC	NA	CC	CC	CC	CC	CC	CC	CC	CC	CC	CC	CC	NA	CC	CC	TC	CC	CC	CC	CC	CC	CC	NA	CC	CC	CC	CC	CC	NA	CC
AX-95242117	C/T	1A	125109097	+	NA	NA	NA	NA	wheat	NA	CC	CC	NA	NA	NA	CC	CC	CC	CC	NA	CC	CC	CC	CC	CC	CC	CC	NA	NA	NA	CC	CC	NA	TT	TC	CC	CC	CC	NA	CC	CC	NA	CC	CC	CC	CC	TC	NA	NA
AX-95243556	T/C	1A	580424851	+	NA	NA	NA	NA	wheat	NA	TT	TT	TT	TT	TT	TT	TT	TT	TT	TT	TT	TT	TT	TT	TT	TT	TT	TT	TT	TT	TT	TT	TT	TT	TT	TT	TT	TT	TT	TT	CC	CC	TT	TT	TT	TT	TT	TT	TT
AX-95244447	T/C	1A	375016191	+	NA	NA	NA	NA	wheat	NA	TT	TT	TT	TC	TT	TT	TT	CC	TT	TT	TT	TT	NA	TT	TT	TT	TT	TT	TT	TT	TT	TT	TC	TT	TT	TT	TT	TT	NA	TT	TT	CC	TT	TT	CC	TT	TT	TT	NA
AX-95245192	G/C	1A	151874762	+	NA	NA	NA	NA	wheat	NA	NA	GG	GG	CG	GG	GG	GG	GG	NA	CG	NA	GG	GG	GG	GG	CG	CG	GG	CG	GG	CG	CG	CG	GG	NA	GG	GG	GG	GG	GG	GG	CG	CG	GG	GG	GG	GG	GG	GG
AX-95246613	C/T	1A	512656499	+	NA	NA	NA	NA	wheat	NA	CC	CC	TT	NA	TC	TT	CC	TT	TC	TT	CC	CC	CC	CC	CC	CC	CC	CC	TC	CC	CC	CC	TT	CC	TT	CC	CC	CC	CC	CC	CC	NA	CC	CC	CC	TT	TT	TT	TT
AX-95247576	A/G	1A	292078306	+	NA	NA	NA	NA	wheat	NA	AA	AA	AA	AA	AA	AA	AA	AA	AA	AA	AA	AA	AA	AA	AA	AA	AA	AA	AA	AA	AA	AA	AA	GG	AA	AA	AA	AA	AA	AA	AA	AA	AA	AA	AA	AA	AA	AA	AA
AX-95248567	G/A	1A	65664480	+	NA	NA	NA	NA	wheat	NA	GG	GG	GG	AA	GG	GG	GG	GG	GG	AA	GG	GG	GG	GG	GG	NA	AG	GG	GG	GG	AA	AA	GG	GG	GG	GG	GG	GG	GG	GG	GG	GG	AA	GG	GG	GG	GG	GG	GG
AX-95248807	G/A	1A	14047394	+	NA	NA	NA	NA	wheat	NA	AA	GG	GG	AA	GG	AA	GG	GG	GG	GG	NA	GG	GG	NA	GG	GG	GG	GG	AA	GG	GG	AA	GG	GG	GG	GG	GG	GG	NA	AA	AA	GG	GG	GG	GG	GG	GG	GG	GG
AX-95249717	G/C	1A	46239351	+	NA	NA	NA	NA	wheat	NA	CG	CC	CC	GG	CG	GG	NA	GG	NA	NA	GG	CC	CC	GG	CG	CC	CG	CG	CG	CC	CC	GG	CG	GG	GG	CC	GG	GG	GG	GG	GG	GG	CC	CC	CC	GG	CC	CC	CC
AX-95252796	A/T	1A	531683104	+	NA	NA	NA	NA	wheat	NA	TT	AT	AA	AA	TT	AA	AA	AA	AA	AA	AA	AA	AA	AA	TT	TT	TT	TT	TT	AA	AA	AA	AA	AA	AA	AA	AA	AA	AA	AA	AA	AA	AA	AA	AT	AA	AA	AA	AA
AX-95253308	C/G	1A	558185960	+	NA	NA	NA	NA	wheat	NA	CC	GG	CC	GG	CC	CC	CC	CC	CC	GG	CC	CC	CC	GG	GG	CC	GG	NA	CC	GG	GG	CC	CG	CC	CC	CC	CC	GG	GG	CC	GG	CC	GG	GG	GG	CC	CG	GG	GG
AX-95253907	G/C	1A	405517473	+	NA	NA	NA	NA	wheat	NA	NA	GG	GG	GG	GG	GG	GG	GG	GG	GG	GG	GG	GG	GG	GG	GG	GG	GG	GG	GG	GG	GG	GG	GG	NA	GG	GG	GG	CG	GG	GG	GG	GG	GG	GG	GG	GG	GG	GG
AX-95255804	G/C	1A	572350913	+	NA	NA	NA	NA	wheat	NA	GG	GG	CC	GG	GG	GG	GG	CC	GG	CC	GG	GG	GG	GG	GG	CC	GG	GG	GG	GG	CC	CC	CC	CC	GG	GG	CC	GG	GG	GG	GG	CC	CC	CC	CC	CC	CG	GG	GG
AX-95255893	T/C	1A	147678635	+	NA	NA	NA	NA	wheat	NA	TT	TT	TT	CC	TT	TT	TT	TT	TT	CC	TT	TT	TT	TT	TT	TC	CC	TT	TT	TT	CC	CC	TT	TT	NA	TT	TT	TT	TT	TT	TT	TT	CC	TT	TT	TT	TT	TT	TT
AX-95257185	A/G	1A	68840755	+	NA	NA	NA	NA	wheat	NA	AA	AA	AA	AA	AA	AA	AA	AA	AA	AA	AA	AA	AA	AA	AA	AA	AA	AA	AA	AA	AA	AA	GG	AA	AG	AA	AA	AA	AA	AA	AA	GG	AA	AA	GG	GG	NA	AA	AA
AX-95258413	C/T	1A	62022607	+	NA	NA	NA	NA	wheat	NA	CC	CC	CC	TT	CC	CC	CC	CC	CC	TT	CC	CC	CC	CC	CC	TT	TC	CC	CC	CC	TT	TT	CC	CC	TC	CC	CC	CC	CC	CC	CC	TC	TT	CC	CC	CC	CC	CC	CC
AX-95260861	G/T	1A	528665754	+	NA	NA	NA	NA	wheat	NA	NA	TT	GG	GG	TG	GG	GG	GG	GG	GG	GG	GG	GG	GG	TG	GG	GG	TT	TG	GG	GG	GG	GG	GG	TG	GG	GG	GG	GG	GG	GG	GG	GG	GG	TT	GG	GG	GG	GG
AX-94381448	A/T	1B	582092655	+	NA	NA	NA	NA	wheat	NA	AA	AA	AA	AA	AA	AA	AT	AA	AA	AA	AA	AA	AA	AA	AA	AA	AA	TT	AA	AA	AA	AA	AA	AA	AA	AA	AA	AA	AA	AA	AA	AA	AA	AA	AA	AA	AT	AA	AA
AX-94382472	C/T	1B	387306189	+	NA	NA	NA	NA	wheat	NA	CC	CC	CC	TC	CC	NA	CC	CC	CC	NA	CC	TC	CC	CC	NA	CC	TC	CC	CC	CC	NA	CC	TC	CC	CC	CC	CC	CC	CC	CC	CC	CC	CC	CC	CC	CC	TC	CC	CC
AX-94382922	T/C	1B	652576146	+	NA	NA	NA	NA	wheat	NA	TC	TT	TT	TT	TC	TT	NA	TT	CC	CC	CC	CC	CC	TT	CC	CC	TC	CC	CC	TT	TT	CC	TT	TT	NA	CC	TT	TT	TT	CC	TT	TT	TT	TT	TT	TT	TC	TT	TT
AX-94383294	G/A	1B	213588669	+	NA	NA	NA	NA	wheat	NA	AG	GG	GG	NA	GG	GG	GG	GG	GG	AA	GG	GG	GG	GG	GG	AA	AA	GG	GG	GG	AA	AA	GG	GG	GG	GG	GG	GG	GG	GG	GG	GG	AA	GG	GG	GG	GG	GG	GG
AX-94384089	C/A	1B	671999002	+	NA	NA	NA	NA	wheat	NA	NA	CC	AC	NA	CC	NA	CC	CC	CC	NA	AA	CC	CC	CC	CC	AC	CC	CC	NA	CC	CC	CC	NA	CC	NA	CC	CC	CC	NA	CC	AC	AC	CC	CC	CC	CC	CC	CC	CC
AX-94384779	T/C	1B	487425733	+	NA	NA	NA	NA	wheat	NA	TT	TT	TT	TT	TT	TT	TT	TT	TT	TT	TT	CC	TT	TT	TT	TT	TT	TT	TT	TT	TT	TT	CC	TT	TT	TT	TT	TT	TT	TT	TT	TT	TT	TT	TT	TT	NA	TT	TT
AX-94385806	T/G	1B	225787247	+	NA	NA	NA	NA	wheat	NA	TT	TT	TT	TG	TT	TT	TT	TT	TT	GG	TT	TT	TT	TT	TT	GG	GG	TT	TT	TT	GG	GG	TT	TT	TT	TT	TT	TT	TT	TT	TT	TT	GG	TT	TT	TT	TT	TT	TT
AX-94385896	T/C	1B	606635483	+	NA	NA	NA	NA	wheat	NA	TT	TT	TT	TT	TT	TT	TT	TT	TT	TT	TT	TT	TT	TT	TT	CC	TT	TT	TT	CC	TT	TT	TC	TT	CC	TT	TT	TT	TT	TT	TT	TT	TT	TT	TT	TT	TC	TT	TT
AX-94387203	C/T	1B	589977996	+	NA	NA	NA	NA	wheat	NA	TC	NA	CC	CC	CC	CC	CC	CC	TC	CC	CC	TT	TC	CC	NA	NA	CC	CC	CC	NA	NA	NA	CC	CC	CC	NA	CC	TT	TC	CC	CC	CC	TT	TT	TT	CC	CC	CC	CC
AX-94387938	T/C	1B	342647930	+	NA	NA	NA	NA	wheat	NA	TT	TT	TT	TT	TT	CC	TT	TT	TT	TT	TT	CC	TT	TT	TT	NA	TT	TC	TT	TT	TT	TT	CC	TT	TT	TT	TT	TT	TT	TT	TT	TT	TT	TT	TT	TT	TC	TT	TT
AX-94390406	A/C	1B	430168568	+	NA	NA	NA	NA	wheat	NA	AA	AA	AA	AA	AA	AA	AA	AA	AA	AA	AA	CC	AA	AA	AA	AA	AA	AC	AC	AA	AA	AA	CC	AA	NA	AA	AA	AA	AA	AA	AA	AA	AA	AA	AA	AA	CC	AA	AA
AX-94390497	A/G	1B	457383871	+	NA	NA	NA	NA	wheat	NA	AA	AA	AA	AA	AA	AA	AA	AA	AA	AA	AA	NA	AA	AA	AA	AA	AA	AG	AA	AA	AA	AA	NA	AA	AG	AA	AA	AA	AA	AA	AA	AA	AA	AA	AA	AA	AG	AA	AA
AX-94393003	T/C	1B	99754996	+	NA	NA	NA	NA	wheat	NA	TT	TT	TT	CC	CC	TT	TT	TT	TT	TC	TT	TT	TT	TT	TT	TC	TC	TT	TT	TT	TC	TC	TT	CC	TT	TT	TT	TT	TT	TT	TT	TT	TC	TT	TT	CC	NA	TT	TT
AX-94394039	T/G	1B	671740988	+	NA	NA	NA	NA	wheat	NA	TT	TT	TT	TT	TT	TG	TT	TT	TT	TT	TG	TT	TT	TT	TT	TT	TT	TT	TT	TT	TT	TT	TT	TT	TT	TT	TT	TT	TT	TT	TG	TG	TT	TT	TT	TT	TT	TT	TT
AX-94394279	A/C	1B	173597224	+	NA	NA	NA	NA	wheat	NA	AA	AA	AA	CC	AA	AA	AA	AA	AA	CC	AA	AA	AA	AA	AA	CC	CC	AA	AA	AA	CC	CC	AA	AA	AA	AA	AA	AA	AA	AA	AA	AC	CC	AA	AA	AA	AA	AA	AA
AX-94394608	T/C	1B	379388320	+	NA	NA	NA	NA	wheat	NA	TT	TT	TT	TT	TT	TT	TT	TT	TT	NA	TT	CC	TT	TT	TT	TT	TT	TT	TT	TT	TT	TT	CC	TT	TC	TT	TT	TT	TT	TT	TT	TT	TT	TT	TT	TT	CC	TT	TT
AX-94395297	A/G	1B	10111530	+	NA	NA	NA	NA	wheat	NA	GG	GG	AG	AA	AA	GG	AA	AA	AA	AA	GG	AA	GG	GG	AG	AG	AA	GG	AG	AA	AA	AA	AA	NA	AG	AG	AA	AA	NA	GG	NA	AG	AA	AG	NA	GG	NA	NA	NA
AX-94395353	A/C	1B	549456914	+	NA	NA	NA	NA	wheat	NA	AA	AA	AA	CC	AA	AA	AA	AA	AA	AA	AA	AA	AA	AA	AA	AA	CC	AA	AA	AA	CC	AA	AA	AA	AA	AA	AA	AA	AA	AA	AA	CC	CC	AA	AA	AA	AA	AA	AA
AX-94395709	C/A	1B	334549394	+	NA	NA	NA	NA	wheat	NA	AC	CC	CC	CC	CC	CC	CC	CC	CC	CC	CC	AA	CC	CC	AC	AC	AC	AC	AC	CC	CC	CC	AC	CC	CC	CC	CC	CC	CC	CC	CC	CC	CC	CC	CC	CC	AA	CC	CC
AX-94395727	G/A	1B	629486776	+	NA	NA	NA	NA	wheat	NA	NA	GG	GG	GG	GG	NA	GG	GG	NA	GG	NA	GG	GG	GG	AA	GG	GG	AG	NA	GG	GG	AG	GG	AG	GG	AG	AA	GG	GG	AA	NA	GG	GG	GG	AA	GG	GG	GG	GG
AX-94395869	T/C	1B	142298393	+	NA	NA	NA	NA	wheat	NA	TT	TT	TT	CC	TT	TT	TT	TT	TT	CC	TT	TT	TT	TT	TT	CC	CC	TT	TT	TT	CC	CC	TT	TT	TT	TT	TT	TT	TT	TT	TT	TT	CC	TT	TT	TT	TT	TT	TT
AX-94395993	T/G	1B	150663644	+	NA	NA	NA	NA	wheat	NA	TT	TT	TT	GG	TT	TT	TT	TT	TG	GG	NA	TT	TT	TT	TT	GG	GG	TG	TG	TT	GG	GG	TT	TT	TT	TT	TT	TT	NA	TT	TT	TG	GG	TT	TT	TT	TT	TT	TT
AX-94396087	G/C	1B	91888460	+	NA	NA	NA	NA	wheat	NA	GG	GG	GG	CG	NA	GG	GG	GG	GG	CG	GG	GG	GG	GG	GG	NA	NA	NA	GG	GG	CG	CG	GG	GG	GG	GG	GG	GG	GG	GG	GG	GG	CG	GG	GG	GG	GG	GG	GG
AX-94396544	A/G	1B	424177461	+	NA	NA	NA	NA	wheat	NA	AA	AA	AA	AA	AA	AA	AA	AA	AA	AA	AA	AA	AA	AA	AA	AA	AA	AG	AA	AA	AA	AA	AA	AA	AA	AA	AA	AA	AA	AA	AA	AA	AA	AA	AA	AA	GG	AA	AA
AX-94396554	C/T	1B	400311021	+	NA	NA	NA	NA	wheat	NA	CC	CC	CC	NA	CC	CC	CC	TT	CC	CC	NA	CC	CC	CC	CC	CC	CC	CC	CC	CC	CC	CC	CC	TT	CC	CC	CC	CC	CC	CC	CC	TT	CC	CC	TT	CC	CC	CC	NA
AX-94396871	T/C	1B	554137239	+	NA	NA	NA	NA	wheat	NA	TT	TT	TT	TT	TT	TT	TT	TT	TT	TC	TT	TT	TC	TT	NA	TT	TT	TT	TT	TT	TT	TT	TT	TT	TT	TC	TT	TT	TT	TT	TT	TT	TT	TT	TT	TT	NA	TT	TT
AX-94398121	T/G	1B	416821428	+	NA	NA	NA	NA	wheat	NA	NA	TT	TT	TT	TT	TT	TT	TT	TT	TT	TT	GG	TT	TT	NA	NA	TT	NA	TG	TT	TT	TT	GG	TT	NA	TT	TT	TT	TT	TT	TT	TT	TT	TT	TT	TT	GG	TT	TT
AX-94398324	C/G	1B	213591870	+	NA	NA	NA	NA	wheat	NA	CC	CC	CC	GG	CC	CC	CC	CC	CC	GG	CC	CC	CC	CC	CC	GG	GG	CC	NA	CC	GG	GG	CC	CC	CC	CC	CC	CC	CC	CC	CC	NA	GG	CC	CC	CC	CC	CC	CC
AX-94400616	G/A	1B	656680044	+	NA	NA	NA	NA	wheat	NA	GG	GG	GG	AG	GG	GG	AA	GG	NA	AA	AG	AA	NA	GG	AA	NA	GG	GG	AG	NA	GG	AA	GG	AA	GG	AA	AA	GG	GG	AA	GG	AG	GG	GG	GG	GG	GG	GG	GG
AX-94401058	G/C	1B	637623159	+	NA	NA	NA	NA	wheat	NA	GG	GG	GG	CC	GG	CC	GG	GG	CC	GG	NA	GG	CG	GG	CC	NA	GG	CG	GG	GG	GG	CC	GG	CC	GG	GG	CC	CC	CG	GG	GG	GG	GG	GG	CC	CC	GG	CC	CC
AX-94401616	A/T	1B	631228587	+	NA	NA	NA	NA	wheat	NA	AA	TT	TT	TT	TT	AA	AA	TT	AA	TT	AA	TT	TT	AA	AA	TT	TT	NA	AA	TT	TT	AA	TT	AA	NA	AT	AA	AA	AA	AA	AA	TT	TT	TT	AA	AA	AT	AA	AA
AX-94402073	A/G	1B	7039158	+	NA	NA	NA	NA	wheat	NA	AA	AA	AG	AA	AA	AG	AA	AA	AA	AA	NA	NA	AG	AG	AA	AA	AA	AA	AA	AA	AA	AA	AA	NA	AG	AG	AA	AA	NA	GG	GG	GG	GG	AA	AA	AA	AG	AA	AA
AX-94403620	T/C	1B	28561165	+	NA	NA	NA	NA	wheat	NA	TT	TT	TT	TC	TT	TT	TT	TT	TT	TC	TT	TT	TT	TT	TT	TC	NA	TT	TC	TT	TC	TC	TT	TT	TT	TT	TT	TT	TT	TT	TT	TT	TC	TT	TT	TT	TT	TT	TT
AX-94403953	G/A	1B	666916680	+	NA	NA	NA	NA	wheat	NA	AG	GG	AA	GG	GG	GG	GG	GG	GG	GG	GG	GG	GG	GG	GG	GG	GG	GG	GG	GG	GG	GG	GG	GG	GG	GG	GG	GG	GG	GG	AA	GG	GG	GG	GG	AA	GG	GG	GG
AX-94406174	G/C	1B	668470651	+	NA	NA	NA	NA	wheat	NA	GG	GG	CG	CG	GG	CG	CG	GG	CG	GG	NA	NA	GG	NA	GG	GG	GG	GG	GG	NA	GG	GG	NA	GG	CG	GG	GG	GG	GG	GG	GG	CC	NA	GG	GG	GG	CG	CG	CG
AX-94407122	T/G	1B	557943819	+	NA	NA	NA	NA	wheat	NA	TT	TT	TT	NA	TT	TT	TG	TT	TG	GG	TT	NA	GG	TT	TT	TT	TT	NA	TT	TT	TT	TT	TT	TT	TT	GG	TT	TT	TT	TT	TT	TT	TT	TT	TT	TT	GG	TT	TT
AX-94407487	G/C	1B	449708056	+	NA	NA	NA	NA	wheat	NA	GG	GG	GG	CG	GG	CG	GG	GG	GG	CG	GG	GG	GG	GG	CG	GG	NA	GG	GG	GG	NA	GG	GG	GG	GG	GG	GG	GG	GG	GG	GG	CG	CG	GG	GG	GG	CG	GG	GG
AX-94408391	C/T	1B	406042964	+	NA	NA	NA	NA	wheat	NA	CC	CC	CC	CC	CC	CC	CC	CC	CC	CC	CC	TT	CC	CC	CC	CC	CC	CC	CC	CC	CC	CC	TT	CC	CC	CC	CC	CC	CC	CC	CC	CC	CC	CC	CC	CC	TT	CC	CC
AX-94408453	G/A	1B	588627965	+	NA	NA	NA	NA	wheat	NA	GG	AA	AA	GG	AA	AA	AA	AA	AA	GG	GG	NA	AA	GG	GG	AA	AA	GG	GG	AA	AA	GG	AA	GG	AA	AG	GG	AA	AA	GG	GG	AA	AA	AA	GG	GG	GG	GG	GG
AX-94408765	T/C	1B	334313785	+	NA	NA	NA	NA	wheat	NA	TT	TT	TT	CC	CC	TT	TT	TT	TT	CC	TT	TT	TT	TT	TT	TT	TT	TT	TT	TT	TT	TT	NA	TT	CC	TT	TT	TT	TT	TT	TT	CC	TT	TT	TT	TT	TT	TT	TT
AX-94408914	A/G	1B	59597852	+	NA	NA	NA	NA	wheat	NA	AA	GG	AA	NA	AG	GG	AA	AA	AA	AA	AA	GG	GG	AA	AA	AA	AA	AG	AA	AA	AA	AA	GG	AA	AG	GG	AA	AA	AA	AA	AA	AA	AA	AA	AA	GG	GG	AA	AA
AX-94411493	C/T	1B	574463899	+	NA	NA	NA	NA	wheat	NA	NA	CC	CC	NA	CC	CC	NA	CC	CC	CC	NA	CC	CC	NA	TC	CC	CC	NA	TC	CC	CC	CC	CC	NA	CC	CC	TC	CC	TC	TC	TC	TC	CC	CC	CC	CC	CC	CC	CC
AX-94413240	G/C	1B	636753134	+	NA	NA	NA	NA	wheat	NA	GG	CC	CC	CG	CC	GG	GG	CC	NA	NA	GG	CC	CC	GG	GG	CC	GG	CC	NA	CC	GG	GG	CC	GG	NA	CG	GG	GG	GG	GG	GG	CC	GG	GG	GG	GG	CG	GG	GG
AX-94414200	C/T	1B	666925126	+	NA	NA	NA	NA	wheat	NA	TT	CC	TT	TT	CC	CC	CC	CC	CC	TT	CC	CC	CC	CC	CC	CC	CC	TT	CC	CC	CC	CC	CC	CC	CC	CC	CC	CC	CC	TT	TT	CC	CC	CC	CC	TT	CC	CC	CC
AX-94415745	T/G	1B	566838404	+	NA	NA	NA	NA	wheat	NA	TT	GG	TT	TT	TT	TT	TT	TT	TT	NA	TT	TT	TT	TT	TT	TT	TT	TG	NA	TT	TT	TT	NA	TT	NA	TT	TT	TT	TT	TT	TT	TT	TT	TT	GG	TT	TG	TT	TT
AX-94416540	G/A	1B	218444690	+	NA	NA	NA	NA	wheat	NA	GG	GG	GG	AG	GG	GG	GG	GG	GG	AG	GG	GG	GG	GG	GG	AG	AG	GG	GG	GG	AG	AG	GG	GG	AG	GG	GG	GG	GG	GG	GG	GG	AG	GG	GG	GG	GG	GG	GG
AX-94416856	T/G	1B	22454156	+	NA	NA	NA	NA	wheat	NA	TT	GG	TT	GG	TG	TT	TT	GG	TT	GG	TT	TT	TT	TT	TT	GG	GG	TT	TT	TT	GG	GG	TT	TT	TT	TT	TT	TT	TT	TT	TT	GG	GG	TT	TT	TT	TT	NA	TT
AX-94417290	G/A	1B	580538027	+	NA	NA	NA	NA	wheat	NA	GG	GG	GG	NA	GG	GG	GG	GG	GG	GG	GG	GG	GG	GG	GG	GG	GG	NA	NA	GG	GG	GG	GG	GG	GG	GG	GG	GG	GG	GG	GG	GG	GG	GG	GG	GG	AG	GG	GG
AX-94417303	T/A	1B	662154416	+	NA	NA	NA	NA	wheat	NA	TT	TT	TT	TT	TT	TT	TT	TT	NA	TT	TT	TT	TT	TT	TT	TT	TT	AT	TT	TT	TT	TT	TT	TT	TT	TT	TT	TT	TT	AA	AA	AA	TT	TT	TT	TT	TT	TT	TT
AX-94417718	A/T	1B	613233069	+	NA	NA	NA	NA	wheat	NA	AA	TT	AA	AA	TT	AA	AA	TT	AA	AA	AA	AA	AA	TT	AA	TT	TT	TT	AA	AA	AA	TT	AA	TT	AA	AA	AA	AA	AA	TT	TT	TT	AA	AA	TT	TT	TT	TT	TT
AX-94418372	T/C	1B	237375846	+	NA	NA	NA	NA	wheat	NA	TT	TT	TT	CC	TT	TT	TT	TT	TT	CC	TT	TT	TT	TT	TT	CC	CC	TT	TT	TT	CC	CC	TT	TT	TT	TT	TT	TT	TT	TT	TT	TT	CC	TT	TT	TT	TT	TT	TT
AX-94418668	T/C	1B	664769480	+	NA	NA	NA	NA	wheat	NA	NA	TT	TT	TT	TT	TT	TT	TT	TT	TT	TT	TT	TT	TT	TT	TT	TT	TC	TT	TT	TT	TT	TT	TT	TC	TT	TT	TT	TT	TT	TT	TT	TT	TT	TT	TT	TT	TT	TT
AX-94419426	G/A	1B	677255006	+	NA	NA	NA	NA	wheat	NA	GG	GG	AG	NA	GG	AG	GG	GG	AG	GG	AG	GG	GG	GG	GG	GG	GG	GG	GG	GG	GG	GG	NA	GG	GG	GG	GG	GG	GG	AG	AG	AG	GG	GG	GG	GG	GG	GG	GG
AX-94419495	T/C	1B	83969368	+	NA	NA	NA	NA	wheat	NA	TT	TT	TT	TC	TT	TT	TT	TT	TT	TC	TC	TT	TT	TT	TT	NA	TC	NA	TT	TT	TC	TC	NA	TT	TC	TT	TT	TT	NA	TT	TT	TC	TC	TT	TT	TT	TT	TT	TT
AX-94419521	C/A	1B	567237519	+	NA	NA	NA	NA	wheat	NA	CC	CC	CC	CC	NA	CC	CC	CC	CC	NA	CC	CC	AA	CC	AC	CC	NA	AA	CC	CC	CC	AA	NA	CC	CC	AC	CC	CC	CC	CC	CC	NA	CC	CC	AA	AA	AA	AA	AA
AX-94420760	C/T	1B	183479624	+	NA	NA	NA	NA	wheat	NA	CC	CC	CC	TT	CC	CC	CC	CC	CC	TT	CC	CC	CC	CC	CC	TT	TT	NA	CC	CC	TT	TT	NA	CC	TC	CC	CC	CC	CC	CC	CC	TC	TT	CC	CC	CC	CC	CC	CC
AX-94421492	C/T	1B	584156184	+	NA	NA	NA	NA	wheat	NA	TC	CC	CC	TC	CC	CC	CC	CC	CC	CC	TC	CC	CC	TC	TC	CC	CC	CC	TC	CC	CC	NA	CC	TC	CC	CC	TC	CC	CC	TC	TC	TC	CC	CC	CC	CC	CC	CC	CC
AX-94421613	T/C	1B	379383394	+	NA	NA	NA	NA	wheat	NA	TT	TT	TT	TT	TC	TT	TT	TT	TT	TT	TT	CC	TT	TT	TC	TT	TC	NA	TT	TT	TT	TT	CC	TT	TT	TT	TT	TT	TT	TT	TT	TT	TT	TT	TT	TT	CC	TT	TT
AX-94422286	G/A	1B	488465201	+	NA	NA	NA	NA	wheat	NA	AA	GG	GG	GG	GG	GG	NA	GG	GG	GG	GG	GG	AA	GG	GG	AA	GG	GG	GG	AA	GG	GG	GG	GG	NA	AA	GG	AA	GG	GG	GG	GG	GG	GG	GG	GG	GG	GG	GG
AX-94422821	T/C	1B	98920727	+	NA	NA	NA	NA	wheat	NA	TT	TT	TT	CC	TT	TT	TT	TT	TT	CC	TT	TT	TT	TT	TT	TC	TC	TT	TT	TT	CC	CC	TC	TT	TT	TT	TT	TT	TT	TT	TT	NA	CC	TT	TT	TT	TT	TT	TT
AX-94425009	A/G	1B	41091751	+	NA	NA	NA	NA	wheat	NA	AA	AA	AA	GG	AA	AA	AA	GG	NA	GG	AA	AA	GG	AA	AA	GG	GG	AA	AA	AA	GG	GG	NA	AA	AG	GG	AA	AA	AA	AA	AA	GG	GG	AA	GG	AA	AA	GG	GG
AX-94425066	G/T	1B	86808891	+	NA	NA	NA	NA	wheat	NA	TT	GG	GG	GG	TT	GG	GG	GG	GG	GG	GG	GG	GG	GG	TT	TG	TG	NA	TT	GG	GG	GG	GG	GG	GG	GG	GG	GG	GG	GG	GG	GG	GG	GG	GG	GG	GG	GG	GG
AX-94425292	A/T	1B	641632581	+	NA	NA	NA	NA	wheat	NA	AA	AA	AA	TT	AA	AA	AA	AA	AA	AA	AA	AA	AA	AA	TT	AA	TT	AA	AA	TT	TT	AA	AA	AA	AA	AA	AA	TT	AA	AA	AA	AA	TT	TT	TT	TT	AA	TT	TT
AX-94426734	T/C	1B	229966253	+	NA	NA	NA	NA	wheat	NA	TT	TT	TT	CC	TT	TT	TT	TT	TT	CC	TT	TC	TT	TT	TC	CC	CC	TT	TT	TT	CC	CC	TC	TC	TC	TC	TT	TT	TT	TT	TT	TT	CC	TT	TT	TT	TT	TT	TT
AX-94426987	C/T	1B	29268022	+	NA	NA	NA	NA	wheat	NA	CC	TC	NA	TT	CC	CC	TC	TC	TC	TT	TC	CC	TC	NA	CC	TT	TT	TC	TC	NA	TT	TT	NA	CC	NA	NA	CC	CC	NA	CC	CC	TC	TT	CC	CC	CC	CC	CC	CC
AX-94427330	G/C	1B	281038551	+	NA	NA	NA	NA	wheat	NA	GG	GG	GG	CG	NA	CC	GG	GG	GG	GG	GG	GG	GG	GG	GG	GG	GG	GG	GG	GG	GG	GG	NA	GG	CG	GG	NA	GG	GG	GG	GG	GG	GG	GG	GG	GG	NA	GG	GG
AX-94428546	T/C	1B	585240356	+	NA	NA	NA	NA	wheat	NA	CC	TT	TT	CC	TT	TT	NA	TT	TT	TT	CC	TT	NA	CC	TC	TT	TT	TT	CC	TT	TT	TT	NA	CC	NA	TC	CC	TT	TT	CC	CC	TT	TT	TT	TT	TT	TT	TT	TT
AX-94428697	C/T	1B	113516187	+	NA	NA	NA	NA	wheat	NA	CC	CC	CC	TT	CC	CC	CC	CC	CC	TT	CC	CC	CC	CC	CC	TT	TT	CC	CC	CC	TT	TT	CC	CC	TC	CC	CC	CC	CC	CC	CC	CC	TT	CC	CC	CC	TC	CC	CC
AX-94429181	T/C	1B	643246747	+	NA	NA	NA	NA	wheat	NA	TC	TT	NA	CC	TC	CC	TT	TT	TT	TT	TT	CC	TT	CC	CC	TT	CC	NA	TC	CC	CC	TT	CC	CC	TC	TT	CC	CC	CC	TT	CC	TT	CC	CC	CC	TT	NA	TT	TT
AX-94430026	C/T	1B	640157750	+	NA	NA	NA	NA	wheat	NA	TC	CC	CC	CC	NA	CC	CC	CC	CC	TT	CC	CC	CC	CC	CC	NA	NA	NA	NA	CC	CC	CC	CC	CC	CC	CC	CC	CC	CC	CC	CC	CC	CC	CC	CC	TT	CC	CC	CC
AX-94430132	G/T	1B	619687857	+	NA	NA	NA	NA	wheat	NA	TG	GG	GG	GG	GG	GG	TT	GG	GG	GG	TT	GG	GG	TT	TG	GG	GG	TT	TG	GG	GG	GG	GG	TT	GG	TG	TT	GG	GG	TT	GG	GG	GG	GG	TT	GG	GG	GG	GG
AX-94431388	A/G	1B	676813408	+	NA	NA	NA	NA	wheat	NA	NA	AA	GG	AA	NA	GG	AA	AA	AA	AA	GG	AA	AA	NA	NA	AG	NA	AG	NA	AA	AA	AA	AA	AA	AG	NA	AA	AA	AG	GG	GG	GG	AA	AA	AA	AA	AA	AA	AA
AX-94431524	A/G	1B	90699582	+	NA	NA	NA	NA	wheat	NA	AA	AA	AA	AG	AA	GG	AA	AA	AG	AG	AA	AA	AA	AA	AA	AG	AG	AA	AA	AA	AG	AG	AA	AA	AA	AA	AA	AA	AA	AA	AA	AA	AG	AA	AA	AA	AG	AA	AA
AX-94432182	A/G	1B	15658644	+	NA	NA	NA	NA	wheat	NA	AA	AA	AA	GG	AA	AA	AA	AA	AA	AG	AA	AA	AA	AA	AA	AG	AG	NA	AA	AA	AG	GG	AA	AA	AA	AA	AA	AA	AA	AA	AA	AG	AG	AA	AA	AA	AA	AA	AA
AX-94433728	T/C	1B	630831715	+	NA	NA	NA	NA	wheat	NA	TT	CC	CC	CC	CC	TT	TC	CC	TT	CC	TT	TC	CC	TT	TT	CC	CC	TC	TC	CC	CC	TT	CC	TT	CC	NA	TT	CC	TT	TT	CC	CC	CC	CC	TT	TT	CC	TT	TT
AX-94433968	G/C	1B	333323500	+	NA	NA	NA	NA	wheat	NA	GG	GG	NA	CG	GG	NA	GG	GG	GG	NA	GG	GG	NA	GG	GG	GG	GG	GG	GG	GG	GG	NA	CG	GG	CG	GG	GG	GG	NA	GG	GG	GG	GG	GG	GG	GG	CG	NA	GG
AX-94434557	T/C	1B	621270425	+	NA	NA	NA	NA	wheat	NA	CC	TT	TT	TT	TT	TT	CC	TT	TT	TT	CC	TT	TT	CC	CC	TT	TT	TC	CC	TT	TT	TT	TT	CC	TC	TC	CC	TT	TT	CC	TT	TT	TT	TT	CC	TT	TT	TT	TT
AX-94435368	A/G	1B	407937846	+	NA	NA	NA	NA	wheat	NA	AA	AA	AA	AG	AA	AA	AA	AA	AA	AA	AA	GG	AA	AA	AA	AA	AA	AA	AA	AA	AA	AA	GG	AA	AA	AA	AA	AA	AA	AA	AA	AA	AA	AA	AA	AA	GG	AA	AA
AX-94435725	G/C	1B	223144303	+	NA	NA	NA	NA	wheat	NA	GG	GG	GG	CG	NA	CG	GG	GG	NA	CG	GG	GG	GG	GG	GG	CC	NA	GG	CG	GG	CG	CG	GG	GG	CG	GG	GG	GG	GG	GG	GG	GG	CG	GG	GG	GG	GG	GG	GG
AX-94436229	C/T	1B	198638317	+	NA	NA	NA	NA	wheat	NA	CC	CC	CC	TT	CC	CC	CC	CC	CC	TT	CC	CC	CC	CC	CC	TT	TT	CC	CC	CC	TT	TT	CC	CC	CC	CC	CC	CC	CC	CC	CC	TC	TT	CC	CC	CC	CC	CC	CC
AX-94436448	T/C	1B	326782380	+	NA	NA	NA	NA	wheat	NA	TC	TT	TT	TT	TC	TT	TT	TT	TT	TT	TT	TT	TT	TT	TC	TT	TC	TC	TC	TT	TT	TT	TT	TT	TT	TT	TT	TT	TT	TT	TT	TT	TT	TT	TT	TT	TC	TT	TT
AX-94436701	G/A	1B	671996077	+	NA	NA	NA	NA	wheat	NA	GG	NA	NA	AG	GG	NA	GG	NA	GG	AG	AA	GG	GG	GG	GG	GG	GG	AG	NA	GG	NA	AG	AA	GG	AG	GG	GG	NA	AG	GG	AA	AA	NA	GG	GG	GG	GG	NA	NA
AX-94437575	T/C	1B	150774718	+	NA	NA	NA	NA	wheat	NA	TT	TT	TT	CC	TT	TT	TT	NA	TT	CC	TT	TT	TT	TT	TT	TC	TC	TT	TT	TT	CC	CC	TT	TT	TT	TT	TT	TT	TT	TT	TT	NA	CC	TT	TT	TT	TT	TT	TT
AX-94437665	G/A	1B	278466821	+	NA	NA	NA	NA	wheat	NA	GG	GG	GG	AG	GG	AA	GG	GG	GG	AA	GG	AG	GG	GG	GG	GG	AG	GG	GG	GG	GG	GG	AG	GG	GG	GG	AA	GG	GG	GG	GG	GG	GG	GG	GG	NA	AA	GG	GG
AX-94439461	A/C	1B	486543067	+	NA	NA	NA	NA	wheat	NA	AA	AA	AA	AA	AA	AA	AA	AA	AA	AA	AA	CC	AA	AA	AA	AA	AA	AA	AA	AA	AA	AA	CC	AA	NA	AA	AA	AA	AA	AA	AA	AA	AA	AA	AA	AA	AA	AA	AA
AX-94439880	T/C	1B	492787435	+	NA	NA	NA	NA	wheat	NA	TT	TT	TT	NA	TT	TT	TC	TT	CC	TT	TT	CC	TT	TT	NA	TT	CC	TT	TT	TT	CC	TT	CC	TT	TT	TT	TT	TT	TT	TT	TT	NA	CC	TT	TT	TT	TT	TT	TT
AX-94440309	G/A	1B	553146312	+	NA	NA	NA	NA	wheat	NA	GG	GG	GG	GG	GG	GG	GG	GG	GG	AG	GG	GG	AA	GG	GG	GG	GG	AG	GG	GG	GG	GG	GG	GG	GG	NA	GG	GG	GG	GG	GG	GG	GG	GG	GG	GG	AG	GG	GG
AX-94440387	G/T	1B	308381240	+	NA	NA	NA	NA	wheat	NA	GG	GG	GG	GG	GG	GG	GG	GG	GG	GG	GG	GG	GG	GG	GG	GG	GG	GG	GG	GG	GG	GG	GG	GG	GG	GG	GG	GG	GG	GG	GG	GG	GG	GG	GG	GG	TG	GG	GG
AX-94441767	T/C	1B	148898293	+	NA	NA	NA	NA	wheat	NA	TT	TT	TT	CC	TT	TT	TT	TT	TT	CC	TT	TT	TT	TT	TT	CC	CC	TT	TT	TT	CC	CC	NA	TT	TT	TT	TT	TT	TT	TT	TT	TT	CC	TT	TT	TT	NA	TT	TT
AX-94442698	T/C	1B	457863950	+	NA	NA	NA	NA	wheat	NA	TT	CC	CC	TT	TC	TT	TT	CC	TT	TT	CC	TT	TT	CC	TT	TT	TT	TC	TC	TT	TT	TT	TT	CC	TC	TT	CC	TT	CC	CC	CC	TT	TT	CC	CC	CC	NA	CC	CC
AX-94443975	T/G	1B	8659040	+	NA	NA	NA	NA	wheat	NA	NA	TT	TT	TG	TT	TT	TT	TT	TT	TG	TT	TT	TT	TT	TT	TG	TG	TT	TT	TT	TG	GG	TT	TT	TT	TG	TT	TT	TT	TT	TT	TG	TG	TT	TT	TT	TT	TT	TT
AX-94445240	C/A	1B	218342887	+	NA	NA	NA	NA	wheat	NA	NA	CC	CC	AA	AC	CC	CC	CC	CC	AA	CC	CC	CC	CC	AC	AA	AA	AC	AC	CC	AA	AA	CC	CC	CC	CC	CC	CC	CC	CC	CC	CC	AA	CC	CC	CC	CC	CC	CC
AX-94445671	C/T	1B	626225899	+	NA	NA	NA	NA	wheat	NA	CC	TT	TT	TT	TT	CC	TC	TT	NA	CC	NA	TT	TT	NA	CC	TT	TT	TC	CC	TT	TT	TT	TT	TT	TT	TC	CC	CC	CC	TC	TC	CC	TT	TT	CC	CC	TT	TC	TC
AX-94446513	A/G	1B	408656773	+	NA	NA	NA	NA	wheat	NA	AA	AA	AA	AA	AA	AA	AA	AA	AA	AA	AA	GG	AA	AA	AA	AA	AA	AA	AA	AA	AA	AA	GG	AA	AA	AA	AA	AA	AA	AA	AA	AA	AA	AA	AA	AA	GG	AA	AA
AX-94447402	A/G	1B	637825918	+	NA	NA	NA	NA	wheat	NA	AA	AA	AA	GG	AA	GG	AA	AA	GG	GG	AG	AA	AA	AA	GG	AA	GG	AA	AA	AA	GG	GG	AA	GG	AA	AA	GG	GG	AA	AA	AA	AA	GG	GG	GG	GG	AA	GG	GG
AX-94448081	A/G	1B	10081619	+	NA	NA	NA	NA	wheat	NA	AG	AA	AA	AG	GG	AA	AA	AA	AA	AG	AA	AG	AA	AA	AA	AA	AG	AA	AA	AA	AG	GG	AG	AG	AG	AA	AA	AG	AA	AA	AA	AG	AG	AG	AA	AA	AA	NA	AA
AX-94448548	C/T	1B	303680331	+	NA	NA	NA	NA	wheat	NA	TC	CC	CC	TC	TC	CC	CC	CC	TC	NA	CC	CC	CC	CC	TC	TC	TC	TC	TC	CC	NA	CC	NA	CC	TC	CC	CC	CC	CC	CC	CC	TC	CC	CC	CC	CC	CC	CC	CC
AX-94448998	C/G	1B	562508920	+	NA	NA	NA	NA	wheat	NA	CG	CC	CC	CC	GG	CC	CC	CC	CC	CC	CC	CC	CC	CC	GG	NA	GG	NA	GG	CC	CC	CC	CC	CC	CC	CC	CC	CC	CC	CC	CC	CC	CC	CC	CC	CC	CC	CC	CC
AX-94450612	A/G	1B	193626164	+	NA	NA	NA	NA	wheat	NA	AA	AA	AA	AG	AA	AA	AA	AA	AA	AG	AA	AA	AA	AA	AA	AG	AG	AA	AA	AA	AG	AG	AA	AA	AA	AA	AA	AA	AA	AA	AA	AA	AG	AA	AA	AA	AA	AA	AA
AX-94450648	G/A	1B	664302506	+	NA	NA	NA	NA	wheat	NA	NA	GG	GG	GG	GG	GG	GG	GG	GG	GG	GG	GG	GG	GG	GG	GG	GG	AG	AG	GG	GG	GG	GG	GG	GG	GG	GG	GG	GG	GG	GG	GG	GG	GG	GG	GG	GG	GG	GG
AX-94450773	C/G	1B	164709256	+	NA	NA	NA	NA	wheat	NA	CC	CC	CC	CC	CC	GG	CC	CC	CC	CC	CC	CC	CC	CC	CC	CC	CC	CC	CC	CC	CC	CC	CC	CC	CC	CC	CC	CC	CC	CC	CC	CC	CC	CC	CC	CC	NA	CC	CC
AX-94452600	A/G	1B	9494402	+	NA	NA	NA	NA	wheat	NA	AA	AA	AA	AG	AA	AA	AA	AA	NA	AG	AA	AA	AA	AA	AA	AG	AG	NA	AA	AA	AG	AG	AA	AA	AA	AA	AA	AA	AA	AA	AA	NA	AG	AA	AA	AA	AA	AA	AA
AX-94452984	G/C	1B	32800608	+	NA	NA	NA	NA	wheat	NA	GG	GG	GG	CC	GG	GG	GG	GG	GG	NA	GG	GG	GG	GG	GG	CG	CG	CG	GG	GG	CG	CG	GG	GG	CG	GG	GG	GG	GG	GG	GG	GG	CG	GG	GG	GG	GG	GG	GG
AX-94453636	T/C	1B	228161915	+	NA	NA	NA	NA	wheat	NA	TT	TT	NA	TC	TT	TT	TT	TT	TT	TC	TT	TT	TT	TT	TT	TC	TC	TT	TT	TT	TC	TC	TT	TT	TT	TT	TT	TT	TT	TT	TT	TC	TC	TT	TT	TT	TT	TT	NA
AX-94453844	T/C	1B	492335108	+	NA	NA	NA	NA	wheat	NA	NA	TT	TT	TT	TT	TT	TT	NA	TT	TC	TT	TT	TT	TT	TC	TT	TT	TT	TT	TT	NA	NA	TT	TT	TT	NA	TT	TT	TT	TC	TC	NA	TT	TT	TT	TT	TT	TT	TT
AX-94454534	G/A	1B	524154866	+	NA	NA	NA	NA	wheat	NA	GG	GG	GG	NA	GG	GG	GG	GG	GG	GG	GG	AA	GG	GG	GG	GG	GG	GG	GG	GG	GG	GG	AA	GG	NA	GG	GG	GG	GG	GG	GG	GG	GG	GG	GG	GG	NA	GG	GG
AX-94454695	G/T	1B	172421580	+	NA	NA	NA	NA	wheat	NA	TG	GG	GG	TT	TG	GG	GG	GG	GG	TT	GG	GG	GG	GG	TG	TT	TT	TG	TG	GG	TT	TT	GG	GG	GG	GG	GG	GG	GG	GG	GG	GG	TT	GG	GG	GG	GG	GG	GG
AX-94456095	C/T	1B	421094282	+	NA	NA	NA	NA	wheat	NA	NA	CC	CC	CC	CC	CC	CC	CC	CC	CC	CC	TT	CC	CC	CC	CC	CC	TC	NA	CC	CC	CC	TT	CC	CC	CC	CC	CC	CC	CC	CC	CC	CC	CC	CC	CC	TC	CC	CC
AX-94456449	C/T	1B	382222544	+	NA	NA	NA	NA	wheat	NA	CC	CC	CC	NA	CC	CC	CC	NA	CC	CC	CC	TC	CC	CC	CC	CC	CC	CC	TC	CC	CC	CC	TT	CC	TC	CC	CC	CC	CC	CC	CC	NA	CC	CC	CC	CC	TT	NA	CC
AX-94457069	A/G	1B	206429380	+	NA	NA	NA	NA	wheat	NA	AA	AA	AA	AG	AA	AA	AA	AA	NA	GG	AA	AA	AA	AA	AA	NA	NA	AA	AG	AA	GG	GG	AA	AA	AA	AA	AA	AA	AA	AA	AA	AG	GG	AA	AA	AA	AA	AA	AA
AX-94457486	A/T	1B	380887275	+	NA	NA	NA	NA	wheat	NA	AA	AA	AA	AA	AA	AA	AA	AA	AA	AA	AA	AT	AA	AA	AA	AA	AA	AA	AA	AA	AA	AA	AA	AA	AA	AA	AA	AA	AA	AA	AA	AA	AA	AA	AA	AA	AT	AA	AA
AX-94457822	A/T	1B	407935136	+	NA	NA	NA	NA	wheat	NA	AA	AA	AA	AA	AA	AA	AA	AA	AA	AA	AA	AT	AA	AA	NA	AA	AA	AT	AA	AA	AA	AA	AT	AA	AA	AA	AA	AA	AA	AA	AA	AA	AA	AA	AA	AA	AT	AA	AA
AX-94459285	A/G	1B	629486985	+	NA	NA	NA	NA	wheat	NA	NA	AA	AA	AA	NA	GG	AA	AA	AA	AA	AA	AA	AA	NA	AA	AG	AG	AG	NA	AA	AA	GG	AG	GG	AG	AA	AA	AA	AG	AA	GG	AA	AA	AA	AA	AA	AG	AA	AA
AX-94459422	G/T	1B	226310811	+	NA	NA	NA	NA	wheat	NA	GG	GG	GG	TG	GG	GG	GG	GG	GG	TG	GG	GG	GG	GG	GG	TG	TG	TG	TG	GG	TG	TG	GG	GG	GG	GG	GG	GG	GG	GG	GG	NA	TG	GG	GG	GG	GG	GG	GG
AX-94459834	G/C	1B	198549850	+	NA	NA	NA	NA	wheat	NA	GG	GG	GG	CC	GG	GG	GG	GG	GG	CC	GG	GG	GG	GG	GG	CC	CC	GG	GG	GG	CC	CC	GG	GG	GG	GG	GG	GG	GG	GG	GG	GG	CC	GG	GG	GG	GG	GG	GG
AX-94460140	C/T	1B	565336836	+	NA	NA	NA	NA	wheat	NA	TT	TT	TT	CC	TT	TC	TC	TC	NA	CC	CC	TT	CC	CC	CC	TC	CC	CC	CC	TT	CC	CC	TT	CC	NA	CC	CC	TT	CC	CC	CC	CC	CC	TT	CC	TC	CC	CC	CC
AX-94462182	C/G	1B	504507174	+	NA	NA	NA	NA	wheat	NA	CC	CC	CC	NA	CC	CC	CG	CC	CG	CC	CC	CC	CC	CC	GG	CC	CG	CC	CC	CC	CG	CC	CC	CC	CC	CC	CC	CC	CC	CC	CC	CG	CG	CC	CC	CC	CG	CC	CC
AX-94462630	G/C	1B	633136010	+	NA	NA	NA	NA	wheat	NA	CC	GG	GG	NA	GG	GG	GG	GG	CC	GG	CC	GG	CG	CC	CC	GG	GG	CG	NA	GG	GG	GG	GG	GG	GG	NA	GG	CC	GG	CC	GG	GG	GG	GG	CC	GG	GG	CG	CC
AX-94462858	G/A	1B	553146272	+	NA	NA	NA	NA	wheat	NA	GG	GG	GG	GG	GG	GG	GG	GG	GG	GG	GG	GG	GG	GG	GG	GG	GG	AG	GG	GG	GG	GG	GG	GG	GG	GG	GG	GG	GG	GG	GG	GG	GG	GG	GG	GG	GG	GG	GG
AX-94464122	C/A	1B	335973804	+	NA	NA	NA	NA	wheat	NA	CC	CC	CC	AA	AA	CC	CC	CC	CC	AA	CC	CC	CC	CC	CC	CC	CC	CC	CC	CC	CC	CC	CC	CC	NA	CC	CC	CC	CC	CC	CC	AA	CC	CC	CC	CC	AC	CC	CC
AX-94464561	C/A	1B	621636668	+	NA	NA	NA	NA	wheat	NA	AA	CC	CC	CC	CC	CC	CC	CC	CC	CC	AA	CC	CC	AA	AA	CC	CC	CC	AA	CC	CC	CC	CC	AA	CC	AC	AA	CC	CC	AA	CC	CC	CC	CC	AA	CC	CC	CC	CC
AX-94465615	C/T	1B	40878671	+	NA	NA	NA	NA	wheat	NA	CC	CC	CC	TT	NA	CC	CC	TT	CC	TT	CC	CC	TT	CC	NA	TC	TC	CC	CC	CC	TT	TT	CC	CC	CC	TT	CC	CC	CC	CC	CC	TT	TT	CC	TT	CC	CC	TT	TT
AX-94466051	G/A	1B	12828095	+	NA	NA	NA	NA	wheat	NA	AA	GG	GG	AA	AA	GG	GG	GG	GG	AA	AA	GG	GG	AA	AA	AA	AA	AA	AA	GG	AA	AA	AG	AA	AG	AG	AA	GG	AA	AA	AA	NA	AA	GG	AA	GG	GG	NA	GG
AX-94466262	G/T	1B	385162573	+	NA	NA	NA	NA	wheat	NA	GG	GG	GG	GG	GG	GG	GG	GG	GG	GG	GG	TT	GG	GG	NA	GG	GG	GG	GG	GG	GG	GG	TT	GG	GG	GG	GG	GG	GG	GG	GG	GG	GG	GG	GG	GG	TT	GG	GG
AX-94466945	C/T	1B	11857316	+	NA	NA	NA	NA	wheat	NA	CC	NA	TC	TT	TC	CC	NA	CC	TC	TT	CC	CC	TC	CC	CC	TC	TC	CC	CC	CC	TT	TC	TC	CC	TC	CC	TT	CC	NA	CC	CC	TC	TT	CC	CC	CC	CC	CC	NA
AX-94467145	G/A	1B	130631058	+	NA	NA	NA	NA	wheat	NA	GG	NA	NA	AG	GG	NA	GG	GG	GG	NA	GG	GG	GG	GG	GG	AG	GG	NA	GG	GG	AG	NA	AG	GG	NA	GG	GG	GG	GG	GG	GG	AG	GG	GG	GG	GG	GG	GG	GG
AX-94467172	T/G	1B	229542894	+	NA	NA	NA	NA	wheat	NA	TG	TT	TT	GG	TT	TT	TT	TT	TT	GG	TT	TT	TT	TT	TT	GG	GG	GG	NA	TT	GG	GG	TT	TT	TG	TT	TT	TT	TT	TT	TT	TG	GG	TT	TT	TT	TT	TT	TT
AX-94469808	G/T	1B	604146146	+	NA	NA	NA	NA	wheat	NA	GG	GG	GG	TG	GG	GG	GG	GG	TG	NA	NA	GG	GG	GG	NA	TG	NA	TG	TG	NA	NA	GG	NA	GG	TG	NA	GG	GG	NA	GG	GG	NA	GG	GG	GG	GG	GG	NA	GG
AX-94470119	G/A	1B	200099098	+	NA	NA	NA	NA	wheat	NA	AG	GG	GG	GG	GG	GG	AG	GG	AA	GG	GG	GG	NA	GG	GG	GG	GG	GG	GG	AG	GG	GG	GG	GG	AA	AG	GG	GG	GG	GG	GG	GG	GG	GG	GG	GG	GG	GG	GG
AX-94470908	C/T	1B	489994213	+	NA	NA	NA	NA	wheat	NA	CC	CC	CC	CC	CC	TC	CC	CC	CC	CC	CC	TT	NA	CC	NA	CC	CC	CC	CC	CC	CC	CC	NA	CC	CC	CC	CC	CC	CC	CC	CC	CC	CC	CC	CC	CC	NA	CC	CC
AX-94471255	G/C	1B	415743707	+	NA	NA	NA	NA	wheat	NA	GG	GG	GG	NA	GG	GG	GG	NA	GG	NA	NA	CC	GG	GG	GG	GG	GG	GG	GG	GG	NA	GG	NA	GG	NA	GG	GG	GG	NA	GG	GG	GG	GG	GG	GG	GG	NA	GG	GG
AX-94471723	A/T	1B	645571157	+	NA	NA	NA	NA	wheat	NA	AA	AT	NA	NA	AA	AA	AA	AA	AA	AA	AA	AA	AA	AA	AA	AA	NA	AA	NA	NA	AT	AA	AA	AA	NA	AA	AA	AA	AT	AA	AA	AA	AT	AT	AA	AA	AA	AA	AA
AX-94472445	A/G	1B	417400152	+	NA	NA	NA	NA	wheat	NA	AA	AA	AA	AA	AA	AA	AA	AA	AA	AA	AA	AA	AA	AA	AA	AA	AA	AA	AA	AA	AA	AA	AA	AA	AA	AA	AA	AA	AA	AA	AA	AA	AA	AA	AA	AA	NA	AA	AA
AX-94472945	T/C	1B	178098832	+	NA	NA	NA	NA	wheat	NA	TT	TT	TT	CC	TT	TT	TT	TT	TT	CC	TT	TT	TT	TT	TT	CC	CC	TT	TT	TT	CC	CC	TT	TT	NA	TT	TT	TT	TT	TT	TT	TC	CC	TT	TT	TT	TT	TT	TT
AX-94473023	T/C	1B	133106929	+	NA	NA	NA	NA	wheat	NA	TT	TT	TT	TT	TT	TC	TT	TT	TT	NA	TT	TT	TT	TT	TT	NA	TC	TT	TT	TT	TC	TC	TT	TT	TT	TT	TT	TT	TT	TT	TT	NA	TC	TT	TT	TT	TT	TT	TT
AX-94473908	A/G	1B	510983596	+	NA	NA	NA	NA	wheat	NA	NA	AA	AA	AG	NA	AA	AA	AA	NA	AA	AA	GG	AA	AG	NA	AG	AG	AG	AG	AA	AA	AA	GG	NA	AG	AA	AA	AA	NA	AA	AA	NA	AA	AA	AA	AA	AA	AA	AA
AX-94475294	C/T	1B	177836784	+	NA	NA	NA	NA	wheat	NA	CC	CC	CC	TT	CC	CC	CC	CC	CC	TT	CC	NA	CC	CC	CC	NA	TC	CC	CC	CC	TT	TT	CC	CC	CC	CC	CC	CC	CC	CC	CC	CC	TT	CC	CC	CC	CC	CC	CC
AX-94475335	T/C	1B	70708949	+	NA	NA	NA	NA	wheat	NA	TT	TT	TT	TC	TT	TT	TT	TT	TT	TC	TT	TT	TT	TT	TT	CC	CC	NA	TT	TT	TC	TC	TT	TT	TT	TT	TT	TT	TT	TT	TT	TT	TC	TT	TT	TT	TT	TT	TT
AX-94475996	T/C	1B	48606376	+	NA	NA	NA	NA	wheat	NA	TT	TC	TT	TT	TT	TC	TT	TT	TT	TT	TT	TC	CC	TT	TT	TT	TT	TT	TT	TT	TT	TT	TC	TT	TT	TC	TT	TT	TT	TT	TT	TT	TT	TT	TT	TC	CC	TT	TT
AX-94476532	T/C	1B	601007240	+	NA	NA	NA	NA	wheat	NA	CC	TT	TT	CC	TT	TT	TT	TT	TT	CC	CC	TT	TT	CC	CC	CC	TT	TT	CC	CC	TT	TT	TT	CC	CC	TC	CC	TT	CC	CC	CC	TT	TT	TT	TT	TT	TC	TT	TT
AX-94478312	T/C	1B	326920958	+	NA	NA	NA	NA	wheat	NA	TT	TT	TT	TT	TT	TT	TT	TT	TT	TT	TT	TC	TT	TT	TT	TT	TT	TC	TT	TT	TT	TT	TC	TT	TT	TT	TT	TT	TT	TT	TT	TT	TT	TT	TT	TT	CC	TT	TT
AX-94478425	C/G	1B	141289847	+	NA	NA	NA	NA	wheat	NA	CC	CC	CC	CG	CC	CC	CC	CC	CC	CG	CC	CC	CC	CC	CC	CG	CG	NA	CC	CC	CG	CG	CC	CC	CC	CC	CC	CC	CC	CC	CC	CC	CG	CC	CC	CC	CC	CC	CC
AX-94478600	A/C	1B	206033228	+	NA	NA	NA	NA	wheat	NA	AA	AA	AA	AC	AA	AA	AA	AA	AA	AC	AA	AA	AA	AA	AA	NA	AC	AA	AA	AA	NA	AC	AA	AA	NA	AA	AA	AA	AA	AA	AA	AA	AC	AA	AA	AA	AA	AA	AA
AX-94479105	C/G	1B	120993270	+	NA	NA	NA	NA	wheat	NA	NA	NA	CC	CG	CC	CC	CC	CC	NA	NA	CC	CC	CC	CC	CC	GG	NA	CG	CC	CC	GG	GG	CC	CC	CC	NA	CC	CC	CC	CC	CC	NA	GG	CC	CC	CC	CC	CC	CC
AX-94479190	C/A	1B	160486840	+	NA	NA	NA	NA	wheat	NA	CC	CC	CC	AC	CC	CC	CC	CC	CC	AA	CC	CC	CC	CC	CC	AC	NA	NA	CC	CC	AA	AA	CC	CC	CC	CC	CC	CC	CC	CC	CC	AC	NA	CC	CC	CC	CC	CC	CC
AX-94479851	T/C	1B	451570682	+	NA	NA	NA	NA	wheat	NA	CC	TT	TT	TC	TT	TT	NA	TT	TT	NA	NA	CC	CC	TC	TT	CC	TT	CC	TT	CC	TT	CC	CC	TT	CC	CC	TT	TT	TC	TT	TT	TC	TT	TT	TT	TT	TT	NA	TT
AX-94480675	G/C	1B	664789196	+	NA	NA	NA	NA	wheat	NA	CC	GG	CC	CC	GG	GG	GG	GG	GG	GG	GG	GG	GG	GG	GG	GG	GG	GG	GG	GG	GG	GG	GG	GG	NA	GG	GG	GG	GG	GG	CC	GG	GG	GG	GG	CC	GG	GG	GG
AX-94482117	T/G	1B	486480858	+	NA	NA	NA	NA	wheat	NA	TT	TT	TT	TT	TT	TT	TT	TT	TT	TT	TT	TG	TT	TT	TT	TT	TT	TT	TT	TT	TT	TT	TG	TT	TT	TT	TT	TT	TT	TT	TT	TT	TT	TT	TT	TT	TT	TT	TT
AX-94482403	T/C	1B	563675468	+	NA	NA	NA	NA	wheat	NA	TT	TC	TT	TT	TT	TT	TT	NA	TT	TT	TT	TT	TT	TT	TT	NA	TT	NA	TT	TT	NA	TT	TT	NA	TT	TT	TT	TT	TT	TT	TT	TT	TT	TT	TC	TT	TT	TT	TT
AX-94482410	A/G	1B	315383755	+	NA	NA	NA	NA	wheat	NA	GG	NA	AA	AA	AG	AA	AA	AA	AG	NA	AA	AA	AA	NA	AG	NA	AG	GG	GG	AA	AA	AA	NA	AA	AG	AA	AA	AA	NA	AA	AA	AA	AA	AA	AA	AA	NA	AA	AA
AX-94484295	A/G	1B	32776200	+	NA	NA	NA	NA	wheat	NA	AA	AA	AA	NA	AA	AA	AA	AA	AA	GG	AA	AA	AA	AA	AA	GG	GG	AA	AA	AA	GG	GG	AA	AA	AA	AA	AA	AA	AA	AA	AA	AA	GG	AA	AA	AA	AA	AA	AA
AX-94484552	G/A	1B	664302475	+	NA	NA	NA	NA	wheat	NA	AG	NA	GG	AG	NA	AG	AG	GG	AG	GG	AG	GG	GG	AG	NA	GG	GG	NA	AG	NA	GG	GG	AG	GG	NA	NA	GG	NA	AG	GG	GG	GG	GG	GG	GG	GG	GG	GG	GG
AX-94484680	G/C	1B	15041457	+	NA	NA	NA	NA	wheat	NA	CG	GG	GG	CG	GG	CG	NA	GG	GG	GG	CG	GG	GG	CG	GG	GG	GG	GG	GG	GG	GG	CG	GG	GG	GG	NA	GG	GG	CG	CG	CG	GG	GG	GG	GG	GG	GG	GG	GG
AX-94485445	A/G	1B	545644664	+	NA	NA	NA	NA	wheat	NA	NA	AA	AA	AG	AA	AA	AA	AA	AA	AA	AA	AA	AG	AA	NA	NA	AA	AG	AG	AA	AA	AA	AA	AA	NA	AG	AA	AA	AA	AA	AA	AA	AA	AA	AA	AA	AA	AA	AA
AX-94487715	T/C	1B	401452898	+	NA	NA	NA	NA	wheat	NA	TT	TT	TT	TT	TT	TT	TT	CC	TT	TT	TT	TT	TT	TT	TT	TT	TT	NA	TT	TT	TT	TT	TT	TT	TT	TT	TT	TT	TT	TT	TT	CC	TT	TT	CC	TT	TT	TT	CC
AX-94487733	T/C	1B	150364435	+	NA	NA	NA	NA	wheat	NA	TT	TT	TT	TC	TT	TT	TT	TT	TT	TC	TT	TT	TT	TT	TT	TT	TT	TT	TT	TT	TC	TC	TT	TT	NA	TT	TT	TT	TT	TT	TT	TT	TC	TT	TT	TT	TT	TT	TT
AX-94488007	C/G	1B	562893270	+	NA	NA	NA	NA	wheat	NA	CC	CC	CC	CC	CC	CC	CC	CC	CC	CC	CC	CC	GG	CC	CC	CC	CC	CC	CC	CC	CC	CC	CC	CC	CC	GG	CC	CC	CC	CC	CC	CC	CC	CC	CC	CC	CG	CC	CC
AX-94488258	C/T	1B	584141837	+	NA	NA	NA	NA	wheat	NA	TC	CC	CC	CC	TC	CC	CC	CC	NA	CC	CC	CC	CC	CC	TC	TC	TC	CC	TC	CC	CC	CC	CC	CC	CC	CC	CC	CC	CC	CC	CC	CC	CC	CC	CC	CC	CC	CC	CC
AX-94488987	T/G	1B	688282677	+	NA	NA	NA	NA	wheat	NA	NA	NA	NA	TT	GG	GG	TG	TT	GG	TT	GG	GG	GG	TT	TT	TT	TT	GG	GG	GG	GG	TT	GG	GG	GG	GG	TT	GG	TT	TT	TT	TT	TT	GG	TT	TT	GG	GG	GG
AX-94490210	A/G	1B	527001709	+	NA	NA	NA	NA	wheat	NA	AG	AA	AA	AA	NA	AA	AA	AA	AA	AA	AA	AA	AA	AA	AG	NA	AG	AG	AG	AA	AA	AA	AA	AA	AA	AA	AA	AA	AA	AA	AA	AA	AA	AA	AA	AA	AA	AA	AA
AX-94490471	C/A	1B	216452404	+	NA	NA	NA	NA	wheat	NA	CC	CC	CC	AC	CC	CC	CC	CC	CC	AC	CC	CC	CC	CC	CC	AC	AC	AC	AC	CC	AC	AC	CC	CC	AC	CC	CC	CC	CC	CC	CC	NA	AC	CC	CC	CC	CC	CC	CC
AX-94491297	T/C	1B	184742186	+	NA	NA	NA	NA	wheat	NA	TT	TT	TT	TT	TT	TT	TT	TT	TT	TC	TT	NA	TT	TT	TT	TC	TC	TT	TT	TT	TC	TC	TT	TT	TT	TT	TT	TT	TT	TT	TT	TT	TC	TT	TT	TT	TT	TT	TT
AX-94492031	T/C	1B	577178541	+	NA	NA	NA	NA	wheat	NA	CC	TT	TT	NA	TT	TT	TT	TT	NA	TT	CC	TT	TT	CC	CC	TT	TT	CC	CC	TT	TT	TT	TT	CC	TT	CC	CC	TT	CC	CC	CC	CC	TT	TT	TT	TT	TT	TT	TT
AX-94492936	A/G	1B	356227829	+	NA	NA	NA	NA	wheat	NA	AA	AA	AG	AG	AA	AG	AA	AA	AG	AG	AA	AA	AA	AA	NA	AA	AA	AA	AA	NA	AA	AG	AA	AA	AA	AA	NA	NA	AA	NA	NA	AG	NA	NA	AA	AA	AA	NA	AG
AX-94494415	G/A	1B	593923526	+	NA	NA	NA	NA	wheat	NA	NA	GG	GG	GG	GG	GG	GG	NA	GG	GG	GG	GG	GG	GG	GG	AG	GG	AG	NA	AG	GG	GG	GG	GG	AG	GG	GG	GG	GG	GG	GG	GG	NA	GG	GG	GG	GG	GG	GG
AX-94494615	G/A	1B	448141350	+	NA	NA	NA	NA	wheat	NA	AA	GG	GG	GG	GG	GG	NA	GG	AA	GG	GG	AA	AA	GG	GG	AA	GG	AG	AG	AA	GG	AA	NA	GG	AA	NA	GG	GG	GG	GG	GG	GG	GG	GG	GG	GG	GG	GG	GG
AX-94494732	A/C	1B	393076472	+	NA	NA	NA	NA	wheat	NA	AA	AA	AA	NA	AA	AA	AA	AC	AA	AA	NA	AA	NA	NA	AA	NA	NA	AA	AA	AA	AA	AA	NA	AA	AA	AA	AA	AA	AA	AA	AA	NA	AA	AA	AC	AA	AA	AA	AC
AX-94494744	G/T	1B	338880919	+	NA	NA	NA	NA	wheat	NA	GG	GG	GG	GG	GG	GG	GG	GG	GG	GG	GG	TT	GG	GG	GG	NA	GG	GG	GG	GG	GG	GG	TT	NA	GG	GG	GG	GG	NA	GG	GG	GG	GG	GG	GG	GG	TT	GG	GG
AX-94495092	G/A	1B	223799152	+	NA	NA	NA	NA	wheat	NA	GG	GG	GG	AG	GG	GG	GG	GG	GG	AG	GG	GG	GG	GG	GG	AG	AG	NA	NA	GG	AG	AG	GG	GG	NA	GG	GG	GG	GG	GG	GG	GG	AG	GG	GG	GG	GG	GG	GG
AX-94495533	C/T	1B	409630008	+	NA	NA	NA	NA	wheat	NA	CC	CC	CC	CC	CC	CC	CC	CC	CC	CC	CC	TT	CC	CC	CC	CC	CC	CC	CC	CC	CC	CC	TT	CC	CC	CC	CC	CC	CC	CC	CC	CC	CC	CC	CC	CC	TT	CC	CC
AX-94495814	C/T	1B	540847974	+	NA	NA	NA	NA	wheat	NA	CC	CC	CC	TT	CC	CC	CC	CC	CC	CC	CC	CC	CC	CC	CC	CC	TT	NA	CC	CC	TT	CC	CC	CC	CC	CC	CC	CC	CC	CC	CC	TT	TT	CC	CC	CC	CC	CC	CC
AX-94496113	A/G	1B	225447238	+	NA	NA	NA	NA	wheat	NA	NA	AA	AA	GG	AA	AA	AA	AA	AA	GG	AA	AA	AA	AA	AA	GG	GG	AA	AA	AA	GG	GG	AA	AA	AA	AA	AA	AA	AA	AA	AA	AG	GG	AA	AA	AA	AA	AA	AA
AX-94497323	C/G	1B	581205260	+	NA	NA	NA	NA	wheat	NA	GG	GG	CC	CC	CC	GG	GG	GG	GG	CC	GG	GG	GG	CC	GG	GG	CC	CC	CC	GG	CC	CC	CC	CC	GG	NA	CC	CC	CC	CC	CC	CC	CC	CC	GG	CC	CC	GG	GG
AX-94498972	G/T	1B	242663048	+	NA	NA	NA	NA	wheat	NA	NA	GG	GG	TG	TT	TG	GG	GG	GG	GG	GG	GG	GG	GG	NA	TT	NA	TT	NA	GG	GG	TG	NA	GG	GG	GG	GG	GG	GG	GG	GG	GG	GG	GG	GG	GG	GG	GG	GG
AX-94498975	G/T	1B	151741903	+	NA	NA	NA	NA	wheat	NA	GG	GG	GG	NA	GG	GG	GG	GG	GG	TG	GG	GG	GG	GG	GG	GG	GG	GG	GG	GG	TG	GG	GG	GG	GG	GG	GG	GG	GG	GG	GG	TG	TG	GG	GG	GG	GG	GG	GG
AX-94499762	G/C	1B	450452369	+	NA	NA	NA	NA	wheat	NA	GG	CC	CC	GG	CC	GG	GG	CC	GG	GG	CC	GG	GG	CC	GG	GG	GG	GG	CC	GG	GG	GG	GG	CC	GG	GG	CC	CC	CC	CC	CC	GG	GG	CC	CC	CC	GG	CC	CC
AX-94500404	T/C	1B	553451175	+	NA	NA	NA	NA	wheat	NA	TC	TT	CC	CC	CC	CC	TT	CC	TT	CC	TT	TT	TT	TT	TC	TC	TC	NA	CC	CC	TT	TT	CC	TT	TT	TT	TT	TT	TT	TT	TT	TC	TT	TT	TT	CC	CC	CC	CC
AX-94500529	T/C	1B	68084138	+	NA	NA	NA	NA	wheat	NA	TC	TT	TT	NA	TC	TT	TT	TT	TT	CC	TT	TT	TT	TT	TC	CC	CC	TC	TC	TT	CC	CC	TT	TT	TT	TT	TT	TT	TT	TT	TT	TC	CC	TT	TT	TT	TT	TT	TT
AX-94501371	G/C	1B	628514432	+	NA	NA	NA	NA	wheat	NA	GG	GG	GG	GG	GG	CC	GG	GG	GG	GG	GG	GG	GG	GG	GG	GG	GG	GG	GG	GG	GG	CC	CG	CC	NA	GG	GG	GG	GG	GG	CC	GG	GG	GG	GG	CC	CG	GG	GG
AX-94502281	C/A	1B	207855560	+	NA	NA	NA	NA	wheat	NA	CC	CC	CC	AC	CC	CC	CC	CC	CC	AC	CC	CC	CC	CC	CC	AA	NA	AC	AC	CC	AC	AC	CC	CC	CC	CC	CC	CC	CC	CC	CC	CC	AA	CC	CC	CC	CC	CC	CC
AX-94503785	G/A	1B	613423060	+	NA	NA	NA	NA	wheat	NA	AG	GG	GG	GG	GG	GG	AA	GG	GG	AA	AA	GG	GG	AA	AA	GG	GG	AG	AG	GG	GG	GG	GG	AA	GG	AG	AA	GG	AA	AA	AA	GG	GG	GG	AA	GG	AA	GG	GG
AX-94505424	C/T	1B	613422839	+	NA	NA	NA	NA	wheat	NA	NA	CC	CC	CC	CC	CC	TT	CC	CC	TT	TT	CC	CC	TT	NA	NA	CC	TC	TC	CC	CC	CC	CC	TT	CC	TC	TT	CC	TT	TT	TT	CC	CC	CC	TT	CC	TT	CC	CC
AX-94505791	C/G	1B	532066132	+	NA	NA	NA	NA	wheat	NA	GG	CC	CC	NA	CC	CC	GG	CC	NA	CC	CC	CC	GG	CC	CC	GG	CC	CC	CC	GG	CC	CC	CC	CC	CG	GG	CC	GG	CC	CC	CC	CC	CC	CC	CC	CC	CG	CC	CC
AX-94505885	T/C	1B	471752594	+	NA	NA	NA	NA	wheat	NA	CC	TT	TT	TT	TT	TT	TT	TT	TT	TT	TT	CC	CC	TT	NA	NA	TT	TT	TT	CC	TT	TT	CC	TT	CC	NA	TT	CC	TT	TT	TT	TT	TT	TT	TT	TT	TC	TT	TT
AX-94506199	C/G	1B	512457035	+	NA	NA	NA	NA	wheat	NA	CC	CC	CC	CC	CC	CC	CC	CC	CC	CC	CC	CG	CC	CC	CC	CC	CC	CC	CC	CC	CC	CC	CG	CC	CC	CC	CC	CC	CC	CC	CC	CC	CC	CC	CC	CC	CC	CC	CC
AX-94506813	G/C	1B	427774532	+	NA	NA	NA	NA	wheat	NA	GG	GG	NA	CG	GG	GG	NA	GG	GG	GG	GG	CC	GG	GG	GG	GG	GG	GG	GG	GG	GG	GG	CC	GG	GG	GG	GG	GG	NA	GG	GG	NA	GG	GG	GG	GG	CC	GG	GG
AX-94506854	G/A	1B	613423513	+	NA	NA	NA	NA	wheat	NA	AG	GG	GG	GG	AG	GG	NA	GG	GG	GG	GG	GG	GG	GG	AG	AG	AG	AG	AG	GG	GG	GG	GG	GG	GG	GG	GG	GG	GG	GG	GG	GG	GG	GG	GG	GG	GG	GG	GG
AX-94507852	C/T	1B	543085967	+	NA	NA	NA	NA	wheat	NA	CC	CC	CC	TT	CC	CC	CC	CC	CC	CC	CC	CC	CC	CC	CC	CC	TT	CC	CC	CC	TT	CC	CC	CC	CC	CC	CC	CC	CC	CC	CC	TT	TT	CC	CC	CC	CC	CC	CC
AX-94507963	A/G	1B	553651895	+	NA	NA	NA	NA	wheat	NA	NA	AA	AA	AA	AA	AA	AA	AA	AA	NA	NA	AA	AA	AA	AA	AA	AA	AG	NA	AA	AA	GG	AA	AA	AA	AA	AA	AA	AA	AA	AA	AA	AA	AA	GG	AA	AA	GG	GG
AX-94508154	T/A	1B	621270398	+	NA	NA	NA	NA	wheat	NA	TT	TT	TT	TT	TT	TT	AA	TT	TT	TT	TT	TT	TT	TT	TT	TT	TT	NA	TT	TT	TT	TT	TT	TT	NA	TT	TT	TT	TT	TT	TT	TT	TT	TT	TT	TT	TT	TT	TT
AX-94508976	C/T	1B	484887610	+	NA	NA	NA	NA	wheat	NA	CC	CC	CC	CC	CC	CC	CC	CC	CC	CC	CC	TT	CC	CC	CC	CC	CC	CC	CC	CC	CC	CC	TT	CC	CC	CC	CC	CC	CC	CC	CC	CC	CC	CC	CC	CC	CC	CC	CC
AX-94510167	G/C	1B	548674760	+	NA	NA	NA	NA	wheat	NA	CG	GG	GG	GG	GG	GG	CG	GG	GG	CC	GG	GG	GG	GG	GG	GG	GG	CC	GG	GG	GG	GG	GG	GG	GG	GG	GG	GG	GG	GG	GG	GG	GG	GG	GG	GG	CC	GG	GG
AX-94510190	C/T	1B	600891183	+	NA	NA	NA	NA	wheat	NA	CC	CC	CC	TT	CC	CC	CC	CC	CC	CC	CC	CC	CC	TT	CC	CC	TT	NA	TT	CC	CC	TT	CC	CC	CC	TT	CC	CC	TT	TT	TT	CC	CC	CC	CC	TT	CC	CC	CC
AX-94510581	G/C	1B	656658190	+	NA	NA	NA	NA	wheat	NA	GG	GG	CG	CC	GG	NA	GG	GG	CG	CC	NA	GG	GG	NA	GG	CG	NA	CC	CG	NA	GG	CC	CG	GG	NA	GG	GG	GG	CG	NA	GG	CG	GG	GG	GG	GG	NA	NA	CG
AX-94510666	G/A	1B	249236358	+	NA	NA	NA	NA	wheat	NA	GG	GG	GG	NA	GG	GG	GG	GG	GG	AA	GG	GG	GG	GG	GG	AA	AA	GG	GG	GG	AA	AA	GG	GG	GG	GG	GG	GG	GG	GG	GG	AG	AA	GG	GG	GG	GG	GG	GG
AX-94510790	T/G	1B	427526336	+	NA	NA	NA	NA	wheat	NA	TT	TT	TT	TT	TT	TT	TT	TT	TT	TT	TT	GG	TT	TT	TT	TT	TT	TT	TT	TT	TT	TT	GG	TT	TT	TT	TT	TT	TT	TT	TT	TT	TT	TT	TT	TT	GG	TT	TT
AX-94512920	C/A	1B	610041159	+	NA	NA	NA	NA	wheat	NA	CC	CC	CC	CC	CC	CC	CC	CC	CC	CC	CC	CC	CC	CC	CC	AA	CC	AC	CC	AA	CC	CC	CC	CC	AA	CC	CC	CC	CC	CC	CC	CC	CC	CC	CC	CC	CC	CC	CC
AX-94513333	G/T	1B	562490066	+	NA	NA	NA	NA	wheat	NA	NA	TT	TT	GG	TT	TT	TT	TT	TT	GG	GG	TT	GG	GG	GG	TT	GG	TT	GG	TT	GG	GG	NA	GG	TT	GG	GG	TT	GG	GG	GG	GG	GG	TT	GG	TT	TT	GG	GG
AX-94514569	T/G	1B	673745594	+	NA	NA	NA	NA	wheat	NA	GG	TT	GG	TT	TT	GG	TT	TT	TT	GG	GG	TT	TT	TT	NA	NA	TT	TG	NA	TT	TT	TT	TT	TT	GG	TT	TT	TT	TT	TT	GG	GG	TT	TT	TT	GG	TT	TT	TT
AX-94514811	T/G	1B	504507140	+	NA	NA	NA	NA	wheat	NA	TT	TT	TT	TG	TT	TT	NA	TT	NA	TT	TT	TT	TT	TT	NA	TT	GG	NA	TT	TT	GG	TT	TT	TT	TT	TT	TT	TT	TT	TT	TT	GG	GG	TT	TT	TT	TT	TT	TT
AX-94515021	C/T	1B	226903437	+	NA	NA	NA	NA	wheat	NA	CC	CC	CC	NA	CC	CC	CC	CC	CC	TC	CC	CC	CC	CC	CC	TC	TC	NA	CC	CC	TC	TC	CC	CC	CC	CC	CC	CC	CC	CC	CC	CC	TC	CC	CC	CC	CC	CC	CC
AX-94515082	T/C	1B	383002046	+	NA	NA	NA	NA	wheat	NA	NA	TT	TT	TT	NA	TT	TT	TT	TT	TT	TT	CC	TT	TT	TC	NA	NA	NA	TC	TT	TT	TT	CC	TT	TT	TT	TT	TT	TT	TT	TT	TT	TT	TT	TT	TT	CC	TT	TT
AX-94517357	C/A	1B	163662625	+	NA	NA	NA	NA	wheat	NA	NA	CC	CC	AA	CC	CC	CC	CC	CC	AA	CC	CC	CC	CC	CC	AC	AC	CC	NA	CC	AA	AA	CC	CC	AC	CC	CC	CC	CC	CC	CC	CC	AA	CC	CC	CC	CC	CC	CC
AX-94517434	G/A	1B	225800032	+	NA	NA	NA	NA	wheat	NA	GG	GG	GG	AG	GG	GG	GG	GG	GG	AG	GG	GG	GG	GG	GG	AG	AG	GG	GG	GG	AG	AG	GG	GG	GG	GG	GG	GG	GG	GG	GG	GG	AG	GG	GG	GG	GG	GG	GG
AX-94517684	G/A	1B	642678709	+	NA	NA	NA	NA	wheat	NA	GG	AA	GG	AA	GG	GG	GG	GG	GG	AA	GG	GG	GG	AA	AG	GG	AG	GG	GG	AA	AA	GG	AA	GG	GG	GG	GG	AA	AA	GG	AA	GG	AA	AA	AA	GG	AG	AA	AA
AX-94519224	T/C	1B	568568831	+	NA	NA	NA	NA	wheat	NA	TT	TT	TT	TT	TT	TT	NA	TT	TT	CC	TT	TT	CC	TT	TT	TT	TT	CC	TT	TT	TT	CC	TT	TT	TC	TC	TT	TT	TT	TT	TT	TT	TT	TT	CC	CC	CC	CC	CC
AX-94520042	C/T	1B	111370377	+	NA	NA	NA	NA	wheat	NA	CC	CC	CC	TT	TC	CC	CC	CC	CC	TT	CC	CC	CC	CC	TC	TT	TT	TC	NA	CC	TT	TT	CC	CC	CC	CC	CC	CC	CC	CC	CC	TC	TT	CC	CC	CC	CC	CC	CC
AX-94520656	T/A	1B	334549426	+	NA	NA	NA	NA	wheat	NA	TT	TT	TT	AT	TT	TT	TT	TT	TT	TT	TT	AA	TT	TT	TT	TT	TT	TT	TT	TT	TT	TT	AA	TT	AT	TT	TT	TT	TT	TT	TT	TT	TT	TT	TT	TT	AT	TT	TT
AX-94521499	T/C	1B	566838457	+	NA	NA	NA	NA	wheat	NA	TT	NA	TT	TT	TT	TT	NA	TT	NA	TT	TT	TT	CC	TT	TT	TT	TT	TC	TT	TT	TT	CC	TT	TT	TT	NA	TT	TT	TT	TT	TT	TT	TT	TT	CC	CC	TC	CC	CC
AX-94522144	A/G	1B	32851731	+	NA	NA	NA	NA	wheat	NA	AA	AA	AA	GG	AA	AA	AA	AA	AA	GG	AA	AA	AA	AA	AA	GG	GG	AA	AA	AA	GG	GG	AA	AA	AA	AA	AA	AA	AA	AA	AA	AA	GG	AA	AA	AA	AA	AA	AA
AX-94522339	C/G	1B	102626662	+	NA	NA	NA	NA	wheat	NA	CC	CC	CC	CG	CC	NA	CC	CC	CC	CG	CC	CC	CC	CC	CC	CG	CG	CC	CC	CC	CG	CG	CC	CC	CC	CC	CC	CC	CC	CC	CC	CC	CG	CC	CC	CC	CC	CC	CC
AX-94522361	T/G	1B	68944859	+	NA	NA	NA	NA	wheat	NA	TG	TT	TT	TT	TG	TT	TT	TT	TT	NA	TT	TT	TT	TT	TG	GG	NA	TG	TG	TT	GG	TG	TT	TT	TT	TT	TT	TT	TT	TT	TT	TT	GG	TT	TT	TT	TT	TT	TT
AX-94522381	T/C	1B	8181933	+	NA	NA	NA	NA	wheat	NA	TT	TT	TT	TT	TT	TT	TT	TT	TT	TT	TT	TT	TT	TT	TT	TT	TT	NA	TT	TT	TT	TT	NA	TT	TT	TC	TT	TT	TT	CC	CC	CC	CC	TT	TT	TT	TT	TT	TT
AX-94522424	G/C	1B	670783740	+	NA	NA	NA	NA	wheat	NA	GG	GG	GG	GG	GG	GG	GG	GG	GG	CC	GG	GG	GG	GG	GG	GG	GG	GG	GG	GG	GG	GG	GG	GG	GG	GG	GG	GG	GG	GG	GG	GG	GG	GG	GG	CC	GG	GG	GG
AX-94523237	T/C	1B	508394766	+	NA	NA	NA	NA	wheat	NA	TC	TT	TT	TC	NA	TT	CC	TT	CC	NA	TT	TT	TT	TT	CC	NA	NA	TT	NA	TT	CC	TT	TT	TT	TT	TT	TT	TT	TT	TT	TT	CC	CC	TT	TT	TT	TT	NA	TT
AX-94524070	C/T	1B	568525317	+	NA	NA	NA	NA	wheat	NA	CC	CC	CC	CC	CC	CC	CC	CC	CC	TT	CC	CC	TT	CC	CC	CC	CC	TT	CC	CC	CC	TT	CC	CC	NA	TC	CC	CC	CC	CC	CC	CC	CC	CC	TT	TT	TT	TT	TT
AX-94524314	A/G	1B	656852347	+	NA	NA	NA	NA	wheat	NA	AA	AA	AA	AA	AA	AA	GG	AA	GG	GG	GG	GG	GG	NA	GG	GG	AA	AG	NA	GG	AA	GG	AG	GG	NA	GG	GG	AA	AA	GG	AA	AA	AA	AA	AA	AA	AA	AA	AA
AX-94524819	C/T	1B	308011621	+	NA	NA	NA	NA	wheat	NA	CC	CC	CC	CC	CC	CC	CC	CC	CC	CC	CC	CC	CC	CC	CC	CC	CC	CC	NA	CC	CC	CC	CC	CC	CC	CC	CC	CC	CC	CC	CC	CC	CC	CC	CC	CC	TC	CC	CC
AX-94525323	T/A	1B	645571248	+	NA	NA	NA	NA	wheat	NA	AT	AA	AA	TT	AT	TT	TT	TT	TT	TT	TT	TT	TT	TT	AT	AT	AA	AT	NA	AA	AA	TT	TT	TT	TT	TT	TT	TT	AA	TT	TT	TT	AA	AA	TT	TT	TT	TT	TT
AX-94525416	C/G	1B	609307639	+	NA	NA	NA	NA	wheat	NA	CC	CC	CC	CC	CC	CC	CC	CC	CC	CC	CC	CC	NA	CC	CC	GG	CC	CC	CC	GG	CC	CC	CC	CC	NA	CC	CC	CC	CC	CC	CC	CC	CC	CC	CC	CC	CC	CC	CC
AX-94525914	C/T	1B	610165481	+	NA	NA	NA	NA	wheat	NA	CC	CC	CC	CC	CC	CC	CC	CC	CC	CC	CC	CC	CC	CC	CC	TT	CC	CC	CC	TT	CC	CC	CC	CC	NA	CC	CC	CC	CC	CC	CC	CC	CC	CC	CC	CC	CC	CC	CC
AX-94526026	A/C	1B	509133088	+	NA	NA	NA	NA	wheat	NA	AA	AA	AA	AA	AA	AA	AA	AA	AC	AA	AA	CC	AA	AA	AA	AA	AA	AC	AA	AA	AA	AA	CC	AA	AC	AA	AA	AA	NA	AA	AA	AA	AA	AA	AA	AA	AA	AA	AA
AX-94526208	C/G	1B	574285326	+	NA	NA	NA	NA	wheat	NA	CC	CC	CC	CC	CC	CC	CC	CC	CC	CC	CC	CC	CC	CC	CC	CC	CC	CC	CC	CC	CC	CC	CC	CC	CC	CC	CC	CC	CC	CC	CC	CC	CC	CC	CC	CC	CG	CC	CC
AX-94526379	A/G	1B	282134721	+	NA	NA	NA	NA	wheat	NA	AA	AA	AA	AA	AA	GG	AA	AA	AA	AA	AA	AA	AA	AA	AA	AA	AA	AA	AA	AA	AA	AA	AA	AA	AA	AA	AA	AA	AA	AA	AA	AA	AA	AA	AA	AA	AG	AA	AA
AX-94527012	A/C	1B	512631742	+	NA	NA	NA	NA	wheat	NA	AA	AA	AA	AA	AA	AA	AA	AA	NA	AA	AA	CC	AA	AA	AA	AA	AA	NA	AA	AA	AA	AA	NA	AA	NA	AA	AA	AA	AA	AA	AA	AA	AA	AA	AA	AA	AA	AA	AA
AX-94527355	A/G	1B	196866894	+	NA	NA	NA	NA	wheat	NA	NA	AA	AA	AG	AA	AA	AA	NA	AA	AG	AA	AA	AA	AA	NA	AG	AG	AG	AG	AA	NA	NA	NA	AA	AA	AA	AA	AA	AA	AA	AA	NA	AG	AA	AA	AA	AA	AA	AA
AX-94528453	G/A	1B	688767394	+	NA	NA	NA	NA	wheat	NA	GG	AA	GG	GG	GG	GG	AG	GG	GG	GG	AA	GG	GG	GG	GG	AA	AA	GG	AA	GG	GG	AA	GG	GG	GG	AG	GG	GG	GG	GG	AA	GG	AA	GG	AA	GG	AG	GG	GG
AX-94528797	T/C	1B	555766156	+	NA	NA	NA	NA	wheat	NA	TT	TT	TT	TT	TT	TT	TT	TT	TT	TT	TT	TT	CC	TT	TT	TT	TT	NA	TT	TT	TT	TT	TT	TT	TT	CC	TT	TT	TT	TT	TT	TT	TT	TT	TT	TT	TT	TT	TT
AX-94528856	A/G	1B	678443972	+	NA	NA	NA	NA	wheat	NA	AA	GG	GG	AA	GG	GG	AA	GG	AA	AA	AA	AA	AA	NA	AA	AG	GG	AG	GG	AA	AA	GG	NA	AA	GG	AA	AA	AA	NA	AA	AA	GG	GG	GG	GG	AA	AG	GG	GG
AX-94528860	A/G	1B	77721106	+	NA	NA	NA	NA	wheat	NA	NA	AA	AA	AA	GG	AA	AA	AA	AA	AA	AA	AA	AA	AA	GG	NA	AA	GG	GG	AA	AA	AA	AA	AA	NA	AA	AA	AA	AA	AA	AA	AA	AA	AA	AG	AA	AA	AA	AA
AX-94530483	C/A	1B	588628084	+	NA	NA	NA	NA	wheat	NA	CC	CC	CC	CC	CC	CC	CC	CC	CC	CC	CC	CC	CC	CC	CC	CC	CC	AA	CC	CC	CC	CC	CC	CC	CC	CC	CC	CC	CC	CC	CC	CC	CC	CC	CC	CC	AC	CC	CC
AX-94531520	T/C	1B	1972030	+	NA	NA	NA	NA	wheat	NA	TC	CC	CC	NA	TT	TC	NA	TT	TC	NA	TT	CC	NA	TT	CC	TT	CC	CC	TT	TT	TC	NA	CC	TC	NA	TC	CC	TT	TT	TT	TT	TT	TT	TT	TT	CC	TT	TT	TT
AX-94532387	C/T	1B	10113576	+	NA	NA	NA	NA	wheat	NA	CC	TT	TC	CC	CC	CC	CC	CC	CC	NA	CC	CC	TT	CC	TC	CC	CC	CC	CC	NA	CC	CC	CC	CC	CC	TT	NA	CC	CC	CC	CC	NA	CC	CC	CC	CC	CC	CC	CC
AX-94533174	C/T	1B	410820552	+	NA	NA	NA	NA	wheat	NA	CC	CC	CC	NA	CC	CC	CC	CC	CC	CC	CC	TT	CC	CC	CC	CC	CC	CC	CC	CC	CC	CC	TT	CC	CC	CC	CC	CC	CC	CC	CC	CC	CC	CC	CC	CC	TT	CC	CC
AX-94533666	A/G	1B	566831580	+	NA	NA	NA	NA	wheat	NA	AA	AA	AA	AA	AA	AA	AG	AA	AA	GG	AA	AA	GG	AA	NA	AA	AA	GG	AA	AA	AA	GG	AA	AA	AA	AG	AA	AA	AA	AA	AA	AA	AA	AA	GG	GG	AG	GG	GG
AX-94533970	C/T	1B	553142989	+	NA	NA	NA	NA	wheat	NA	CC	CC	CC	CC	CC	CC	TC	CC	CC	TT	CC	CC	TT	CC	CC	CC	CC	TT	CC	CC	CC	CC	CC	CC	CC	TT	CC	CC	CC	CC	CC	CC	CC	CC	CC	CC	TT	CC	CC
AX-94534036	T/A	1B	155748459	+	NA	NA	NA	NA	wheat	NA	TT	TT	TT	AT	TT	TT	TT	TT	TT	AT	TT	TT	TT	TT	TT	NA	AT	TT	TT	TT	AT	AT	NA	TT	TT	TT	TT	TT	TT	TT	TT	TT	AT	TT	TT	TT	TT	TT	TT
AX-94534282	A/G	1B	447165536	+	NA	NA	NA	NA	wheat	NA	AG	AA	AA	GG	AG	GG	AA	AA	NA	GG	AA	AA	AA	AA	GG	NA	GG	AG	NA	AA	GG	AA	AA	AA	AA	AA	AA	AA	AA	AA	AA	GG	GG	AA	AA	AA	AG	AA	AA
AX-94535280	C/T	1B	393543018	+	NA	NA	NA	NA	wheat	NA	CC	CC	CC	CC	CC	CC	CC	CC	TC	CC	TC	TT	CC	NA	CC	CC	CC	NA	CC	CC	CC	CC	TT	CC	TC	CC	CC	CC	CC	CC	CC	CC	CC	CC	CC	CC	TC	CC	CC
AX-94535608	T/C	1B	172005320	+	NA	NA	NA	NA	wheat	NA	CC	CC	TT	CC	TT	CC	CC	TT	CC	CC	TT	TT	CC	TT	TT	CC	CC	TT	TT	CC	CC	CC	TT	TT	CC	CC	TT	CC	TT	TT	TT	TC	CC	TT	TT	TT	CC	TT	TT
AX-94538361	C/T	1B	108213187	+	NA	NA	NA	NA	wheat	NA	CC	CC	CC	TT	CC	CC	CC	CC	CC	TT	CC	NA	CC	CC	CC	TT	TT	NA	CC	CC	TT	TT	CC	CC	TC	CC	CC	CC	CC	CC	CC	CC	TT	CC	CC	CC	CC	CC	CC
AX-94538363	C/G	1B	675227151	+	NA	NA	NA	NA	wheat	NA	NA	CC	CC	CC	CC	CC	CC	CC	CC	CG	CC	CC	CC	CC	CC	CC	CC	NA	CC	CC	CC	CC	CC	CC	CG	CC	CC	CC	CC	CC	CC	CC	CC	CC	CC	CG	CC	CC	CC
AX-94539973	T/G	1B	400302916	+	NA	NA	NA	NA	wheat	NA	TT	TT	TT	TT	TT	TT	TT	TT	TT	TT	TT	GG	TT	TT	TT	TT	TT	TT	TT	TT	TT	TT	GG	TT	TT	TT	TT	TT	TT	TT	TT	TT	TT	TT	TT	TT	TG	TT	TT
AX-94540417	C/G	1B	431456792	+	NA	NA	NA	NA	wheat	NA	CC	CC	CC	CC	CC	CC	CC	CC	CC	CC	CC	GG	CC	CC	CC	CC	CC	CC	CC	CC	CC	CC	NA	CC	CC	CC	CC	CC	CC	CC	CC	CC	CC	CC	CC	CC	GG	CC	CC
AX-94540531	T/C	1B	130018076	+	NA	NA	NA	NA	wheat	NA	TC	CC	TT	TC	TT	TT	CC	TT	CC	TT	TT	TT	CC	TT	TT	TT	TT	NA	TT	CC	TT	TT	TT	TT	CC	TC	TT	CC	TT	TT	TT	TT	TT	TT	TT	TT	TC	TT	TT
AX-94541532	G/A	1B	633136143	+	NA	NA	NA	NA	wheat	NA	GG	GG	GG	GG	GG	GG	NA	GG	GG	GG	GG	GG	GG	GG	GG	GG	GG	GG	GG	GG	GG	GG	GG	GG	GG	GG	GG	GG	AA	GG	AA	GG	GG	GG	GG	AA	AG	GG	GG
AX-94542586	G/A	1B	688710440	+	NA	NA	NA	NA	wheat	NA	GG	AA	AG	AA	GG	GG	NA	AA	GG	AA	GG	GG	GG	AA	AA	AA	AA	GG	GG	GG	GG	AA	GG	GG	GG	GG	AA	GG	AA	AA	AA	AA	AA	GG	AA	AA	GG	GG	GG
AX-94542855	T/C	1B	388010899	+	NA	NA	NA	NA	wheat	NA	TC	TT	TT	NA	TT	TT	TT	TT	TT	TT	TT	CC	TT	TT	TT	TT	TT	NA	TC	TT	TT	TT	CC	TT	NA	TT	TT	TT	TT	TT	TT	TT	TT	TT	TT	TT	TC	TT	TT
AX-94543470	G/C	1B	24259940	+	NA	NA	NA	NA	wheat	NA	GG	GG	GG	CC	CC	GG	GG	NA	GG	CC	GG	GG	GG	GG	GG	CG	CG	CG	GG	GG	CC	CC	CG	GG	CG	GG	GG	GG	GG	GG	GG	CC	CC	GG	GG	GG	GG	NA	CG
AX-94544049	C/A	1B	151470239	+	NA	NA	NA	NA	wheat	NA	CC	CC	CC	AA	CC	CC	CC	CC	CC	AA	CC	CC	CC	CC	CC	NA	NA	CC	NA	CC	AA	AA	CC	CC	CC	CC	CC	CC	CC	CC	CC	NA	AA	CC	CC	CC	NA	CC	CC
AX-94544446	T/G	1B	456253786	+	NA	NA	NA	NA	wheat	NA	GG	TT	TT	GG	TT	GG	GG	TT	TG	GG	TT	TT	GG	TT	GG	TG	GG	TT	NA	GG	GG	GG	TT	TT	GG	GG	TT	GG	TT	TT	TT	GG	GG	TT	TT	TT	TT	TT	TT
AX-94545291	C/T	1B	658531647	+	NA	NA	NA	NA	wheat	NA	CC	CC	CC	CC	CC	CC	CC	CC	CC	TC	CC	TC	CC	CC	CC	CC	CC	CC	CC	CC	CC	TC	TC	CC	CC	CC	CC	CC	CC	TC	CC	TC	CC	CC	TC	CC	CC	CC	CC
AX-94545549	G/A	1B	520087967	+	NA	NA	NA	NA	wheat	NA	GG	GG	GG	AA	GG	GG	AA	GG	AA	GG	GG	GG	GG	GG	AA	GG	AA	GG	GG	GG	AA	GG	GG	GG	GG	GG	GG	GG	GG	GG	GG	AA	AA	GG	GG	GG	GG	GG	GG
AX-94545824	A/G	1B	282427873	+	NA	NA	NA	NA	wheat	NA	AA	AA	AA	AA	AA	GG	AA	AA	AA	AA	AA	AA	AA	AA	AA	AA	AA	AA	AA	AA	AA	AA	AA	AA	AA	AA	AA	AA	AA	AA	AA	AA	AA	AA	AA	AA	AG	AA	AA
AX-94546250	G/A	1B	303071160	+	NA	NA	NA	NA	wheat	NA	GG	GG	GG	GG	NA	GG	GG	GG	GG	GG	GG	GG	GG	GG	GG	GG	GG	GG	GG	GG	GG	GG	GG	GG	GG	GG	GG	GG	GG	GG	GG	GG	GG	GG	GG	GG	AG	GG	GG
AX-94546280	C/T	1B	36268407	+	NA	NA	NA	NA	wheat	NA	CC	CC	CC	TT	CC	CC	CC	CC	CC	TT	CC	CC	CC	CC	CC	TT	TT	NA	CC	CC	TT	NA	CC	CC	CC	CC	TC	CC	CC	CC	CC	NA	TT	CC	CC	CC	CC	CC	CC
AX-94546432	G/C	1B	496563290	+	NA	NA	NA	NA	wheat	NA	GG	GG	GG	CC	GG	GG	CC	GG	CC	GG	GG	CC	GG	GG	CC	GG	CC	GG	GG	GG	CC	GG	CC	GG	GG	GG	GG	GG	GG	GG	GG	CC	CC	GG	GG	GG	GG	GG	GG
AX-94546627	G/A	1B	678049735	+	NA	NA	NA	NA	wheat	NA	GG	GG	AA	GG	AG	AA	GG	GG	GG	GG	AA	GG	GG	GG	AG	NA	AG	GG	AG	GG	GG	GG	GG	GG	GG	GG	GG	GG	GG	AA	AA	AA	GG	GG	GG	GG	GG	GG	GG
AX-94546774	T/A	1B	688382640	+	NA	NA	NA	NA	wheat	NA	TT	AA	AT	AA	TT	TT	TT	AA	TT	AA	TT	TT	TT	AA	AA	AA	NA	TT	TT	TT	TT	AA	TT	TT	TT	TT	AA	TT	NA	AA	AA	AA	AA	TT	AA	AA	TT	TT	TT
AX-94547267	T/C	1B	94956762	+	NA	NA	NA	NA	wheat	NA	TT	TT	TT	TC	TT	TT	TT	TT	TT	TC	TT	TT	TT	TT	TT	TC	TC	TT	TC	TT	TC	TC	TT	TT	TC	TT	TT	TT	TT	TT	TT	TC	TC	TT	TT	TT	TT	TT	TT
AX-94547777	G/A	1B	486543389	+	NA	NA	NA	NA	wheat	NA	GG	GG	GG	GG	GG	GG	GG	GG	GG	GG	GG	AA	GG	GG	GG	GG	GG	GG	GG	GG	GG	GG	AA	GG	NA	GG	GG	GG	GG	GG	GG	GG	GG	GG	GG	GG	GG	GG	GG
AX-94548073	A/C	1B	135938291	+	NA	NA	NA	NA	wheat	NA	AA	AA	AA	CC	AA	AA	AA	AA	AA	CC	AA	AA	AA	AA	AA	CC	CC	AA	AA	AA	CC	CC	AA	AA	AA	AA	AA	AA	AA	AA	AA	NA	CC	AA	AA	AA	AC	AA	AA
AX-94549122	C/T	1B	603302205	+	NA	NA	NA	NA	wheat	NA	CC	CC	CC	CC	CC	CC	CC	CC	CC	CC	CC	CC	CC	CC	CC	CC	CC	CC	CC	CC	CC	CC	CC	CC	CC	CC	CC	CC	CC	CC	CC	CC	CC	CC	TT	TT	CC	TT	TT
AX-94549145	A/G	1B	604557154	+	NA	NA	NA	NA	wheat	NA	NA	AA	AA	AA	AA	AA	AA	AA	AA	AA	AA	AA	AA	AA	AA	GG	AA	AG	AG	GG	AA	AA	AA	AA	GG	AA	AA	AA	AA	AA	AA	AA	AA	AA	GG	GG	AG	GG	GG
AX-94549574	A/G	1B	303224395	+	NA	NA	NA	NA	wheat	NA	AG	AA	AA	AA	AG	AA	AA	AA	AA	AA	AA	AA	AA	AA	AG	AG	AG	AG	AG	AA	AA	AA	AA	AA	AA	AA	AA	AA	AA	AA	AA	AA	AA	AA	AA	AA	GG	AA	AA
AX-94550466	T/C	1B	632421932	+	NA	NA	NA	NA	wheat	NA	TT	CC	CC	TT	CC	TT	NA	CC	TT	CC	TT	CC	CC	TT	TT	CC	CC	TT	TT	CC	CC	TT	CC	TT	CC	TT	TT	TT	TT	TT	TT	CC	CC	CC	TT	TT	TC	TT	TT
AX-94551344	C/T	1B	427530616	+	NA	NA	NA	NA	wheat	NA	CC	CC	CC	CC	TC	CC	CC	CC	CC	CC	CC	CC	CC	CC	CC	CC	CC	CC	CC	CC	CC	TC	CC	CC	CC	CC	CC	CC	CC	CC	CC	CC	CC	CC	CC	TC	CC	TC	TC
AX-94551507	T/C	1B	9690500	+	NA	NA	NA	NA	wheat	NA	TT	TT	TT	CC	TT	TT	TT	TT	TT	CC	TT	CC	TT	TT	NA	CC	CC	TC	NA	TT	CC	CC	TT	TT	TT	TT	TT	TT	TT	TT	TT	TT	CC	TT	TT	TT	TT	TT	TT
AX-94552245	C/T	1B	22377076	+	NA	NA	NA	NA	wheat	NA	CC	CC	CC	TC	TC	CC	CC	NA	CC	TC	CC	CC	CC	CC	CC	TC	TC	CC	CC	CC	TC	TC	CC	CC	CC	CC	CC	CC	CC	CC	CC	CC	CC	CC	CC	CC	CC	CC	CC
AX-94553348	A/G	1B	485291067	+	NA	NA	NA	NA	wheat	NA	NA	AA	AA	NA	NA	AA	AA	AA	AA	AA	AA	GG	AA	AG	AA	AA	NA	AA	AA	AA	AA	AA	GG	AA	AA	AA	AA	AA	NA	AA	AA	AA	AA	AA	AA	AA	AA	AA	AA
AX-94553813	G/A	1B	630568138	+	NA	NA	NA	NA	wheat	NA	GG	AA	AA	AA	AA	GG	NA	AA	GG	AA	GG	AA	AA	GG	GG	AA	AA	GG	GG	AA	AA	GG	AA	GG	AA	AG	GG	AA	GG	GG	AG	AA	AA	AA	GG	GG	AA	GG	GG
AX-94553964	T/A	1B	555629783	+	NA	NA	NA	NA	wheat	NA	TT	TT	TT	TT	TT	TT	TT	TT	TT	TT	TT	TT	AA	TT	TT	TT	TT	TT	TT	TT	TT	TT	TT	TT	AT	AT	TT	TT	TT	TT	TT	TT	TT	TT	TT	TT	TT	TT	TT
AX-94554750	T/C	1B	109236137	+	NA	NA	NA	NA	wheat	NA	TC	TT	TT	CC	TT	TT	TT	TT	TC	CC	NA	TT	TT	TT	NA	CC	CC	TC	TT	TT	CC	CC	NA	TT	TC	TT	TT	TT	TT	TT	TT	TC	CC	TT	TT	TT	TT	TT	TT
AX-94554998	C/T	1B	683470579	+	NA	NA	NA	NA	wheat	NA	CC	TT	TC	TT	CC	CC	TC	TT	NA	TT	CC	CC	CC	TT	TC	TC	TC	NA	CC	CC	CC	TT	TC	CC	TC	CC	TT	CC	TT	TT	TT	TT	TT	CC	TT	TT	CC	CC	CC
AX-94555065	G/C	1B	280712168	+	NA	NA	NA	NA	wheat	NA	GG	NA	GG	NA	GG	CC	CG	GG	CG	GG	CG	GG	NA	NA	GG	NA	GG	CC	CG	GG	GG	GG	CC	CG	CG	GG	GG	GG	CG	GG	GG	GG	GG	GG	GG	GG	CG	GG	GG
AX-94555977	T/C	1B	680863565	+	NA	NA	NA	NA	wheat	NA	TT	CC	TT	CC	TT	TT	NA	CC	TT	NA	TT	TT	TT	CC	CC	CC	CC	TC	TT	TT	TT	CC	TT	TT	TT	TT	CC	TT	CC	CC	CC	NA	CC	TT	CC	CC	TT	TT	TT
AX-94556366	A/G	1B	573861396	+	NA	NA	NA	NA	wheat	NA	AA	GG	AA	AA	AA	AA	AA	AA	AA	AA	AA	AA	AA	AA	AA	AA	AA	GG	AA	AA	AA	AA	AA	AA	AA	AA	AA	AA	AA	AA	AA	AA	AA	AA	GG	AA	AA	AA	AA
AX-94559635	G/C	1B	18116821	+	NA	NA	NA	NA	wheat	NA	CG	GG	GG	CG	GG	CG	GG	GG	GG	GG	CG	GG	GG	CG	GG	GG	GG	GG	NA	GG	GG	CG	GG	GG	GG	GG	GG	GG	CG	CG	CG	GG	GG	GG	GG	GG	GG	GG	GG
AX-94561057	G/A	1B	657178477	+	NA	NA	NA	NA	wheat	NA	NA	GG	GG	GG	GG	GG	NA	GG	AG	AA	AA	NA	AA	GG	AA	AA	GG	AA	AA	AA	GG	AA	GG	AA	NA	AA	AA	GG	GG	AA	GG	GG	GG	GG	GG	GG	GG	AG	GG
AX-94561718	T/C	1B	87733219	+	NA	NA	NA	NA	wheat	NA	TT	TT	TT	NA	TT	CC	TT	TT	TT	TT	TT	TT	TT	TT	TT	TT	TT	NA	TT	TT	TT	TT	TT	TT	TC	TT	TT	TT	TT	TT	TT	TT	TT	TT	TT	TT	CC	TT	TT
AX-94561972	A/C	1B	92871986	+	NA	NA	NA	NA	wheat	NA	NA	AA	AA	AC	AA	AA	AA	AA	AA	AC	AA	AA	AA	AA	AA	AC	AC	AA	AC	AA	AC	AC	AA	AA	NA	AA	AA	AA	AA	AA	AA	AA	AC	AA	AA	AA	AA	AA	AA
AX-94562629	T/C	1B	111972523	+	NA	NA	NA	NA	wheat	NA	TT	TT	TT	NA	TT	TT	TT	TT	TT	NA	TT	TT	TT	TT	TT	CC	CC	TT	TT	TT	CC	CC	TT	TT	TT	TT	TT	TT	TT	TT	TT	NA	CC	TT	TT	TT	TT	TT	TT
AX-94563261	T/A	1B	62543731	+	NA	NA	NA	NA	wheat	NA	TT	TT	TT	AT	TT	TT	TT	TT	TT	AT	TT	TT	TT	TT	TT	AT	AT	AT	NA	TT	AT	AT	TT	TT	TT	TT	TT	TT	TT	TT	TT	TT	AT	TT	TT	TT	TT	TT	TT
AX-94563763	T/C	1B	397438030	+	NA	NA	NA	NA	wheat	NA	TT	TT	TT	TT	TT	TT	TT	CC	TT	TT	TT	NA	TT	TT	TT	TT	TT	TT	TT	TT	TT	TT	TT	TT	NA	TT	TT	TT	TT	TT	TT	TT	TT	TT	CC	TT	TT	TT	TC
AX-94564252	A/C	1B	171038677	+	NA	NA	NA	NA	wheat	NA	AA	AA	AA	AC	AA	AA	AA	AA	AA	AC	AA	AA	AA	AA	AA	AC	AC	AA	AA	AA	AC	AC	AA	AA	AA	AA	AA	AA	AA	AA	AA	AA	AC	AA	AA	AA	AA	AA	AA
AX-94564319	G/A	1B	1430915	+	NA	NA	NA	NA	wheat	NA	AA	GG	AA	GG	GG	GG	GG	GG	GG	GG	AA	GG	AA	AA	AA	GG	GG	AA	AA	GG	GG	GG	GG	AA	GG	AA	GG	GG	AA	AA	AA	GG	GG	GG	GG	GG	AA	GG	GG
AX-94564758	C/T	1B	46884318	+	NA	NA	NA	NA	wheat	NA	CC	CC	CC	TC	CC	CC	CC	CC	TC	CC	CC	CC	CC	CC	TC	CC	CC	CC	CC	CC	CC	CC	CC	CC	TC	CC	CC	CC	CC	CC	CC	NA	NA	CC	CC	CC	CC	CC	CC
AX-94564902	G/A	1B	646172198	+	NA	NA	NA	NA	wheat	NA	NA	GG	NA	NA	GG	GG	GG	GG	GG	AA	GG	GG	GG	GG	GG	NA	GG	AG	AG	GG	GG	GG	GG	AA	GG	GG	GG	GG	GG	GG	AA	GG	GG	GG	GG	GG	AG	GG	GG
AX-94566468	A/G	1B	217288537	+	NA	NA	NA	NA	wheat	NA	AA	AA	AA	GG	AA	AA	AA	AA	AA	AG	AA	AA	AA	AA	AA	GG	GG	AA	AA	AA	AG	NA	AA	AA	AA	AA	AA	AA	AA	AA	AA	AG	NA	AA	AA	AA	AA	AA	AA
AX-94568125	C/T	1B	492787510	+	NA	NA	NA	NA	wheat	NA	TC	CC	CC	NA	CC	CC	TC	CC	TT	CC	CC	TT	CC	CC	TT	CC	TT	CC	CC	CC	TT	CC	TT	CC	CC	CC	CC	CC	CC	CC	CC	TT	TT	CC	CC	CC	CC	CC	CC
AX-94568418	A/G	1B	288548257	+	NA	NA	NA	NA	wheat	NA	AG	AA	AA	AG	NA	AA	AA	AA	AA	AA	AA	AA	AA	AA	NA	AG	NA	GG	AG	AA	AA	AA	NA	AA	AG	AA	AA	AA	AA	AA	AA	NA	AA	AA	AA	AA	AG	AA	AA
AX-94569436	G/A	1B	20587828	+	NA	NA	NA	NA	wheat	NA	GG	GG	GG	GG	GG	GG	GG	GG	GG	GG	GG	GG	GG	GG	GG	GG	GG	AG	AA	GG	GG	GG	GG	GG	GG	GG	GG	GG	GG	GG	GG	AG	GG	GG	GG	GG	GG	NA	AG
AX-94569444	T/C	1B	606190492	+	NA	NA	NA	NA	wheat	NA	TT	TT	TT	NA	TT	TT	TT	TT	TT	NA	TT	TT	TT	TT	TT	CC	TT	TT	TT	CC	TC	TT	TT	TT	CC	TT	TT	TT	TT	TT	TT	TT	TT	TT	TT	TT	TT	TT	TT
AX-94570104	G/A	1B	17386404	+	NA	NA	NA	NA	wheat	NA	GG	AA	GG	GG	GG	GG	GG	AA	GG	GG	GG	GG	GG	GG	GG	GG	GG	GG	AG	GG	GG	GG	GG	GG	GG	GG	GG	GG	AA	GG	GG	GG	GG	AA	AA	AA	AA	AG	AG
AX-94570573	C/G	1B	673743649	+	NA	NA	NA	NA	wheat	NA	GG	CC	GG	CC	CC	GG	CC	CC	CC	GG	GG	CC	CC	CC	CC	NA	CC	NA	CC	CC	CC	CC	CC	CC	NA	CC	CC	CC	CC	CC	GG	GG	CC	CC	CC	GG	CG	CC	CC
AX-94572866	C/T	1B	148437874	+	NA	NA	NA	NA	wheat	NA	CC	CC	CC	TT	CC	CC	CC	CC	CC	TT	CC	CC	CC	CC	CC	TT	NA	CC	CC	CC	TT	TT	CC	CC	CC	CC	CC	CC	CC	CC	CC	CC	TT	CC	CC	CC	NA	CC	CC
AX-94573417	A/G	1B	28485936	+	NA	NA	NA	NA	wheat	NA	AA	AA	AA	AG	AA	AA	AA	AA	AA	AG	AA	AA	AA	AA	AA	GG	GG	AA	NA	AA	AG	AG	AA	AA	AA	AA	AA	AA	AA	AA	AA	AA	AG	AA	AA	AA	AA	AA	AA
AX-94575410	T/C	1B	94230233	+	NA	NA	NA	NA	wheat	NA	TT	TT	TT	CC	TT	CC	TT	TT	NA	CC	TT	TT	TT	TT	TT	CC	CC	TT	TT	TT	CC	CC	TT	TT	TT	TT	TT	TT	TT	TT	TT	TT	CC	TT	TT	TT	TC	TT	TT
AX-94576920	C/A	1B	301257636	+	NA	NA	NA	NA	wheat	NA	CC	CC	CC	NA	AC	CC	NA	NA	CC	CC	CC	NA	NA	NA	CC	NA	AC	NA	AC	CC	CC	NA	AC	CC	AC	CC	CC	CC	NA	CC	CC	CC	CC	CC	CC	CC	AA	CC	CC
AX-94577103	C/T	1B	156565131	+	NA	NA	NA	NA	wheat	NA	CC	CC	CC	CC	CC	CC	CC	CC	CC	TC	CC	CC	CC	CC	CC	TC	TC	CC	CC	CC	TC	TC	CC	CC	CC	CC	CC	CC	CC	CC	CC	CC	TC	CC	CC	CC	CC	CC	CC
AX-94579849	T/C	1B	494159127	+	NA	NA	NA	NA	wheat	NA	TT	TT	TT	NA	TT	TT	NA	TT	CC	TT	TT	CC	TT	NA	CC	TT	CC	TC	NA	TT	CC	TT	CC	TT	TC	TT	TT	TT	TT	TT	TT	CC	CC	TT	TT	TT	TT	TT	TT
AX-94580851	T/C	1B	317916882	+	NA	NA	NA	NA	wheat	NA	NA	TT	TT	TT	NA	TT	TT	TT	TT	TT	TT	TT	TT	TT	NA	TC	NA	CC	TC	TT	TT	TT	TT	TT	TC	TT	TT	TT	NA	TT	TT	TT	TT	TT	TT	TT	TC	TT	TT
AX-94581937	T/C	1B	572532751	+	NA	NA	NA	NA	wheat	NA	TC	TT	TT	TC	TT	TT	TT	TT	TT	TT	TC	TT	TT	TC	TC	TT	TT	TT	TC	TT	TT	TT	TT	TC	TT	TC	TC	TT	TC	TC	TC	TC	TT	TT	TT	TT	TT	TT	TT
AX-94581948	T/C	1B	254462546	+	NA	NA	NA	NA	wheat	NA	NA	TT	TT	CC	TC	TT	TT	TT	TT	NA	TT	TT	TT	TT	TT	TT	TT	TC	TC	TT	NA	TT	TT	NA	NA	TT	TT	TT	NA	TT	TT	NA	TT	TT	TT	TT	NA	TT	NA
AX-94582651	G/A	1B	623505291	+	NA	NA	NA	NA	wheat	NA	AA	GG	GG	GG	GG	GG	AA	GG	GG	GG	AA	GG	GG	AA	AA	GG	GG	AA	AA	GG	GG	GG	GG	AA	GG	NA	AA	GG	NA	AA	GG	GG	GG	GG	AA	GG	GG	GG	GG
AX-94582961	C/T	1B	587525401	+	NA	NA	NA	NA	wheat	NA	CC	CC	CC	CC	CC	CC	TT	CC	TT	CC	CC	CC	CC	CC	CC	CC	CC	TC	CC	CC	CC	TT	CC	CC	CC	CC	CC	TT	TT	CC	CC	TT	CC	TT	TT	TT	CC	TT	TT
AX-94583753	G/A	1B	419204374	+	NA	NA	NA	NA	wheat	NA	GG	GG	GG	GG	GG	GG	GG	GG	GG	GG	GG	AA	GG	GG	GG	GG	GG	GG	GG	GG	GG	GG	AA	GG	GG	GG	GG	GG	GG	GG	GG	GG	GG	GG	GG	GG	AA	GG	GG
AX-94584294	T/C	1B	575722374	+	NA	NA	NA	NA	wheat	NA	TT	TT	TT	TT	TT	TT	TT	TT	NA	TT	TT	TT	TT	TT	TT	TT	TT	NA	TT	TT	TT	CC	TT	TT	TT	TT	TT	TT	TT	TT	TT	TT	TT	TT	CC	CC	TC	CC	CC
AX-94586097	G/A	1B	553162001	+	NA	NA	NA	NA	wheat	NA	GG	GG	GG	GG	GG	GG	GG	GG	GG	GG	GG	GG	GG	GG	GG	GG	GG	AG	GG	GG	GG	GG	GG	GG	GG	GG	GG	GG	GG	GG	GG	GG	GG	GG	GG	GG	GG	GG	GG
AX-94587041	A/C	1B	4965675	+	NA	NA	NA	NA	wheat	NA	AA	AA	AA	CC	AA	NA	NA	AA	AC	CC	AA	AA	AA	AA	AA	CC	CC	AC	AA	AA	CC	CC	AC	AA	AC	AA	AA	AA	AA	AA	AA	CC	CC	AA	AA	AA	NA	AA	AA
AX-94587159	T/C	1B	645513296	+	NA	NA	NA	NA	wheat	NA	TT	NA	TT	NA	TT	TT	TT	TT	TC	TT	TT	TT	NA	TT	TT	TT	TT	TC	TC	TT	TC	TT	NA	NA	TC	TT	TT	TT	NA	TT	TT	NA	TC	TT	TT	TT	TT	TT	TT
AX-94587438	A/C	1B	185076649	+	NA	NA	NA	NA	wheat	NA	AA	AA	AA	AC	AA	AA	AA	AA	NA	AC	NA	AA	NA	AA	AA	AC	AC	AA	AA	AA	AC	AC	NA	AA	AC	AA	AA	AA	AA	AA	AA	NA	AC	AA	AA	AA	AA	AA	AA
AX-94587578	G/A	1B	474120046	+	NA	NA	NA	NA	wheat	NA	GG	GG	GG	GG	GG	GG	GG	GG	GG	NA	NA	GG	GG	GG	GG	AG	AG	GG	GG	GG	AG	AG	GG	GG	GG	GG	GG	GG	GG	GG	GG	AG	AG	GG	GG	GG	GG	GG	GG
AX-94588315	A/C	1B	125849969	+	NA	NA	NA	NA	wheat	NA	CC	CC	AA	AA	AA	AA	CC	AA	CC	AA	AA	AA	CC	AA	AA	AA	AA	AA	AA	CC	AA	AA	AA	AA	CC	CC	AA	CC	AA	AA	AA	AA	AA	AA	AA	AA	CC	AA	AA
AX-94588819	C/T	1B	688283364	+	NA	NA	NA	NA	wheat	NA	CC	TT	NA	TT	CC	CC	TC	TT	CC	TT	CC	CC	CC	TT	TT	TT	TT	CC	CC	CC	CC	TT	CC	CC	CC	CC	TT	CC	TT	TT	TT	TT	TT	CC	TT	TT	CC	CC	CC
AX-94590557	A/C	1B	145720288	+	NA	NA	NA	NA	wheat	NA	AA	AA	AA	CC	AA	AA	AA	AA	NA	CC	AA	AA	NA	AA	AA	CC	CC	AA	AA	AA	CC	CC	AA	AA	AA	AA	AA	AA	NA	AA	AA	NA	CC	AA	AA	AA	AA	AA	AA
AX-94592803	C/T	1B	686933168	+	NA	NA	NA	NA	wheat	NA	CC	TT	TC	TT	CC	CC	TC	TT	CC	TT	CC	CC	CC	TT	TC	TT	TT	NA	CC	CC	CC	TT	CC	CC	CC	CC	NA	CC	TT	NA	NA	TT	NA	CC	TT	NA	CC	CC	CC
AX-94592974	T/C	1B	448742632	+	NA	NA	NA	NA	wheat	NA	CC	TT	TT	TT	TT	TT	CC	TT	CC	TT	TT	CC	CC	TT	TT	CC	TT	NA	TT	CC	TT	CC	NA	TT	TC	CC	TT	TT	TT	TT	TT	TT	TT	TT	TT	TT	TT	TT	TT
AX-94594045	T/C	1B	557399609	+	NA	NA	NA	NA	wheat	NA	TC	TT	TT	TT	TC	TT	TT	NA	TT	TT	TT	TT	TT	TC	TC	TC	TC	TC	TC	CC	TT	TT	TT	TT	TC	TT	TT	TT	TT	TT	TT	TC	TT	CC	TT	TT	TT	TT	TT
AX-94595074	G/A	1B	1434729	+	NA	NA	NA	NA	wheat	NA	NA	GG	AA	GG	GG	GG	NA	GG	AG	NA	NA	GG	GG	GG	GG	GG	GG	NA	GG	GG	GG	GG	AA	GG	NA	GG	GG	GG	GG	GG	AA	GG	NA	GG	GG	GG	NA	GG	GG
AX-94595920	C/T	1B	448300314	+	NA	NA	NA	NA	wheat	NA	TT	CC	CC	CC	CC	CC	TT	CC	TT	CC	CC	TT	TT	CC	CC	TT	CC	TT	CC	TT	CC	TT	TT	CC	TT	TT	CC	CC	CC	CC	CC	CC	CC	CC	CC	CC	CC	CC	CC
AX-94596078	G/A	1B	662021422	+	NA	NA	NA	NA	wheat	NA	AG	GG	GG	AG	AG	GG	GG	GG	GG	GG	GG	NA	GG	GG	AG	GG	AG	NA	AG	GG	GG	GG	GG	NA	GG	GG	GG	GG	GG	AA	AA	NA	GG	GG	GG	GG	GG	GG	GG
AX-94596653	C/T	1B	674668400	+	NA	NA	NA	NA	wheat	NA	CC	TT	CC	TC	CC	CC	CC	TT	CC	TT	CC	CC	CC	TT	TT	TT	TT	CC	CC	CC	CC	TT	CC	CC	CC	CC	TT	CC	TT	TT	TT	TT	TT	CC	TT	TT	CC	CC	CC
AX-94598189	T/C	1B	324339605	+	NA	NA	NA	NA	wheat	NA	TT	TT	TT	TT	TT	TT	TT	TT	TT	TT	TT	TC	TT	TT	TT	TT	TT	CC	TT	TT	TT	TT	CC	TT	TC	TT	TT	TT	TT	TT	TT	TT	TT	TT	TT	TT	TT	TT	TT
AX-94600480	C/T	1B	123340515	+	NA	NA	NA	NA	wheat	NA	CC	CC	CC	TC	CC	CC	CC	CC	CC	TC	CC	CC	CC	CC	CC	NA	CC	CC	NA	CC	TC	TC	CC	CC	CC	CC	CC	CC	CC	CC	CC	TC	NA	CC	CC	CC	CC	CC	CC
AX-94600501	T/G	1B	669781433	+	NA	NA	NA	NA	wheat	NA	TT	TG	TT	TT	TG	TT	TT	TG	TT	TT	TT	TT	TT	TT	NA	TT	TT	TG	TT	TT	TT	TT	TG	TT	TT	TG	TT	TT	TT	TG	TT	TT	TG	TT	TG	TT	TG	TG	TG
AX-94601315	C/T	1B	645703027	+	NA	NA	NA	NA	wheat	NA	CC	CC	CC	CC	CC	CC	CC	CC	CC	CC	TT	TC	CC	CC	CC	CC	CC	CC	TT	CC	CC	CC	CC	CC	CC	TT	CC	CC	TT	CC	CC	CC	CC	CC	CC	CC	CC	CC	CC
AX-94601690	A/G	1B	216456549	+	NA	NA	NA	NA	wheat	NA	AA	AA	AA	GG	AA	AA	AA	AA	AA	GG	AA	AA	AA	AA	AA	GG	GG	AA	AA	AA	GG	GG	AA	AA	AA	AA	AA	AA	AA	AA	AA	NA	GG	AA	AA	AA	AA	AA	AA
AX-94602336	A/G	1B	186464539	+	NA	NA	NA	NA	wheat	NA	AA	AA	AA	AG	AA	AA	AA	AA	AA	AG	AA	AA	AA	AA	AA	AG	AG	AG	NA	AA	AG	AG	NA	AA	AG	AA	AA	AA	AA	AA	AA	NA	AG	AA	AA	AA	AA	AA	AA
AX-94602515	T/C	1B	423966566	+	NA	NA	NA	NA	wheat	NA	TT	TT	TT	TT	TT	TT	TT	TT	TT	TT	TT	CC	TT	TT	TT	TT	TT	TT	TT	TT	TT	TT	NA	TT	TT	TT	TT	TT	TT	TT	TT	TT	TT	TT	TT	TT	CC	TT	TT
AX-94602811	T/A	1B	591362961	+	NA	NA	NA	NA	wheat	NA	AA	AA	TT	AA	AA	TT	TT	AA	TT	TT	AA	TT	TT	AA	AA	AA	AT	AT	AA	TT	TT	AA	TT	AA	AT	TT	AA	AA	TT	TT	TT	TT	TT	TT	AA	TT	AA	AA	AA
AX-94602901	C/T	1B	15448428	+	NA	NA	NA	NA	wheat	NA	CC	TT	CC	CC	CC	CC	CC	TT	CC	CC	CC	CC	CC	CC	CC	CC	CC	CC	CC	CC	CC	CC	CC	CC	CC	CC	CC	CC	CC	CC	CC	CC	CC	CC	TT	CC	TC	TC	TC
AX-94603250	A/C	1B	249511807	+	NA	NA	NA	NA	wheat	NA	AA	AA	AA	AC	AA	AA	AA	AA	AA	AC	AA	AA	AA	AA	AA	AC	AC	NA	AA	AA	AC	AC	AA	AA	AA	AA	AA	AA	AA	AA	AA	AC	AC	AA	AA	AA	AA	AA	AA
AX-94603514	G/A	1B	13965530	+	NA	NA	NA	NA	wheat	NA	GG	GG	GG	GG	NA	GG	GG	GG	NA	GG	GG	GG	GG	GG	GG	GG	AG	GG	AA	GG	GG	AG	NA	AG	AG	NA	GG	GG	GG	GG	GG	NA	AG	GG	GG	AG	NA	GG	GG
AX-94607150	T/C	1B	90711305	+	NA	NA	NA	NA	wheat	NA	TT	TT	TT	TC	TT	TT	TT	TT	NA	TC	TT	TT	TT	TT	TT	TC	TC	TC	TT	TT	TC	TC	TT	TT	TT	TT	TT	TT	TT	TT	TT	TT	TC	TT	TT	TT	NA	TT	TT
AX-94607442	T/C	1B	658531539	+	NA	NA	NA	NA	wheat	NA	TT	TT	TT	TT	TT	TT	TT	TT	TT	CC	TT	CC	TT	TT	TT	TT	TT	TT	TC	TT	TT	CC	CC	TT	TT	TT	TT	TT	TT	CC	TT	CC	TT	TT	CC	TT	TT	TT	TT
AX-94607881	G/T	1B	329945116	+	NA	NA	NA	NA	wheat	NA	TG	GG	GG	TG	TT	GG	GG	GG	GG	GG	GG	TG	GG	NA	TG	TG	TG	TG	TG	GG	GG	GG	GG	TT	GG	GG	GG	GG	GG	GG	GG	GG	GG	GG	GG	GG	GG	GG	GG
AX-94613704	A/G	1B	579797815	+	NA	NA	NA	NA	wheat	NA	AA	GG	GG	AA	AA	AA	AA	AA	AA	AA	AA	AA	AA	AA	AA	GG	AA	AA	AA	AA	GG	AA	GG	AA	NA	AG	GG	AA	AA	AA	AA	GG	AA	AA	GG	AA	AA	AA	AA
AX-94613938	G/C	1B	82310981	+	NA	NA	NA	NA	wheat	NA	GG	GG	GG	CC	GG	GG	GG	GG	CG	CC	CG	GG	GG	GG	GG	CC	CC	CG	CG	GG	CC	CC	GG	GG	CG	GG	GG	GG	GG	GG	GG	CC	CC	GG	GG	GG	GG	GG	GG
AX-94614751	C/G	1B	573569794	+	NA	NA	NA	NA	wheat	NA	CC	GG	CC	CC	CC	CC	NA	CC	CG	CC	CC	CC	NA	CC	CC	CC	CC	GG	CC	CC	CC	CC	CC	CC	CC	CC	CC	CC	CC	CC	CC	CC	CC	CC	GG	CC	CG	CC	CC
AX-94614966	C/T	1B	1433745	+	NA	NA	NA	NA	wheat	NA	TT	CC	TT	CC	TT	CC	CC	TT	CC	CC	TT	CC	TT	TT	NA	CC	CC	TT	NA	CC	CC	CC	CC	TT	CC	TT	CC	CC	TT	TT	TT	NA	CC	CC	TT	TT	TT	TT	TT
AX-94616791	G/C	1B	325818540	+	NA	NA	NA	NA	wheat	NA	GG	GG	GG	GG	GG	GG	GG	GG	GG	GG	GG	CC	GG	GG	GG	GG	NA	CC	GG	GG	GG	GG	CG	GG	GG	GG	GG	GG	GG	GG	GG	GG	GG	GG	GG	GG	NA	GG	GG
AX-94617817	T/A	1B	123343243	+	NA	NA	NA	NA	wheat	NA	TT	TT	TT	NA	TT	TT	TT	TT	TT	AA	TT	TT	TT	TT	TT	AA	AA	AT	TT	TT	AA	AA	TT	TT	TT	TT	TT	TT	TT	TT	TT	NA	NA	TT	TT	TT	TT	TT	TT
AX-94618797	G/A	1B	520785574	+	NA	NA	NA	NA	wheat	NA	GG	GG	GG	AA	GG	GG	NA	GG	AA	GG	GG	GG	GG	GG	GG	GG	AA	NA	GG	GG	AA	GG	GG	GG	GG	GG	GG	GG	GG	GG	GG	NA	NA	GG	GG	GG	GG	GG	GG
AX-94619058	G/A	1B	543015962	+	NA	NA	NA	NA	wheat	NA	AA	AA	GG	GG	GG	GG	AA	NA	AA	AA	AA	GG	AA	GG	AA	AA	GG	GG	AG	AA	GG	GG	GG	AA	AA	AA	GG	GG	GG	GG	GG	GG	GG	GG	AA	GG	AG	GG	AA
AX-94619842	A/C	1B	68081596	+	NA	NA	NA	NA	wheat	NA	AA	AC	AA	AA	AA	AA	AA	AA	AA	AC	AA	AC	AA	AA	AA	AC	AA	AA	AA	AA	AA	AA	AA	AA	AA	AC	AA	AA	AA	AA	AA	AA	AA	AA	AC	AC	AA	AA	AA
AX-94620208	C/T	1B	542135988	+	NA	NA	NA	NA	wheat	NA	CC	CC	CC	TT	CC	CC	CC	CC	CC	CC	CC	CC	CC	CC	CC	CC	TT	CC	TC	CC	TT	CC	CC	CC	TC	CC	CC	CC	CC	CC	CC	TT	TT	CC	CC	CC	CC	CC	CC
AX-94620350	G/A	1B	50183789	+	NA	NA	NA	NA	wheat	NA	GG	GG	GG	AA	GG	GG	NA	GG	NA	AA	GG	GG	GG	GG	GG	AA	AA	GG	NA	GG	AA	AA	GG	GG	GG	GG	GG	GG	NA	GG	GG	AG	AA	GG	GG	GG	GG	GG	GG
AX-94620468	A/G	1B	586302733	+	NA	NA	NA	NA	wheat	NA	AA	AA	AA	AA	AA	AA	GG	AA	GG	NA	AA	AA	AA	AA	NA	AA	AG	NA	AG	AA	NA	GG	AG	AA	AG	AA	AA	GG	GG	AA	AA	AG	AA	GG	GG	GG	AG	GG	GG
AX-94620621	C/G	1B	636726037	+	NA	NA	NA	NA	wheat	NA	CC	CC	CC	CC	CC	CC	CG	CC	CC	CC	NA	CC	CC	CC	CC	CC	CC	CC	CC	CC	CC	CC	CC	CC	CC	CC	CC	CC	CG	CC	CG	CC	CC	CC	CC	CG	CC	CC	CC
AX-94620918	G/C	1B	658714142	+	NA	NA	NA	NA	wheat	NA	GG	GG	CG	CC	GG	GG	GG	NA	CG	CC	GG	CC	CG	GG	GG	GG	GG	CG	GG	NA	GG	CC	CC	NA	CG	GG	GG	GG	CG	CC	CC	CC	GG	GG	CC	GG	CG	NA	NA
AX-94622117	G/A	1B	16478655	+	NA	NA	NA	NA	wheat	NA	NA	AA	AG	AA	GG	NA	GG	AA	GG	AA	AA	GG	AG	NA	AG	NA	AA	NA	AA	NA	AA	AA	NA	AG	AG	NA	GG	GG	NA	AG	AG	NA	AA	AG	AG	AG	AG	GG	GG
AX-94622998	A/C	1B	87732647	+	NA	NA	NA	NA	wheat	NA	AA	AA	AA	CC	AA	AA	AA	NA	AA	CC	AA	AA	AA	AA	AA	CC	CC	AC	AA	AA	CC	CC	AA	AA	AC	AA	AA	AA	NA	AA	AA	AC	CC	AA	AA	AA	AA	AA	AA
AX-94623806	G/A	1B	600603605	+	NA	NA	NA	NA	wheat	NA	GG	GG	GG	NA	GG	GG	GG	GG	GG	GG	GG	GG	NA	GG	GG	AG	GG	AG	NA	GG	AG	AG	NA	NA	AG	GG	GG	GG	GG	GG	GG	GG	GG	GG	GG	GG	GG	GG	GG
AX-94626335	A/G	1B	90992783	+	NA	NA	NA	NA	wheat	NA	AA	AA	AA	AA	AA	GG	NA	AA	AA	AA	AA	AA	AA	AA	AA	AA	AA	AA	AA	AA	AA	AA	AA	AA	NA	AA	AA	AA	NA	AA	AA	AA	AA	AA	AA	AA	AG	AA	AA
AX-94629244	T/C	1B	24160696	+	NA	NA	NA	NA	wheat	NA	TC	TT	TT	CC	TT	TC	TT	TT	TT	TC	TT	TT	TT	NA	TT	CC	TC	TC	TT	TT	CC	CC	TT	TT	TT	TT	TT	TT	NA	TC	TC	TC	TC	TT	TT	TT	TT	TT	TT
AX-94629430	C/G	1B	63468842	+	NA	NA	NA	NA	wheat	NA	CC	CC	CC	GG	CC	CC	CC	CC	CC	GG	NA	CG	CC	CC	CC	GG	GG	CG	CC	CC	GG	GG	CC	CC	CG	CC	CC	CC	CC	CC	CC	CG	GG	CC	CC	CC	CC	CC	CC
AX-94629442	G/A	1B	591109944	+	NA	NA	NA	NA	wheat	NA	GG	GG	GG	GG	GG	GG	AA	GG	AA	AA	GG	GG	GG	GG	GG	AA	GG	GG	GG	AA	GG	GG	GG	GG	AA	GG	GG	AA	AA	GG	GG	AA	GG	GG	GG	GG	AG	GG	GG
AX-94629503	C/A	1B	652575175	+	NA	NA	NA	NA	wheat	NA	AC	AA	AA	AA	AA	NA	CC	AA	CC	CC	CC	CC	CC	AA	CC	CC	AA	CC	CC	AA	AA	CC	AA	AA	AC	CC	AA	AA	AA	CC	AA	NA	AA	AA	AA	AA	AC	AA	AA
AX-94629930	T/G	1B	59601361	+	NA	NA	NA	NA	wheat	NA	TT	GG	TT	GG	GG	GG	TT	TT	TT	GG	TT	GG	GG	TT	TT	GG	GG	TT	TT	TT	GG	GG	GG	TT	TT	GG	TT	TT	TT	TT	TT	TG	GG	TT	TT	GG	GG	TT	TT
AX-94631107	C/T	1B	630700832	+	NA	NA	NA	NA	wheat	NA	CC	TT	TT	TT	TT	CC	CC	TT	CC	TT	CC	TT	TT	CC	CC	TT	TT	TC	TC	TT	TT	CC	TT	CC	TC	TC	CC	TT	CC	CC	NA	TT	TT	TT	CC	CC	TT	CC	CC
AX-94631915	A/G	1B	589061178	+	NA	NA	NA	NA	wheat	NA	AA	AA	AG	AA	AA	GG	AG	AA	AA	AG	NA	AA	AA	AG	NA	AA	GG	AA	AG	AA	AA	AG	AA	GG	AA	GG	GG	AA	AA	GG	GG	AA	AA	AA	AA	GG	GG	AG	NA
AX-94632981	C/T	1B	660454560	+	NA	NA	NA	NA	wheat	NA	CC	CC	CC	NA	CC	CC	CC	CC	CC	CC	CC	CC	CC	CC	CC	CC	CC	TC	NA	CC	CC	CC	NA	CC	CC	CC	CC	CC	CC	TT	TT	CC	CC	CC	CC	CC	TC	CC	CC
AX-94633266	T/G	1B	489249586	+	NA	NA	NA	NA	wheat	NA	TT	TT	TT	TT	TT	GG	TT	TT	TT	TT	TT	GG	TT	TT	TT	TT	TT	TT	TT	TT	TT	TT	GG	TT	TT	TT	TT	TT	TT	TT	TT	TT	TT	TT	TT	TT	TG	TT	TT
AX-94633822	T/G	1B	595180457	+	NA	NA	NA	NA	wheat	NA	TG	TT	TT	TT	TG	TT	TT	TT	TT	TT	TT	TT	TT	TT	TG	NA	TG	TG	TG	TT	TT	TT	TT	TT	TT	TT	TT	TT	TT	TT	TT	TT	TT	TT	TT	TT	TT	TT	TT
AX-94633862	G/A	1B	157924953	+	NA	NA	NA	NA	wheat	NA	GG	GG	GG	AG	GG	GG	GG	GG	AG	AA	GG	GG	GG	GG	GG	AA	AA	NA	AG	GG	AA	AA	GG	GG	GG	GG	GG	GG	GG	GG	GG	NA	AA	GG	GG	GG	GG	GG	GG
AX-94634260	T/C	1B	151840249	+	NA	NA	NA	NA	wheat	NA	NA	TT	NA	TC	TT	TT	TT	TT	TT	NA	TT	TT	TT	TT	NA	TC	TC	TC	TC	TT	TC	TC	TT	TT	TT	TT	TT	TT	TT	TT	TT	NA	TC	TT	TT	TT	TT	TT	TT
AX-94635362	T/C	1B	156595504	+	NA	NA	NA	NA	wheat	NA	TT	TT	TT	CC	TT	TT	TT	TT	NA	CC	TT	TT	TT	TT	TT	CC	CC	TT	TT	TT	CC	CC	TC	TT	CC	TT	TT	TT	NA	TT	TT	TC	CC	TT	TT	TT	TT	TT	TT
AX-94635647	T/C	1B	327842866	+	NA	NA	NA	NA	wheat	NA	TT	TT	TT	TT	TT	TT	TT	TT	TT	TT	TT	CC	TT	TT	TT	TT	TT	CC	TT	TT	TT	TT	CC	TT	NA	TT	TT	TT	TT	TT	TT	TT	TT	TT	TT	TT	NA	TT	TT
AX-94635834	T/C	1B	410794714	+	NA	NA	NA	NA	wheat	NA	TT	TT	TT	TT	TT	TT	TT	CC	TT	TT	TT	TT	TT	TT	TT	TT	TT	NA	TT	TT	TT	TT	TC	TT	TT	TT	TT	TT	TT	TT	TT	CC	TT	TT	CC	TT	TT	TT	TC
AX-94637064	A/G	1B	458385723	+	NA	NA	NA	NA	wheat	NA	AA	AA	AA	AG	AA	AA	AA	NA	NA	AA	AA	AA	AA	AA	AA	AA	AA	NA	AA	AA	AA	AA	AG	AA	AA	AA	AA	AA	AA	AA	AA	AA	AA	AA	AA	AA	AA	AA	AA
AX-94638280	G/C	1B	384501534	+	NA	NA	NA	NA	wheat	NA	GG	GG	GG	CG	GG	GG	GG	GG	GG	NA	GG	CG	GG	GG	GG	GG	GG	NA	GG	GG	GG	GG	NA	GG	NA	GG	GG	GG	GG	GG	GG	GG	GG	GG	GG	GG	CG	GG	GG
AX-94638390	G/A	1B	22394434	+	NA	NA	NA	NA	wheat	NA	GG	GG	GG	AG	NA	GG	GG	GG	GG	AG	GG	GG	GG	GG	GG	AG	AG	GG	GG	GG	AG	AG	GG	GG	GG	GG	GG	GG	GG	GG	GG	GG	GG	GG	GG	GG	GG	GG	GG
AX-94639048	G/T	1B	451077212	+	NA	NA	NA	NA	wheat	NA	TT	GG	GG	GG	GG	GG	TT	GG	TT	GG	GG	GG	TT	GG	GG	TT	GG	GG	GG	TT	GG	TT	GG	GG	TG	NA	GG	GG	GG	GG	GG	GG	GG	GG	GG	GG	GG	GG	GG
AX-94639890	C/T	1B	329376610	+	NA	NA	NA	NA	wheat	NA	CC	CC	CC	NA	CC	TC	CC	CC	CC	CC	CC	TC	CC	CC	CC	CC	CC	TC	CC	CC	CC	CC	NA	CC	CC	CC	CC	CC	CC	CC	CC	NA	CC	CC	CC	CC	TC	CC	CC
AX-94640607	A/C	1B	57437751	+	NA	NA	NA	NA	wheat	NA	AA	CC	AA	CC	CC	CC	NA	AA	NA	CC	AA	CC	CC	AA	AA	CC	CC	AA	AA	AA	CC	CC	CC	AA	AA	CC	AA	AA	AC	AA	AA	AA	CC	AA	AA	CC	CC	AA	AA
AX-94642545	T/C	1B	484147552	+	NA	NA	NA	NA	wheat	NA	TT	TT	TT	TC	TT	NA	NA	TT	TT	TT	TT	CC	TT	TT	TT	TT	TT	NA	TT	TT	TT	TT	CC	TT	TC	TT	TT	TT	TC	TT	TT	NA	NA	TT	TT	TT	TT	TT	TT
AX-94642563	C/G	1B	3181032	+	NA	NA	NA	NA	wheat	NA	CC	CC	GG	CC	CC	CC	CC	CC	CC	CC	CG	CC	GG	CC	CC	CC	CC	CC	CC	CC	CC	CC	CC	CC	CC	GG	CC	CC	CC	CC	CC	CC	CC	CC	GG	CC	GG	CC	CC
AX-94642977	G/T	1B	414162782	+	NA	NA	NA	NA	wheat	NA	GG	GG	GG	GG	GG	GG	GG	GG	GG	GG	GG	TT	GG	NA	GG	NA	GG	TG	TG	GG	GG	GG	TT	GG	GG	GG	GG	GG	GG	GG	GG	GG	GG	GG	GG	GG	TT	GG	GG
AX-94644578	C/T	1B	503353460	+	NA	NA	NA	NA	wheat	NA	NA	CC	CC	TT	CC	CC	TT	CC	TT	CC	CC	CC	CC	CC	TT	NA	TT	TC	CC	CC	TT	CC	NA	CC	CC	CC	CC	CC	CC	CC	CC	TT	TT	CC	CC	CC	TC	CC	CC
AX-94644677	T/C	1B	330217774	+	NA	NA	NA	NA	wheat	NA	NA	TT	TT	TC	NA	TT	TT	TT	TC	TT	NA	NA	TT	NA	NA	TT	TT	TC	TT	TT	TT	TT	TT	NA	NA	TT	TT	TT	TT	TT	TT	TC	TT	TT	TT	TT	TC	TT	TT
AX-94645208	G/A	1B	106681955	+	NA	NA	NA	NA	wheat	NA	GG	GG	GG	AA	GG	GG	GG	GG	GG	AA	GG	GG	GG	GG	GG	AA	AA	GG	GG	GG	AA	AA	GG	GG	GG	GG	GG	GG	GG	GG	GG	NA	AA	GG	GG	GG	GG	GG	GG
AX-94645816	T/C	1B	363477361	+	NA	NA	NA	NA	wheat	NA	NA	TT	TT	TT	TT	TT	TT	TT	NA	TT	NA	TC	TT	TT	TT	TT	TT	TC	NA	TT	TT	TT	NA	TT	NA	TT	TT	TT	TT	TT	TT	TT	TT	TT	TT	TT	TC	TT	TT
AX-94645952	G/A	1B	137130499	+	NA	NA	NA	NA	wheat	NA	GG	GG	AG	AG	GG	NA	GG	GG	GG	AG	GG	GG	GG	GG	GG	AG	AG	AG	GG	GG	AG	AG	NA	GG	NA	GG	GG	GG	GG	GG	GG	AG	AG	GG	GG	GG	GG	GG	AG
AX-94646448	T/C	1B	297115087	+	NA	NA	NA	NA	wheat	NA	TT	NA	TT	TT	TT	TT	TT	TT	TT	TT	TT	TC	TT	TT	TT	NA	TT	NA	TT	TT	TT	CC	TT	TC	TT	TT	TT	TT	TT	TT	TT	TT	TT	TT	TT	TT	TC	TT	TT
AX-94647261	C/T	1B	631817949	+	NA	NA	NA	NA	wheat	NA	CC	CC	CC	CC	CC	TT	CC	CC	CC	CC	CC	CC	CC	CC	CC	CC	CC	CC	CC	CC	CC	TT	CC	TT	CC	CC	CC	CC	CC	CC	TT	CC	CC	CC	CC	CC	TC	CC	CC
AX-94647594	G/A	1B	231642183	+	NA	NA	NA	NA	wheat	NA	GG	GG	GG	NA	GG	GG	GG	GG	GG	AG	GG	GG	GG	GG	GG	AG	AG	GG	GG	GG	AG	AG	GG	GG	AG	GG	GG	GG	GG	GG	GG	GG	AG	GG	GG	GG	GG	GG	GG
AX-94648029	C/T	1B	11859379	+	NA	NA	NA	NA	wheat	NA	CC	TC	TC	CC	CC	TC	CC	CC	CC	CC	CC	CC	TC	CC	CC	CC	CC	CC	CC	CC	CC	CC	CC	CC	CC	NA	CC	CC	CC	CC	CC	NA	CC	TC	CC	TC	CC	NA	NA
AX-94648555	A/G	1B	57379417	+	NA	NA	NA	NA	wheat	NA	AA	GG	AA	GG	GG	GG	AA	AA	AG	GG	NA	GG	GG	NA	AA	GG	GG	AA	AA	AA	GG	GG	GG	AA	AA	GG	AA	AA	AG	AA	AA	AG	GG	AA	AA	GG	GG	AA	AA
AX-94650901	A/G	1B	104771363	+	NA	NA	NA	NA	wheat	NA	NA	AA	AA	NA	AA	AA	AA	AA	AA	NA	AA	AA	AA	AA	AA	GG	GG	AA	AA	AA	AG	AG	AA	AA	AA	AA	AA	AA	AA	AA	AA	AG	AG	AA	AA	AA	AA	AA	AA
AX-94651260	T/C	1B	106681682	+	NA	NA	NA	NA	wheat	NA	TT	TT	TT	TC	TT	TT	TT	TT	TT	TC	TT	TT	TT	TT	TT	NA	TC	TT	TT	TT	TC	TC	TT	TT	TT	TT	TT	TT	TT	TT	TT	NA	TC	TT	TT	TT	TT	TT	TT
AX-94651261	C/T	1B	571707456	+	NA	NA	NA	NA	wheat	NA	CC	CC	CC	CC	CC	CC	CC	CC	CC	CC	CC	CC	CC	CC	CC	CC	CC	TC	CC	CC	CC	CC	CC	CC	CC	CC	CC	CC	CC	CC	CC	CC	CC	CC	CC	CC	CC	CC	CC
AX-94653005	A/C	1B	543179743	+	NA	NA	NA	NA	wheat	NA	AA	AA	AA	CC	AA	AA	AC	CC	AA	NA	NA	AA	NA	AA	AA	AA	CC	AC	AA	AA	CC	CC	NA	AA	NA	AA	AA	AA	AC	AA	AA	CC	CC	AA	CC	AA	AC	CC	CC
AX-94653537	C/T	1B	420225974	+	NA	NA	NA	NA	wheat	NA	CC	CC	CC	NA	CC	CC	CC	CC	CC	CC	CC	TT	CC	CC	CC	CC	CC	CC	CC	CC	NA	NA	TT	CC	TC	CC	CC	CC	CC	CC	CC	CC	NA	CC	CC	CC	TT	CC	CC
AX-94653610	G/C	1B	633136101	+	NA	NA	NA	NA	wheat	NA	GG	GG	GG	GG	NA	GG	CC	NA	GG	GG	GG	GG	GG	GG	GG	CG	NA	GG	GG	GG	GG	NA	GG	NA	NA	GG	GG	GG	CC	GG	CC	GG	GG	GG	GG	CC	NA	GG	GG
AX-94653765	C/G	1B	72992761	+	NA	NA	NA	NA	wheat	NA	CC	CC	NA	GG	CC	CC	NA	CC	CG	GG	NA	CC	CC	CC	CC	CG	CG	CC	CC	CC	GG	GG	NA	CC	CG	CC	CC	CC	CC	CC	CC	CG	CG	CC	NA	CC	CC	CC	CC
AX-94654014	G/A	1B	299656153	+	NA	NA	NA	NA	wheat	NA	GG	GG	GG	GG	GG	GG	GG	GG	GG	GG	GG	GG	GG	GG	GG	GG	GG	GG	GG	GG	GG	AA	GG	GG	GG	GG	GG	GG	GG	GG	GG	GG	GG	GG	GG	GG	AG	GG	GG
AX-94654595	A/G	1B	186519641	+	NA	NA	NA	NA	wheat	NA	AA	AA	AA	GG	AA	AA	AA	AA	AA	GG	AA	AA	AA	AA	AA	GG	GG	AA	AA	AA	GG	GG	AA	AA	NA	AA	AA	AA	AA	AA	AA	AA	GG	AA	AA	AA	AA	AA	AA
AX-94654870	A/G	1B	680866325	+	NA	NA	NA	NA	wheat	NA	AG	AA	NA	AA	AG	GG	NA	AA	GG	AA	AG	NA	AG	AA	AA	AA	AA	NA	AG	GG	GG	AA	GG	NA	AG	GG	AA	GG	AA	AA	AA	AA	AA	GG	AA	AA	AG	NA	GG
AX-94656411	A/G	1B	465589323	+	NA	NA	NA	NA	wheat	NA	AG	AA	AA	AA	AA	AA	AA	AA	AA	AA	AA	AA	AA	AA	AA	AA	AA	AA	AA	AA	AA	AG	AA	AA	AG	AA	AA	AA	AA	AA	AA	AA	AA	AA	AA	AA	AG	AA	AA
AX-94656870	G/A	1B	674498454	+	NA	NA	NA	NA	wheat	NA	AG	GG	GG	NA	GG	GG	GG	GG	GG	AA	GG	GG	GG	GG	GG	GG	GG	GG	GG	GG	GG	GG	NA	GG	NA	GG	GG	GG	GG	GG	GG	GG	GG	GG	GG	AA	GG	GG	GG
AX-94657416	G/C	1B	15658769	+	NA	NA	NA	NA	wheat	NA	GG	CC	GG	CC	CC	GG	GG	CC	CG	CC	GG	GG	GG	GG	GG	CC	CC	GG	NA	GG	CC	CC	GG	GG	CG	GG	GG	GG	GG	GG	GG	CC	CC	GG	CC	GG	GG	CC	CC
AX-94657835	C/T	1B	380467701	+	NA	NA	NA	NA	wheat	NA	CC	CC	CC	CC	CC	CC	CC	CC	CC	CC	CC	TT	CC	CC	CC	CC	CC	TC	CC	CC	CC	CC	TT	CC	TC	CC	CC	CC	CC	CC	CC	CC	CC	CC	CC	CC	TC	CC	CC
AX-94659327	T/C	1B	61668320	+	NA	NA	NA	NA	wheat	NA	TT	TT	TT	CC	TT	TT	TT	TT	TT	CC	TT	TT	TT	TT	TT	NA	NA	TT	TT	TT	NA	NA	TT	TT	TT	TT	TT	TT	TT	TT	TT	TT	NA	TT	TT	TT	TT	TT	TT
AX-94661034	A/G	1B	80922138	+	NA	NA	NA	NA	wheat	NA	AA	AA	AA	AA	AA	GG	AA	AA	AA	AA	AA	AA	AA	AA	AA	AA	AA	NA	AA	AA	AA	AA	AA	AA	AA	AA	AA	AA	AA	AA	AA	AA	AA	AA	AA	AA	AG	AA	AA
AX-94661852	T/G	1B	80969619	+	NA	NA	NA	NA	wheat	NA	TT	TT	TT	TT	TT	TT	TT	TT	TT	TG	TT	TT	TT	TT	TT	TG	NA	TT	TT	TT	TG	TG	TG	TT	TT	TT	TT	TT	TT	TT	TT	TT	TG	TT	TT	TT	TT	TT	TT
AX-94662545	C/T	1B	537694695	+	NA	NA	NA	NA	wheat	NA	CC	CC	CC	NA	CC	CC	CC	TT	CC	CC	CC	CC	CC	CC	CC	CC	CC	CC	CC	CC	CC	TT	CC	CC	NA	CC	CC	CC	CC	CC	CC	CC	CC	CC	TT	CC	CC	TT	TT
AX-94664597	G/T	1B	651544458	+	NA	NA	NA	NA	wheat	NA	GG	GG	GG	GG	GG	GG	GG	GG	GG	TT	GG	GG	GG	GG	GG	GG	GG	GG	GG	GG	GG	TT	GG	GG	GG	GG	GG	GG	GG	GG	GG	GG	GG	GG	GG	GG	GG	GG	GG
AX-94664720	C/T	1B	668056534	+	NA	NA	NA	NA	wheat	NA	CC	CC	CC	CC	CC	CC	CC	CC	CC	CC	CC	CC	CC	CC	CC	CC	CC	CC	CC	CC	CC	CC	CC	CC	CC	CC	CC	CC	CC	CC	CC	CC	CC	CC	CC	CC	NA	CC	CC
AX-94664843	A/G	1B	531166995	+	NA	NA	NA	NA	wheat	NA	GG	AA	AA	AA	AA	AA	GG	AA	GG	AA	AA	AA	GG	AA	AA	GG	AA	AA	AA	GG	AA	GG	NA	AA	GG	GG	AA	GG	AA	AA	AA	AA	AA	AA	AA	AA	AG	AA	AA
AX-94665394	C/T	1B	13245822	+	NA	NA	NA	NA	wheat	NA	CC	CC	CC	CC	NA	CC	CC	CC	CC	CC	CC	CC	CC	CC	CC	NA	NA	CC	CC	CC	CC	CC	CC	CC	CC	CC	CC	CC	CC	CC	CC	CC	CC	CC	CC	CC	CC	CC	CC
AX-94665744	C/T	1B	542927539	+	NA	NA	NA	NA	wheat	NA	CC	CC	CC	CC	CC	CC	CC	TT	CC	CC	CC	CC	CC	CC	CC	CC	CC	CC	TC	CC	CC	TT	CC	CC	CC	CC	CC	CC	CC	CC	CC	CC	CC	CC	TT	CC	TC	TT	TT
AX-94665912	C/T	1B	624080881	+	NA	NA	NA	NA	wheat	NA	TC	CC	CC	CC	CC	CC	CC	CC	TC	CC	TT	TC	NA	TT	TC	CC	CC	CC	TC	CC	CC	CC	CC	TT	CC	TC	TT	CC	NA	TT	CC	CC	CC	CC	TT	CC	CC	CC	CC
AX-94666217	A/G	1B	173977055	+	NA	NA	NA	NA	wheat	NA	AG	AA	AA	AA	AG	AA	AA	AA	AA	AA	AA	AA	NA	AA	AG	AG	AG	AG	AG	AA	AA	AA	AA	AA	AA	AA	AA	NA	AA	AA	AA	AA	AA	AA	AA	AA	NA	AA	AA
AX-94667549	C/T	1B	626725023	+	NA	NA	NA	NA	wheat	NA	CC	CC	CC	CC	CC	CC	CC	CC	CC	CC	CC	CC	CC	CC	CC	CC	CC	CC	CC	CC	CC	CC	CC	CC	CC	CC	CC	CC	CC	CC	CC	CC	CC	CC	CC	TT	CC	CC	CC
AX-94668078	G/A	1B	633137456	+	NA	NA	NA	NA	wheat	NA	GG	GG	GG	GG	GG	GG	AG	GG	GG	GG	GG	NA	GG	GG	NA	GG	GG	GG	GG	GG	GG	GG	GG	GG	GG	GG	GG	GG	AA	GG	AA	GG	GG	GG	GG	AA	GG	GG	GG
AX-94668775	G/A	1B	9070751	+	NA	NA	NA	NA	wheat	NA	GG	GG	GG	AA	GG	GG	GG	GG	GG	AA	GG	GG	GG	GG	GG	AA	AA	GG	GG	GG	AA	AA	GG	GG	GG	GG	GG	GG	GG	GG	GG	NA	AA	GG	GG	GG	GG	GG	GG
AX-94668789	G/A	1B	96515495	+	NA	NA	NA	NA	wheat	NA	GG	GG	GG	AG	GG	AA	GG	GG	GG	AA	GG	GG	GG	GG	GG	AA	NA	GG	GG	GG	NA	NA	GG	GG	GG	GG	GG	GG	GG	GG	GG	NA	NA	GG	GG	GG	AG	GG	GG
AX-94668898	A/G	1B	203692654	+	NA	NA	NA	NA	wheat	NA	AA	AA	AA	NA	AA	AA	AA	AA	AA	AG	AA	AA	AA	AA	AA	AG	AG	AA	AA	AA	AG	AG	AA	AA	AA	AA	AA	AA	AA	AA	AA	AA	AG	AA	AA	AA	AA	AA	AA
AX-94668919	G/A	1B	562892719	+	NA	NA	NA	NA	wheat	NA	GG	GG	AG	NA	AG	AG	GG	AG	GG	AG	GG	GG	GG	GG	GG	GG	GG	GG	GG	GG	GG	GG	AG	GG	GG	GG	GG	GG	GG	GG	GG	AG	GG	GG	GG	AG	NA	AG	AG
AX-94669643	A/C	1B	608466505	+	NA	NA	NA	NA	wheat	NA	AA	AA	AA	AA	AA	AA	AA	AA	AA	AA	AA	AA	AA	AA	AA	NA	AA	AA	AA	CC	AA	AA	AA	AA	CC	AA	AA	AA	AA	AA	AA	AA	AA	AA	AA	AA	AA	AA	AA
AX-94670396	T/C	1B	489201509	+	NA	NA	NA	NA	wheat	NA	TT	TT	TT	TC	TC	TT	TT	CC	TT	CC	TT	TT	TT	TT	TT	TT	TT	NA	TT	TT	TT	TT	TT	TT	NA	NA	TT	TT	TT	TT	TT	TC	TT	TT	TT	TT	TT	TT	CC
AX-94673495	A/G	1B	664787253	+	NA	NA	NA	NA	wheat	NA	GG	AA	GG	GG	AA	AA	AA	AA	AA	AA	AA	AA	AA	AA	AA	AA	AA	GG	AA	AA	AA	AA	AA	AA	AA	AA	AA	AA	AA	AA	GG	AA	AA	AA	AA	GG	AA	AA	AA
AX-94674294	T/G	1B	379387740	+	NA	NA	NA	NA	wheat	NA	TT	TT	TT	TT	TT	TT	TT	TT	TT	TT	TT	GG	TT	TT	TT	TT	TT	TT	TT	TT	TT	TT	GG	TT	TT	TT	TT	TT	TT	TT	TT	TT	TG	TT	TT	TT	GG	TT	TT
AX-94674342	A/G	1B	125638775	+	NA	NA	NA	NA	wheat	NA	NA	GG	AA	AA	AA	AA	AG	AA	AG	AA	AA	AA	AG	AA	AA	AA	AA	NA	AA	NA	AA	AA	AA	AA	AG	GG	AA	GG	AA	AA	AA	AA	AA	AA	AA	AA	AG	AA	AA
AX-94675945	G/A	1B	427526314	+	NA	NA	NA	NA	wheat	NA	GG	GG	GG	GG	GG	GG	GG	GG	GG	GG	GG	AA	GG	GG	GG	GG	GG	GG	GG	GG	GG	GG	AA	GG	AG	GG	GG	GG	GG	GG	GG	GG	GG	GG	GG	GG	AA	GG	GG
AX-94676183	T/C	1B	3658105	+	NA	NA	NA	NA	wheat	NA	TT	TT	TC	CC	TC	TT	TT	TT	TT	CC	TT	TT	TT	TT	TT	NA	CC	TC	TT	TT	CC	CC	TT	TT	TT	TT	TT	TT	TT	TT	TT	NA	CC	TT	TC	TT	TT	TC	TC
AX-94676481	C/T	1B	61524305	+	NA	NA	NA	NA	wheat	NA	TC	CC	CC	TT	TC	CC	CC	CC	CC	TT	CC	CC	CC	CC	TC	TT	TT	NA	TC	CC	TT	TT	CC	CC	CC	CC	CC	CC	CC	CC	CC	CC	TT	CC	CC	CC	CC	CC	CC
AX-94676547	C/T	1B	667215571	+	NA	NA	NA	NA	wheat	NA	TC	CC	CC	TC	TC	CC	TC	CC	TT	CC	CC	TT	CC	TT	TC	CC	NA	CC	NA	TT	CC	CC	TC	CC	NA	CC	TT	TT	CC	CC	CC	CC	CC	CC	CC	CC	TC	TT	TT
AX-94676843	G/A	1B	115954666	+	NA	NA	NA	NA	wheat	NA	AG	GG	GG	GG	AG	GG	GG	GG	GG	GG	GG	GG	GG	GG	AG	AG	AG	AA	NA	GG	GG	GG	NA	GG	GG	GG	GG	GG	GG	GG	GG	GG	GG	GG	GG	GG	GG	GG	GG
AX-94676991	T/C	1B	309952358	+	NA	NA	NA	NA	wheat	NA	TT	CC	TT	NA	CC	TT	TT	CC	TT	CC	TT	TT	TT	CC	TT	TT	TT	TT	TT	TT	TT	TT	TT	TT	TT	TT	TT	TT	TT	TT	TT	TT	TT	CC	TT	TT	CC	CC	CC
AX-94677910	G/A	1B	139281434	+	NA	NA	NA	NA	wheat	NA	GG	AA	GG	GG	GG	AA	GG	GG	GG	AA	GG	GG	GG	GG	GG	GG	GG	AA	GG	GG	GG	GG	GG	GG	GG	GG	AG	GG	GG	GG	GG	AA	GG	GG	GG	GG	GG	NA	AA
AX-94678121	A/G	1B	130636891	+	NA	NA	NA	NA	wheat	NA	AA	AA	AA	GG	AA	AA	AA	AA	AA	GG	AA	AA	AA	AA	AA	GG	GG	AA	AA	AA	GG	GG	AA	AA	AA	AA	AA	AA	AA	AA	AA	AA	GG	AA	AA	AA	AA	AA	AA
AX-94678136	C/A	1B	275358347	+	NA	NA	NA	NA	wheat	NA	AC	CC	CC	CC	AC	CC	CC	CC	CC	CC	CC	CC	CC	CC	AC	AC	AC	AC	AC	CC	CC	CC	CC	CC	NA	CC	CC	CC	CC	CC	CC	CC	CC	CC	CC	CC	AC	CC	CC
AX-94678469	C/T	1B	352878969	+	NA	NA	NA	NA	wheat	NA	TC	NA	CC	CC	TC	CC	CC	CC	TC	CC	CC	CC	TC	CC	TC	TC	TC	TC	TC	CC	CC	CC	TC	CC	CC	CC	CC	CC	CC	CC	CC	CC	CC	CC	CC	CC	CC	CC	CC
AX-94678659	A/G	1B	181309529	+	NA	NA	NA	NA	wheat	NA	AA	AA	AA	AG	AA	AA	AA	AA	AA	AG	AA	AG	AA	AA	AA	AG	AG	AA	AA	AA	AG	AG	AA	AA	AA	AA	AA	AA	AA	AA	AA	AA	AG	AA	AA	AA	AA	AA	AA
AX-94679043	C/T	1B	163585173	+	NA	NA	NA	NA	wheat	NA	TC	NA	CC	TC	CC	CC	TC	NA	NA	TC	CC	CC	CC	CC	CC	TC	TC	NA	NA	CC	TC	TC	TC	CC	TC	CC	CC	CC	CC	CC	CC	TC	TC	CC	CC	CC	TC	CC	CC
AX-94680670	G/T	1B	57500688	+	NA	NA	NA	NA	wheat	NA	GG	GG	GG	GG	GG	GG	GG	GG	GG	TG	GG	GG	GG	GG	GG	GG	NA	GG	GG	GG	GG	GG	GG	GG	GG	GG	GG	GG	GG	GG	GG	GG	TG	GG	GG	GG	GG	GG	GG
AX-94680775	C/G	1B	665452627	+	NA	NA	NA	NA	wheat	NA	CC	CC	CC	CC	CC	CC	CC	CC	CC	CG	CC	CC	CC	CC	CC	CC	CC	CC	CC	CC	CC	CC	CC	CC	CC	CC	CC	CC	CC	CG	CC	CG	CC	CC	CC	CC	CC	CC	CC
AX-94682476	T/C	1B	69906174	+	NA	NA	NA	NA	wheat	NA	TT	TT	TT	CC	TT	TT	TT	TT	TT	CC	TT	TT	TT	TT	TT	CC	CC	TT	TT	TT	CC	CC	TT	TT	TT	TT	TT	TT	TT	TT	TT	TC	CC	TT	TT	TT	TT	TT	TT
AX-94682514	T/C	1B	689000700	+	NA	NA	NA	NA	wheat	NA	TT	CC	TT	NA	TT	TT	TT	CC	TT	CC	TT	TT	TT	CC	CC	CC	CC	TT	TT	TT	TT	CC	TT	TT	TT	TT	CC	TT	CC	CC	CC	CC	CC	TT	CC	CC	NA	TT	TT
AX-94682892	T/C	1B	551009907	+	NA	NA	NA	NA	wheat	NA	TT	TT	TT	CC	TT	TT	TT	TT	TT	TT	TT	TT	CC	TT	TT	TT	CC	CC	NA	TT	CC	TT	TT	TT	TT	NA	TT	TT	NA	TT	TT	CC	CC	TT	TT	TT	TT	TT	TT
AX-94683720	T/C	1B	58753957	+	NA	NA	NA	NA	wheat	NA	TT	TT	TT	TC	TT	TT	TT	TT	TT	NA	TT	TC	TT	TT	TT	CC	TT	TT	TT	TT	TC	TC	TT	TT	TT	TT	TT	TT	TT	TT	TT	TT	TC	TT	TT	TT	TT	TT	TT
AX-94686193	T/C	1B	69826766	+	NA	NA	NA	NA	wheat	NA	TT	TT	TT	CC	TT	TT	TT	TT	TT	CC	TT	TT	TT	TT	TT	CC	CC	TT	TT	TT	CC	CC	TT	TT	TT	TT	TT	TT	TT	TT	TT	TC	CC	TT	TT	TT	TT	TT	TT
AX-94686836	G/C	1B	156850210	+	NA	NA	NA	NA	wheat	NA	GG	GG	GG	CC	GG	GG	GG	GG	GG	CC	GG	GG	GG	GG	GG	CC	CC	GG	GG	GG	CC	CC	GG	GG	GG	GG	GG	GG	GG	GG	GG	GG	CC	GG	GG	GG	GG	GG	GG
AX-94686946	A/G	1B	636738042	+	NA	NA	NA	NA	wheat	NA	AA	AA	AA	AA	AA	AA	AA	AA	AA	AA	AA	AA	AA	AA	AA	AA	AA	AA	AA	AA	AA	AA	AA	AA	AA	AA	AA	AA	AA	AA	AA	AA	AA	AA	AA	AA	AA	AA	AA
AX-94688837	T/C	1B	411153886	+	NA	NA	NA	NA	wheat	NA	TT	TT	TT	TT	TT	TT	TT	TT	TT	TT	CC	CC	TT	TC	TT	TT	TT	TT	TC	TT	TT	TT	TC	NA	TT	TT	NA	TT	NA	TT	TT	TT	TT	TT	TT	TT	NA	TT	TT
AX-94689747	T/C	1B	675320100	+	NA	NA	NA	NA	wheat	NA	TT	CC	TT	CC	TT	TT	TT	CC	TT	CC	TT	NA	TT	CC	CC	CC	CC	TT	TT	TT	TT	CC	TT	TT	TT	TT	CC	TT	CC	CC	CC	CC	CC	TT	CC	CC	TC	TT	TT
AX-94690269	G/A	1B	608531518	+	NA	NA	NA	NA	wheat	NA	GG	GG	GG	GG	GG	GG	GG	GG	GG	GG	GG	AG	GG	GG	GG	AG	GG	GG	GG	AG	GG	GG	NA	GG	GG	GG	GG	GG	GG	GG	GG	GG	GG	GG	GG	GG	GG	GG	GG
AX-94691730	T/A	1B	189715580	+	NA	NA	NA	NA	wheat	NA	AT	TT	TT	AA	AT	TT	TT	TT	TT	AA	TT	TT	TT	TT	AT	AA	AA	AT	AT	TT	AA	AA	TT	TT	AT	TT	TT	TT	TT	TT	TT	AT	AA	TT	TT	TT	TT	TT	TT
AX-94692514	G/C	1B	11633627	+	NA	NA	NA	NA	wheat	NA	NA	CC	CC	CC	CC	CC	GG	GG	GG	CC	GG	GG	CC	NA	NA	CC	CC	GG	NA	GG	CC	CC	GG	GG	GG	CG	CC	GG	GG	GG	GG	CC	CC	CC	GG	CC	CG	NA	CG
AX-94692952	G/A	1B	512879075	+	NA	NA	NA	NA	wheat	NA	GG	GG	GG	AA	GG	GG	NA	GG	AA	GG	GG	GG	GG	GG	AA	GG	AA	AG	GG	GG	AA	GG	GG	GG	GG	GG	GG	GG	GG	GG	GG	AA	AA	GG	GG	GG	NA	GG	GG
AX-94694415	T/C	1B	237375563	+	NA	NA	NA	NA	wheat	NA	TT	TT	TT	CC	TT	TC	TC	TT	TT	CC	TT	TT	TT	TT	TT	CC	CC	NA	TC	TT	CC	CC	TT	TT	TC	TT	TT	TT	TT	TT	TT	TT	CC	TT	TT	TT	NA	TT	TT
AX-94695141	G/A	1B	196144643	+	NA	NA	NA	NA	wheat	NA	GG	GG	GG	AA	GG	GG	GG	GG	GG	AA	GG	GG	GG	GG	GG	AA	AA	GG	GG	GG	AA	AA	GG	GG	GG	GG	GG	GG	GG	GG	GG	AG	AA	GG	GG	GG	GG	GG	GG
AX-94695814	G/C	1B	118116770	+	NA	NA	NA	NA	wheat	NA	GG	GG	GG	CC	GG	GG	GG	GG	GG	CC	GG	GG	GG	GG	GG	CC	CC	GG	GG	GG	CC	CC	GG	GG	GG	GG	GG	GG	GG	GG	GG	CG	CC	GG	GG	GG	GG	GG	GG
AX-94696066	G/C	1B	416491837	+	NA	NA	NA	NA	wheat	NA	GG	GG	GG	GG	GG	GG	GG	GG	GG	GG	GG	CC	GG	GG	GG	GG	GG	GG	GG	GG	GG	GG	CC	GG	GG	GG	GG	GG	GG	GG	GG	GG	GG	GG	GG	GG	CC	GG	GG
AX-94696977	A/T	1B	154158873	+	NA	NA	NA	NA	wheat	NA	AA	AA	AA	AT	AA	AA	AA	AA	AA	AT	AA	AA	AA	AA	AA	AT	AT	AT	AA	AA	AT	AT	AA	AA	AA	AA	AA	AA	AA	AA	AA	AA	AT	AA	AA	AA	AA	AA	AA
AX-94697253	A/G	1B	679748740	+	NA	NA	NA	NA	wheat	NA	AA	GG	AA	GG	AA	AA	AA	GG	AA	GG	AA	AA	AA	GG	GG	GG	GG	AA	AA	AA	AA	GG	AA	AA	AA	AA	GG	AA	GG	GG	GG	GG	GG	AA	GG	GG	AA	AA	AA
AX-94698164	T/C	1B	162811710	+	NA	NA	NA	NA	wheat	NA	TC	TT	NA	CC	TT	TT	TT	TT	TC	CC	TT	TT	TT	TT	TT	CC	CC	TT	TT	NA	CC	CC	TT	TT	TC	TT	TT	TT	NA	TT	TT	TC	CC	TT	TT	TT	TT	NA	NA
AX-94699507	A/G	1B	157465317	+	NA	NA	NA	NA	wheat	NA	AA	AA	AA	GG	AA	AA	AA	AA	AA	AG	AA	AA	AA	AA	AA	AG	AG	AA	AA	AA	GG	GG	AA	AA	AA	AA	AA	AA	AA	AA	AA	AA	NA	AA	AA	AA	NA	AA	AA
AX-94699549	A/G	1B	585331222	+	NA	NA	NA	NA	wheat	NA	AA	AG	AA	AA	AA	AA	AA	AA	AA	AA	AA	AA	AA	AA	AA	AA	AA	AA	AA	AA	AA	AA	AA	AA	AA	AA	AA	AA	AA	AA	AA	AA	AG	AA	AG	AA	NA	AA	AA
AX-94700372	G/A	1B	188461659	+	NA	NA	NA	NA	wheat	NA	AG	GG	GG	AA	AG	GG	GG	NA	GG	AA	NA	AG	AG	GG	AG	AA	AA	AG	AG	GG	AA	AA	AG	NA	AG	GG	GG	GG	NA	GG	GG	AG	AA	GG	GG	GG	GG	NA	GG
AX-94702383	T/G	1B	117386221	+	NA	NA	NA	NA	wheat	NA	TT	TT	TT	GG	TT	TT	TT	TT	TT	GG	TT	TT	TT	TT	TT	GG	GG	TT	TT	TT	GG	GG	TT	TT	TT	TT	TT	TT	TT	TT	TT	TG	GG	TT	TT	TT	TT	TT	TT
AX-94704008	C/T	1B	14030253	+	NA	NA	NA	NA	wheat	NA	CC	TC	TT	CC	CC	TT	CC	CC	CC	NA	CC	CC	TC	CC	CC	TC	CC	CC	CC	CC	CC	CC	CC	CC	CC	TC	CC	CC	CC	CC	CC	CC	CC	TT	CC	NA	CC	CC	CC
AX-94705107	G/C	1B	668675965	+	NA	NA	NA	NA	wheat	NA	GG	CC	GG	CG	CC	GG	GG	GG	GG	GG	CC	GG	CC	GG	GG	GG	GG	GG	CC	GG	CC	GG	CC	CC	GG	CC	GG	GG	NA	CC	CC	GG	CC	GG	GG	CG	CC	CC	NA
AX-94705530	A/G	1B	113213121	+	NA	NA	NA	NA	wheat	NA	AA	AA	AA	GG	AA	GG	AA	AA	AA	GG	AA	AA	AA	AA	AA	GG	GG	NA	AA	AA	GG	GG	AA	AA	AA	AA	AA	AA	AA	AA	AA	NA	GG	AA	AA	AA	AA	AA	AA
AX-94706581	G/C	1B	583986606	+	NA	NA	NA	NA	wheat	NA	GG	CC	CC	CG	CG	CC	CC	CC	CC	CC	GG	CC	CC	GG	GG	CG	CG	GG	GG	CC	CC	GG	CC	NA	CC	CG	GG	CC	CC	GG	GG	GG	CC	CC	GG	GG	CG	GG	GG
AX-94707219	C/A	1B	51106353	+	NA	NA	NA	NA	wheat	NA	CC	CC	CC	AC	CC	CC	CC	CC	CC	AC	CC	CC	CC	CC	CC	AC	AC	CC	CC	CC	AC	AC	CC	CC	CC	CC	CC	CC	CC	CC	CC	AC	AC	CC	CC	CC	CC	CC	CC
AX-94707813	T/A	1B	676072084	+	NA	NA	NA	NA	wheat	NA	AA	TT	NA	TT	AA	AA	AT	TT	AA	TT	AA	AA	AA	TT	TT	TT	TT	NA	AT	AA	AA	TT	AA	AA	AT	AA	TT	AA	TT	TT	TT	NA	TT	AA	TT	TT	AA	AA	AA
AX-94708078	T/G	1B	637538754	+	NA	NA	NA	NA	wheat	NA	TT	TT	TT	TT	NA	TT	TT	GG	TT	TT	TT	TT	TT	TT	TT	TT	TT	TG	TT	TT	TT	TT	TT	TT	TT	TT	TT	TT	TT	TT	TT	TT	TT	TT	NA	TT	TT	TT	TT
AX-94708736	T/C	1B	130631126	+	NA	NA	NA	NA	wheat	NA	TT	TT	TT	TC	TT	TC	TT	TT	TT	TC	TT	TT	TT	TT	TT	TC	TC	TT	TT	TT	TC	TC	TT	TT	NA	TT	TT	TT	TT	TT	TT	TT	TC	TT	TT	TT	NA	TT	TT
AX-94708814	C/T	1B	56312141	+	NA	NA	NA	NA	wheat	NA	CC	TT	CC	TT	TT	TT	CC	CC	CC	TT	CC	TT	TT	CC	CC	NA	NA	CC	CC	CC	TT	TT	TT	CC	CC	TT	CC	CC	CC	CC	CC	CC	TT	CC	CC	TT	TC	TT	TT
AX-94709107	G/C	1B	420355330	+	NA	NA	NA	NA	wheat	NA	GG	GG	GG	GG	GG	GG	GG	GG	GG	GG	GG	CC	GG	GG	GG	GG	GG	GG	GG	GG	GG	GG	CC	GG	GG	GG	GG	GG	GG	GG	GG	NA	GG	GG	GG	GG	CC	NA	GG
AX-94710302	A/G	1B	674807936	+	NA	NA	NA	NA	wheat	NA	GG	AA	AA	AA	AA	AA	AA	AA	AA	GG	AA	AA	AA	AA	AA	AA	AA	AG	AA	AA	AA	AA	AA	AA	AA	AA	AA	AA	AA	AA	AA	AA	AA	AA	AA	GG	NA	AA	AA
AX-94711060	T/C	1B	37570514	+	NA	NA	NA	NA	wheat	NA	TT	TT	TT	NA	TT	TT	TT	TT	TT	TC	TT	TT	TT	TT	TT	TC	TC	TT	TT	TT	TC	TC	TT	TT	TT	TT	TT	TT	TT	TT	TT	TT	TC	TT	TT	TT	TT	TT	TT
AX-94711346	C/T	1B	390712986	+	NA	NA	NA	NA	wheat	NA	CC	CC	CC	CC	CC	CC	CC	CC	CC	CC	CC	TT	CC	CC	CC	CC	CC	CC	CC	CC	CC	CC	TT	CC	CC	CC	CC	CC	CC	CC	CC	CC	CC	CC	CC	CC	TT	CC	CC
AX-94711533	G/C	1B	20593975	+	NA	NA	NA	NA	wheat	NA	NA	GG	GG	CG	GG	CC	GG	GG	GG	GG	CC	GG	GG	CG	GG	GG	GG	GG	NA	GG	GG	NA	GG	GG	GG	GG	GG	GG	NA	NA	NA	GG	GG	GG	GG	GG	GG	GG	GG
AX-94711748	T/A	1B	626595495	+	NA	NA	NA	NA	wheat	NA	TT	AA	AA	AA	AA	TT	TT	AA	TT	TT	TT	AA	AA	TT	TT	AA	AA	TT	TT	AA	AA	AA	AA	AA	AA	AT	TT	TT	TT	TT	TT	TT	AA	AA	TT	TT	AT	TT	TT
AX-94712693	A/G	1B	160485023	+	NA	NA	NA	NA	wheat	NA	AA	AA	AA	GG	AA	AA	AA	AA	NA	GG	AA	AA	AA	AA	AA	GG	GG	NA	AA	AA	GG	GG	AA	AA	AG	AA	AA	AA	AA	AA	AA	AG	GG	AA	AA	AA	AA	AA	AA
AX-94715632	G/A	1B	12975637	+	NA	NA	NA	NA	wheat	NA	AG	NA	AG	GG	GG	NA	GG	GG	GG	GG	NA	GG	AA	AG	AG	GG	GG	GG	NA	GG	GG	GG	GG	NA	GG	NA	GG	NA	AG	AA	AA	GG	GG	AA	AA	NA	AG	AG	AG
AX-94716030	A/G	1B	555766055	+	NA	NA	NA	NA	wheat	NA	AA	AA	AA	AA	AA	AA	AA	AA	AA	AA	AA	AA	GG	AA	AA	AA	AA	AA	AA	AA	AA	AA	AA	AA	AA	NA	AA	AA	AA	AA	AA	AA	AA	AA	AA	AA	AA	AA	AA
AX-94716205	T/G	1B	12812018	+	NA	NA	NA	NA	wheat	NA	TT	TG	TG	TG	TG	TG	TT	TT	NA	GG	TT	TT	TG	TT	TT	TG	TG	TT	TT	TT	GG	GG	TT	TT	TT	TT	GG	NA	TT	TT	TT	TG	GG	TG	TT	TG	TT	TT	TT
AX-94716273	T/A	1B	637499513	+	NA	NA	NA	NA	wheat	NA	TT	TT	TT	AA	TT	AA	AA	TT	AA	TT	TT	TT	TT	TT	AA	TT	TT	TT	TT	TT	TT	AA	TT	AA	TT	TT	NA	AA	AA	TT	TT	TT	TT	TT	AA	AA	TT	AA	AA
AX-94716446	C/A	1B	225786821	+	NA	NA	NA	NA	wheat	NA	CC	CC	CC	AA	CC	CC	CC	CC	CC	AA	CC	CC	CC	CC	CC	AA	AA	NA	CC	CC	AA	AA	CC	CC	NA	CC	CC	CC	CC	CC	CC	AC	AA	CC	CC	CC	CC	CC	CC
AX-94717358	G/A	1B	156264944	+	NA	NA	NA	NA	wheat	NA	GG	GG	GG	AA	GG	GG	GG	GG	GG	AA	GG	NA	GG	GG	GG	AA	AA	GG	GG	GG	AA	AA	GG	GG	GG	GG	GG	GG	GG	GG	GG	NA	AA	GG	GG	GG	GG	GG	GG
AX-94719174	T/C	1B	185222476	+	NA	NA	NA	NA	wheat	NA	TC	TT	TT	TC	TT	TT	TT	TT	TT	TC	TT	TT	TT	TT	TT	TC	TC	TC	NA	TT	TC	TC	TT	TT	TT	TT	TT	TT	TT	TT	TT	TT	TC	TT	TT	TT	TT	TT	TT
AX-94719582	T/C	1B	632420589	+	NA	NA	NA	NA	wheat	NA	CC	TT	TT	TC	TT	TC	TT	TT	NA	NA	TT	TT	TT	TT	TT	TT	TT	TT	TT	TT	NA	CC	TT	TT	TT	TC	TT	TT	TT	TT	TT	TT	TC	TT	TT	TT	TT	TT	TT
AX-94720458	G/A	1B	364419460	+	NA	NA	NA	NA	wheat	NA	GG	GG	GG	GG	GG	GG	GG	GG	GG	GG	GG	AA	GG	GG	GG	GG	GG	GG	GG	GG	GG	GG	AA	GG	GG	GG	GG	GG	GG	GG	GG	GG	GG	GG	GG	GG	AA	GG	GG
AX-94720499	C/T	1B	39852164	+	NA	NA	NA	NA	wheat	NA	CC	CC	CC	TT	CC	CC	CC	CC	CC	TT	CC	CC	CC	CC	CC	NA	TT	CC	CC	CC	TT	TT	CC	CC	CC	CC	CC	CC	CC	CC	CC	NA	TT	CC	CC	CC	CC	CC	CC
AX-94721813	T/C	1B	154598706	+	NA	NA	NA	NA	wheat	NA	TT	TT	TT	CC	TT	TT	TT	TT	TT	CC	TT	TT	TT	TT	TT	CC	CC	TT	TT	TT	CC	CC	TT	TT	TT	TT	TT	TT	TT	TT	TT	TT	CC	TT	TT	TT	TT	TT	TT
AX-94721947	T/G	1B	530959841	+	NA	NA	NA	NA	wheat	NA	GG	TT	TT	TT	TG	TT	NA	TT	GG	TT	TT	TT	GG	TT	TG	GG	TG	TG	TG	GG	TT	TT	TT	TT	TG	NA	TT	GG	TT	TT	TT	TT	TT	TT	TT	TT	TT	TT	TT
AX-94722332	C/A	1B	679653331	+	NA	NA	NA	NA	wheat	NA	CC	CC	CC	AC	CC	CC	CC	CC	CC	CC	AC	CC	CC	CC	CC	CC	CC	CC	CC	CC	CC	CC	CC	CC	CC	CC	CC	CC	CC	CC	AC	CC	CC	CC	CC	CC	CC	CC	CC
AX-94723519	T/G	1B	41741420	+	NA	NA	NA	NA	wheat	NA	TG	TT	TT	TG	TT	TT	TT	TT	TT	TG	TT	TT	TT	TT	NA	TG	TG	TG	TG	TT	TG	TG	TT	TT	NA	TT	TT	TT	TT	TT	TT	NA	TG	TT	TT	TT	TT	TT	TT
AX-94723838	A/G	1B	66938072	+	NA	NA	NA	NA	wheat	NA	AA	AA	AA	GG	AA	AA	AA	AA	AA	GG	AA	AA	AA	AA	AA	GG	GG	NA	AA	AA	GG	GG	AA	AA	AG	AA	AA	AA	AA	AA	AA	AA	GG	AA	AA	AA	AA	AA	AA
AX-94725109	T/C	1B	33067008	+	NA	NA	NA	NA	wheat	NA	TT	TT	TT	TC	TT	TT	TT	TT	TT	NA	TT	TT	TT	TT	TT	NA	TC	TT	TT	TT	NA	NA	TT	TT	TC	TT	TT	TT	TT	TT	TT	TT	CC	TT	TT	TT	TT	TT	TT
AX-94725256	G/A	1B	113212231	+	NA	NA	NA	NA	wheat	NA	GG	GG	GG	AA	GG	AG	GG	GG	NA	AA	GG	GG	GG	GG	GG	AA	AA	NA	NA	GG	AA	AA	GG	GG	AG	GG	GG	GG	GG	GG	GG	NA	AA	GG	GG	GG	GG	GG	GG
AX-94725733	G/A	1B	152765688	+	NA	NA	NA	NA	wheat	NA	GG	GG	GG	NA	GG	GG	GG	GG	GG	AA	GG	GG	GG	GG	GG	AA	AA	GG	GG	GG	AA	AA	GG	GG	GG	GG	GG	GG	GG	GG	GG	GG	NA	GG	GG	GG	GG	GG	GG
AX-94725829	C/T	1B	138581331	+	NA	NA	NA	NA	wheat	NA	CC	CC	CC	TC	CC	CC	CC	CC	CC	TC	CC	CC	CC	CC	CC	TC	TC	CC	CC	CC	TC	TC	CC	CC	CC	CC	CC	CC	CC	CC	CC	CC	TC	CC	CC	CC	CC	CC	CC
AX-94726160	G/A	1B	217725215	+	NA	NA	NA	NA	wheat	NA	GG	GG	GG	AA	GG	GG	GG	GG	GG	AA	GG	GG	GG	GG	GG	AG	AA	GG	GG	GG	AA	AA	GG	GG	GG	GG	GG	GG	GG	GG	GG	AG	AA	GG	GG	GG	GG	GG	GG
AX-94726467	T/C	1B	135941006	+	NA	NA	NA	NA	wheat	NA	TT	TT	TT	TC	TT	TT	TT	TT	TT	NA	TT	TT	TT	TT	TT	TC	NA	NA	TT	TT	TC	TC	TT	TT	TT	TT	TT	TT	TT	TT	TT	TT	TC	TT	TT	TT	TT	TT	TT
AX-94726800	G/A	1B	583208051	+	NA	NA	NA	NA	wheat	NA	GG	GG	AA	AA	AA	AA	GG	AA	GG	AA	GG	GG	GG	GG	GG	GG	GG	GG	GG	GG	AA	AA	NA	AA	NA	AG	AA	AA	GG	GG	GG	AA	AA	AA	GG	GG	AA	GG	GG
AX-94726996	A/C	1B	174784215	+	NA	NA	NA	NA	wheat	NA	AA	AA	AA	CC	AA	AA	AA	NA	AA	NA	AA	AA	AA	AA	AA	AC	AC	AA	AA	AA	CC	CC	AA	AA	NA	AA	AA	AA	AA	AA	AA	AA	NA	AA	AA	AA	AA	AA	AA
AX-94728516	T/C	1B	491241441	+	NA	NA	NA	NA	wheat	NA	TT	TT	TT	TT	TT	TT	TT	TT	TT	TT	TT	CC	TT	TT	TT	TT	TT	TT	TT	TT	TT	TT	CC	TT	TT	TT	TT	TT	TT	TT	TT	TT	TT	TT	TT	TT	TT	TT	TT
AX-94729202	T/C	1B	132934030	+	NA	NA	NA	NA	wheat	NA	TT	TT	TT	TC	TT	TT	NA	NA	TT	TC	TT	TT	TT	TC	TT	CC	CC	TT	TT	TT	CC	CC	CC	TT	TT	TT	TT	TT	TT	TT	TT	NA	CC	TT	TT	TT	TT	TT	TT
AX-94729463	A/G	1B	157901902	+	NA	NA	NA	NA	wheat	NA	AA	AA	AA	GG	AA	AA	AA	AA	AG	GG	AA	AA	AA	AA	AA	GG	GG	AA	AA	AA	GG	GG	AA	AA	AA	AA	AA	AA	AA	AA	AA	AA	GG	AA	AA	AA	AA	AA	AA
AX-94731046	G/A	1B	623448868	+	NA	NA	NA	NA	wheat	NA	GG	AG	AA	AA	AA	AG	GG	AA	AA	AA	GG	AG	AG	GG	GG	AG	AA	AA	NA	AG	AG	AA	AA	GG	AG	GG	GG	AA	AA	GG	AA	AA	AA	AA	GG	AA	AG	NA	AA
AX-94731696	C/T	1B	685274424	+	NA	NA	NA	NA	wheat	NA	CC	TT	CC	CC	CC	TT	CC	TT	CC	CC	TT	CC	CC	CC	CC	TC	TC	CC	CC	TT	CC	CC	CC	CC	TT	TT	CC	TT	CC	CC	CC	CC	CC	CC	CC	CC	CC	CC	CC
AX-94733268	G/T	1B	584108244	+	NA	NA	NA	NA	wheat	NA	GG	GG	GG	GG	GG	GG	GG	GG	GG	GG	GG	GG	GG	GG	GG	GG	GG	GG	GG	GG	GG	TT	GG	GG	GG	GG	GG	GG	GG	GG	GG	GG	GG	GG	TT	TT	GG	TT	TT
AX-94733386	T/C	1B	403976983	+	NA	NA	NA	NA	wheat	NA	TT	TT	TT	TT	TT	TT	TT	CC	TT	TT	TT	TT	TT	TT	TT	TT	TT	TT	TT	TT	TT	TT	TT	TT	TT	TT	TT	TT	TT	TT	TT	CC	TT	TT	CC	TT	TT	TT	TC
AX-94733707	C/T	1B	687802054	+	NA	NA	NA	NA	wheat	NA	TT	CC	CC	CC	TT	CC	CC	CC	CC	CC	CC	CC	CC	CC	TT	TT	TT	NA	TT	CC	CC	CC	CC	CC	CC	CC	CC	CC	CC	CC	CC	CC	CC	CC	CC	CC	CC	CC	CC
AX-94733833	G/A	1B	685092928	+	NA	NA	NA	NA	wheat	NA	AA	GG	GG	AA	GG	GG	AA	GG	AA	GG	GG	GG	GG	AA	AA	GG	GG	GG	AG	GG	AA	GG	AA	AA	GG	GG	AA	GG	GG	AA	AA	GG	AA	GG	AA	GG	AG	AA	AA
AX-94734159	T/G	1B	347844909	+	NA	NA	NA	NA	wheat	NA	TT	TT	TT	TT	TT	GG	TT	TT	TT	TT	TT	TT	TT	TT	TT	TT	TT	TT	TT	TT	TT	TT	TT	TT	GG	TT	TT	TT	TT	TT	TT	TT	GG	TT	TT	TT	TG	TT	TT
AX-94735504	T/C	1B	24499188	+	NA	NA	NA	NA	wheat	NA	NA	TT	TT	CC	TT	TT	TT	TT	TT	CC	TT	TT	TT	TT	NA	CC	CC	TC	TT	TT	CC	CC	TT	TT	NA	TT	TT	TT	NA	TT	TT	CC	CC	TT	TT	TT	TT	TC	TC
AX-94735704	T/A	1B	672333864	+	NA	NA	NA	NA	wheat	NA	TT	TT	TT	TT	TT	AT	TT	TT	TT	TT	AT	TT	TT	TT	TT	TT	TT	TT	TT	TT	TT	TT	TT	TT	TT	TT	TT	TT	TT	TT	AT	AT	TT	TT	TT	TT	TT	TT	TT
AX-94736092	T/C	1B	18419635	+	NA	NA	NA	NA	wheat	NA	CC	CC	CC	TT	CC	TT	TT	CC	TT	TT	CC	TT	CC	CC	CC	TT	TT	CC	CC	TT	TT	TT	TT	CC	NA	CC	CC	TT	CC	CC	CC	TT	TT	CC	CC	CC	NA	TC	TC
AX-94736951	A/G	1B	325816868	+	NA	NA	NA	NA	wheat	NA	AA	AA	AA	AA	AA	AA	AA	AA	AA	AA	AA	GG	AA	AA	AA	AA	AA	AG	AA	AA	AA	AA	AA	NA	AA	AA	AA	AA	AA	AA	AA	AA	AA	AA	AA	AA	AA	AA	AA
AX-94737155	T/C	1B	14846136	+	NA	NA	NA	NA	wheat	NA	CC	TT	NA	TC	TT	TT	TT	TC	TC	TT	NA	TT	TT	NA	NA	TC	NA	CC	CC	TT	NA	NA	TC	TT	NA	TT	TT	TT	TC	TT	TT	TT	TT	TT	CC	TT	NA	TC	NA
AX-94738262	C/T	1B	183871294	+	NA	NA	NA	NA	wheat	NA	CC	CC	CC	TC	CC	CC	CC	CC	CC	TC	TC	CC	CC	NA	CC	TC	TC	CC	TC	CC	TC	TT	CC	TC	CC	CC	CC	CC	NA	CC	CC	CC	TT	CC	CC	CC	TC	CC	CC
AX-94744539	G/A	1B	22394383	+	NA	NA	NA	NA	wheat	NA	GG	GG	GG	AG	GG	GG	GG	GG	GG	AG	GG	GG	GG	GG	GG	AG	AG	NA	NA	GG	AG	AG	GG	GG	NA	GG	GG	GG	GG	GG	GG	AG	AG	GG	GG	GG	GG	GG	GG
AX-94745029	A/T	1B	161498326	+	NA	NA	NA	NA	wheat	NA	AA	NA	NA	AT	AA	AA	NA	NA	AT	AT	NA	AA	NA	NA	AA	NA	AT	AA	AA	AA	AT	AT	AT	AA	NA	AA	AA	AA	AT	AA	AA	NA	AT	AA	AA	AA	AA	AA	AA
AX-94745465	G/T	1B	680866382	+	NA	NA	NA	NA	wheat	NA	GG	TT	NA	TT	GG	GG	GG	TT	GG	TT	GG	GG	GG	TT	TT	TT	TT	GG	GG	GG	GG	TT	GG	GG	GG	GG	TT	GG	TT	TT	TT	TT	TT	GG	TT	TT	GG	GG	GG
AX-94747031	G/T	1B	26134484	+	NA	NA	NA	NA	wheat	NA	GG	GG	GG	TT	GG	GG	GG	GG	GG	TG	TG	GG	GG	GG	GG	NA	NA	TG	TG	GG	TG	GG	GG	GG	GG	GG	GG	GG	GG	GG	GG	GG	TG	GG	GG	GG	GG	GG	GG
AX-94747222	A/G	1B	598879585	+	NA	NA	NA	NA	wheat	NA	NA	AA	AA	NA	AA	AA	AA	AA	AG	AA	AA	AA	AA	NA	AA	AG	NA	NA	AG	AA	AA	AA	AG	AA	GG	AA	AA	AA	NA	AA	AA	AA	AA	AA	AA	AA	AA	AA	AA
AX-94747860	G/A	1B	155738507	+	NA	NA	NA	NA	wheat	NA	GG	GG	GG	AA	GG	GG	GG	GG	GG	AA	GG	GG	GG	GG	GG	AA	AA	GG	GG	GG	AA	AA	AG	GG	NA	GG	GG	GG	GG	GG	GG	NA	AA	GG	GG	GG	GG	GG	GG
AX-94748775	A/G	1B	652468844	+	NA	NA	NA	NA	wheat	NA	AA	AA	AA	AA	AA	AA	GG	AA	GG	GG	GG	GG	GG	AA	GG	GG	AA	GG	GG	AA	AA	GG	NA	AA	AA	GG	AA	AA	AA	GG	AA	AA	AA	AA	AA	AA	AG	AA	AA
AX-94749397	G/A	1B	16478742	+	NA	NA	NA	NA	wheat	NA	GG	GG	GG	NA	GG	GG	GG	AG	GG	AG	GG	GG	GG	GG	GG	GG	GG	GG	GG	GG	AG	GG	GG	GG	GG	GG	GG	GG	GG	GG	GG	GG	NA	GG	GG	GG	GG	GG	GG
AX-94750591	C/A	1B	428069415	+	NA	NA	NA	NA	wheat	NA	CC	CC	CC	CC	CC	CC	CC	CC	CC	CC	CC	AA	CC	CC	CC	CC	CC	CC	CC	CC	CC	CC	AA	CC	NA	CC	CC	CC	CC	CC	CC	CC	CC	CC	CC	CC	AA	CC	CC
AX-94751515	T/G	1B	623989473	+	NA	NA	NA	NA	wheat	NA	GG	TT	TT	TT	TT	TT	TT	TT	TT	TT	GG	TT	TT	GG	GG	TT	TT	TT	GG	TT	TT	TT	TT	GG	TT	TG	GG	TT	TT	GG	TT	TT	TT	TT	GG	TT	TT	TT	TT
AX-94751829	A/G	1B	106680653	+	NA	NA	NA	NA	wheat	NA	AA	AA	AA	NA	AA	AA	AA	AA	AA	NA	AA	AA	AA	AA	AA	GG	GG	AA	AA	AA	GG	GG	AA	AA	AA	AA	AA	AA	AA	AA	AA	AA	GG	AA	AA	AA	AA	AA	AA
AX-94753528	C/A	1B	626724490	+	NA	NA	NA	NA	wheat	NA	CC	CC	CC	CC	CC	CC	CC	CC	CC	CC	CC	CC	CC	CC	CC	CC	CC	CC	CC	CC	CC	CC	CC	CC	AC	CC	CC	CC	CC	CC	CC	CC	CC	CC	CC	NA	CC	CC	CC
AX-94754589	G/C	1B	39578301	+	NA	NA	NA	NA	wheat	NA	CG	GG	NA	CC	GG	GG	GG	NA	CG	CC	GG	GG	GG	GG	GG	CC	CC	CG	CG	GG	CC	CC	GG	GG	CG	GG	GG	GG	GG	GG	GG	CG	CC	GG	GG	GG	GG	NA	GG
AX-94754806	G/A	1B	252970731	+	NA	NA	NA	NA	wheat	NA	GG	GG	GG	AA	GG	GG	GG	GG	GG	AA	GG	GG	GG	GG	GG	AA	AA	GG	AG	GG	AA	AA	GG	GG	GG	GG	GG	GG	GG	GG	GG	AG	AA	GG	GG	GG	GG	GG	GG
AX-94757158	G/T	1B	665310952	+	NA	NA	NA	NA	wheat	NA	TT	GG	TT	TT	GG	GG	GG	GG	GG	TT	GG	GG	GG	GG	GG	GG	GG	TT	GG	GG	GG	GG	GG	GG	GG	GG	GG	GG	GG	TT	TT	TT	GG	GG	GG	TT	TG	GG	GG
AX-94758722	T/C	1B	678257412	+	NA	NA	NA	NA	wheat	NA	CC	TT	TT	TC	TT	TT	NA	TT	NA	TC	TT	CC	CC	TC	NA	TT	TT	CC	TC	CC	CC	TT	CC	CC	TC	CC	TC	CC	TC	TT	TT	TT	TT	TT	TT	TC	NA	NA	TC
AX-94759371	C/G	1B	14147763	+	NA	NA	NA	NA	wheat	NA	GG	CC	CC	NA	CC	CC	CC	CC	CC	CC	GG	CC	CC	GG	NA	CC	CC	GG	NA	CC	CC	CC	CC	GG	CC	CG	CC	CC	GG	GG	GG	CC	CC	CC	CC	CC	CC	CC	CC
AX-94761160	G/A	1B	72980531	+	NA	NA	NA	NA	wheat	NA	GG	GG	NA	NA	GG	GG	GG	GG	GG	AG	GG	GG	GG	GG	GG	GG	GG	GG	GG	GG	AG	NA	GG	GG	GG	GG	GG	GG	NA	GG	GG	NA	AG	GG	GG	GG	GG	GG	GG
AX-94763185	G/C	1B	686933092	+	NA	NA	NA	NA	wheat	NA	GG	CC	NA	CC	GG	GG	NA	CC	GG	CC	GG	GG	GG	CC	CC	CC	CC	GG	GG	GG	GG	CC	GG	GG	GG	GG	CC	GG	CC	CC	CC	CC	CC	GG	CC	CC	NA	GG	GG
AX-94763517	A/G	1B	87187721	+	NA	NA	NA	NA	wheat	NA	AA	AA	AA	AG	AA	AA	AA	AA	AA	AG	AA	AA	AA	AA	AA	AG	AG	AA	NA	AA	AG	AG	AA	AA	AA	AA	AA	AA	AA	AA	AA	AA	AG	AA	AA	AA	AA	AA	AA
AX-94764152	G/C	1B	136651185	+	NA	NA	NA	NA	wheat	NA	GG	GG	GG	NA	GG	GG	GG	GG	GG	CC	GG	GG	GG	GG	GG	CC	CC	CG	GG	GG	CC	CC	CG	GG	GG	GG	GG	GG	GG	GG	GG	GG	CC	GG	GG	GG	CG	GG	GG
AX-94765377	C/T	1B	70191633	+	NA	NA	NA	NA	wheat	NA	TC	CC	CC	TC	TC	CC	CC	CC	CC	TC	CC	CC	CC	CC	CC	TT	TT	TC	CC	CC	TC	TC	CC	CC	CC	CC	CC	CC	CC	CC	CC	CC	TC	CC	CC	CC	CC	CC	CC
AX-94765411	C/G	1B	9711462	+	NA	NA	NA	NA	wheat	NA	CC	CC	CC	GG	CC	CC	CC	CC	NA	NA	CC	CC	CC	CC	CC	NA	GG	CG	CC	CC	GG	NA	CC	CC	NA	CC	CC	CC	CC	CC	CC	CG	GG	CC	CC	CC	CC	CC	CC
AX-94765939	G/A	1B	592098487	+	NA	NA	NA	NA	wheat	NA	GG	GG	GG	NA	GG	GG	GG	GG	GG	AG	NA	GG	GG	GG	GG	AG	GG	GG	GG	AG	GG	GG	GG	GG	AG	GG	GG	GG	NA	GG	GG	GG	GG	GG	GG	GG	AG	GG	GG
AX-94766122	T/C	1B	643102204	+	NA	NA	NA	NA	wheat	NA	TT	TT	TT	NA	TT	CC	TT	TT	TT	TT	TT	CC	TT	CC	CC	TT	CC	TT	TT	CC	CC	TT	CC	CC	TC	TT	CC	CC	CC	TT	TT	TT	CC	CC	CC	TT	TT	TT	TT
AX-94766462	C/T	1B	613416973	+	NA	NA	NA	NA	wheat	NA	CC	CC	CC	CC	CC	CC	CC	CC	CC	TT	CC	CC	CC	CC	CC	TT	CC	CC	CC	TT	CC	CC	CC	CC	TT	CC	CC	CC	TT	CC	TT	CC	CC	CC	CC	CC	CC	CC	CC
AX-94766533	C/G	1B	98169013	+	NA	NA	NA	NA	wheat	NA	CC	CC	CC	GG	CC	CC	CC	CC	CC	GG	CC	CC	CC	CC	CC	GG	GG	CC	CC	CC	GG	GG	CC	CC	NA	CC	CC	CC	CC	CC	CC	CG	GG	CC	CC	CC	CC	CC	CC
AX-94767724	C/T	1B	26058802	+	NA	NA	NA	NA	wheat	NA	TC	CC	CC	CC	TT	CC	TT	CC	TT	CC	CC	CC	CC	NA	CC	CC	CC	CC	CC	TT	CC	CC	CC	CC	TT	CC	CC	TT	CC	CC	CC	CC	CC	CC	CC	CC	CC	CC	CC
AX-94767741	A/G	1B	491037121	+	NA	NA	NA	NA	wheat	NA	AA	AA	AA	AA	AA	AA	AA	AA	AA	AA	AA	AA	AA	AA	AA	AA	AA	AA	AA	AA	AA	AA	AA	AA	AA	AA	AA	AA	AA	AA	AA	AA	AA	AA	AA	AA	AA	AA	AA
AX-94768537	C/A	1B	395254008	+	NA	NA	NA	NA	wheat	NA	CC	CC	CC	CC	NA	CC	CC	NA	CC	CC	CC	AC	CC	CC	AC	CC	CC	CC	AC	CC	CC	CC	NA	CC	CC	CC	CC	CC	CC	CC	CC	CC	CC	CC	AA	CC	CC	CC	AC
AX-94770218	C/T	1B	111025707	+	NA	NA	NA	NA	wheat	NA	CC	CC	CC	TT	CC	CC	CC	CC	CC	TT	CC	CC	CC	CC	CC	TT	TT	TC	CC	CC	TT	TT	CC	CC	CC	CC	CC	CC	CC	CC	CC	NA	TT	CC	CC	CC	CC	CC	CC
AX-94771017	G/A	1B	166078289	+	NA	NA	NA	NA	wheat	NA	GG	GG	GG	AG	GG	GG	GG	GG	NA	AG	GG	GG	GG	GG	GG	GG	GG	GG	GG	GG	AG	NA	NA	GG	AG	GG	GG	GG	GG	GG	GG	GG	AG	GG	GG	GG	AG	NA	GG
AX-94775747	T/C	1B	583446335	+	NA	NA	NA	NA	wheat	NA	TC	TT	TT	NA	TT	TT	TC	TT	TT	TT	CC	TT	TT	CC	TC	TT	TT	NA	NA	TT	TT	TT	TT	CC	NA	TC	CC	TT	CC	CC	CC	CC	TT	TT	TT	TT	TC	TT	TT
AX-94777225	C/T	1B	15166144	+	NA	NA	NA	NA	wheat	NA	NA	CC	CC	TT	CC	TT	CC	CC	CC	CC	TT	CC	CC	TT	CC	CC	CC	CC	TT	CC	CC	TT	CC	CC	CC	CC	CC	CC	TT	TT	TT	CC	CC	CC	CC	CC	CC	CC	CC
AX-94778143	C/A	1B	47205678	+	NA	NA	NA	NA	wheat	NA	CC	AA	CC	CC	AA	AA	CC	CC	CC	CC	CC	AA	AA	CC	CC	CC	CC	NA	AC	CC	CC	CC	AA	CC	NA	AA	CC	CC	CC	CC	CC	CC	CC	CC	CC	AA	AA	CC	CC
AX-94778526	C/T	1B	17354185	+	NA	NA	NA	NA	wheat	NA	CC	CC	CC	CC	TC	CC	CC	CC	CC	CC	CC	CC	CC	CC	CC	CC	CC	CC	CC	CC	CC	CC	CC	CC	CC	CC	CC	CC	CC	CC	CC	TC	CC	CC	CC	CC	CC	TC	TC
AX-94780679	G/C	1B	660100867	+	NA	NA	NA	NA	wheat	NA	GG	GG	GG	GG	GG	GG	GG	GG	GG	GG	GG	GG	GG	GG	GG	GG	GG	GG	NA	GG	GG	GG	GG	GG	GG	GG	GG	GG	GG	GG	CC	GG	GG	GG	GG	GG	GG	GG	GG
AX-94781025	G/A	1B	589889069	+	NA	NA	NA	NA	wheat	NA	NA	GG	GG	NA	GG	GG	AG	GG	AG	GG	NA	GG	GG	GG	GG	GG	GG	AG	GG	NA	GG	GG	GG	GG	AG	GG	GG	AG	NA	GG	GG	AG	GG	GG	GG	GG	GG	NA	GG
AX-94781265	C/G	1B	510809193	+	NA	NA	NA	NA	wheat	NA	GG	CC	CC	CC	GG	CC	CC	CC	CC	CC	CC	CC	CC	CC	GG	GG	GG	GG	GG	CC	CC	CC	CC	CC	CC	CC	CC	CC	CC	CC	CC	CC	CC	CC	CC	CC	CC	CC	CC
AX-94782502	T/A	1B	63054488	+	NA	NA	NA	NA	wheat	NA	TT	AT	TT	TT	TT	TT	TT	TT	TT	AA	TT	AT	TT	TT	TT	AA	TT	TT	TT	TT	TT	TT	TT	TT	TT	AT	TT	TT	TT	TT	TT	TT	TT	TT	AT	AT	TT	TT	TT
AX-94782662	T/C	1B	211313912	+	NA	NA	NA	NA	wheat	NA	TT	TT	TT	CC	TT	TT	TT	TT	TT	TC	TT	TT	TT	TT	TT	TC	TC	TT	TT	TT	TC	TC	TT	TT	TT	TT	TT	TT	TT	TT	TT	TC	TC	TT	TT	TT	TT	TT	TT
AX-94783957	G/C	1B	643101623	+	NA	NA	NA	NA	wheat	NA	GG	GG	GG	CG	GG	CC	NA	GG	GG	GG	GG	CC	GG	CC	CC	GG	CC	GG	GG	CC	CC	GG	CC	CC	CG	GG	CC	CC	CC	GG	GG	GG	CC	CC	CC	GG	GG	GG	GG
AX-94784779	T/C	1B	209130261	+	NA	NA	NA	NA	wheat	NA	TT	TT	TT	NA	TT	TT	TT	TT	TT	CC	TT	TT	TT	TT	TT	CC	CC	TT	TT	TT	CC	CC	TT	TT	TT	TT	TT	TT	TT	TT	TT	TC	CC	TT	TT	TT	TT	TT	TT
AX-94785037	C/T	1B	8676993	+	NA	NA	NA	NA	wheat	NA	CC	CC	CC	TT	CC	CC	CC	CC	CC	TT	CC	CC	CC	CC	CC	TT	TT	CC	CC	CC	TT	TT	CC	CC	CC	CC	CC	CC	CC	CC	CC	CC	TT	CC	CC	CC	CC	CC	CC
AX-94785349	C/T	1B	634412754	+	NA	NA	NA	NA	wheat	NA	CC	CC	CC	TT	CC	TC	TC	CC	TT	CC	CC	CC	CC	CC	TT	CC	CC	TC	NA	CC	CC	TC	CC	TC	NA	CC	TC	TT	NA	CC	TC	CC	CC	CC	TT	TT	CC	TT	TT
AX-94785748	C/T	1B	683485095	+	NA	NA	NA	NA	wheat	NA	CC	TT	TC	TC	CC	CC	CC	TT	CC	NA	CC	CC	CC	TT	TT	NA	TT	NA	CC	CC	CC	NA	CC	CC	CC	CC	TT	CC	TC	TT	TT	TT	TT	CC	TT	TT	CC	CC	CC
AX-94787873	T/C	1B	453880159	+	NA	NA	NA	NA	wheat	NA	TT	TT	TT	CC	CC	TT	TT	TT	TT	CC	TT	TT	TT	TT	TT	TT	TT	NA	TT	TT	TT	TT	TT	CC	TT	TT	TT	TT	TT	TT	TT	TT	TT	TT	TT	TT	TC	TT	TT
AX-94788008	A/G	1B	584108379	+	NA	NA	NA	NA	wheat	NA	AA	AA	AA	AA	AA	NA	AA	AA	AA	AA	AA	AA	AA	AA	AA	AA	NA	AA	AA	AA	AA	GG	AA	AA	AA	AA	AA	AA	AA	AA	AA	AA	AA	AA	GG	GG	AA	GG	GG
AX-94788328	T/C	1B	74249301	+	NA	NA	NA	NA	wheat	NA	TT	TT	TT	TC	TT	NA	TT	TT	NA	TC	TT	TT	NA	TT	TT	NA	TC	TT	TT	TT	TC	TC	TT	TT	TT	TT	TT	TT	TT	TT	TT	TT	TC	TT	TT	TT	TT	NA	TT
AX-94788541	A/C	1B	3272100	+	NA	NA	NA	NA	wheat	NA	NA	AA	AA	AC	AA	AA	AA	AA	AA	AC	AA	AA	AA	AA	NA	NA	NA	NA	NA	AA	AC	AC	AA	AA	AA	AA	AA	AA	AA	AA	AA	AA	AC	AA	AA	AA	AA	AA	AA
AX-94790259	G/C	1B	667997226	+	NA	NA	NA	NA	wheat	NA	CG	GG	CG	GG	GG	GG	GG	GG	GG	GG	GG	GG	GG	GG	GG	GG	GG	CG	GG	GG	GG	GG	GG	GG	GG	GG	GG	GG	GG	GG	CG	GG	GG	GG	GG	CG	GG	GG	GG
AX-94792625	G/A	1B	6481743	+	NA	NA	NA	NA	wheat	NA	GG	GG	AG	NA	GG	GG	GG	GG	GG	AG	GG	GG	GG	GG	GG	AG	AG	GG	GG	GG	NA	AG	GG	GG	GG	GG	GG	GG	GG	GG	GG	GG	NA	GG	GG	GG	GG	GG	GG
AX-94794804	T/C	1B	581412929	+	NA	NA	NA	NA	wheat	NA	TC	TT	TT	CC	TT	TT	TT	TT	TT	TT	TC	TT	TT	CC	TC	TT	TT	TC	CC	TT	TT	CC	TC	CC	TT	TT	CC	TT	CC	CC	CC	CC	TT	TT	TC	CC	TT	TC	TC
AX-94796202	T/A	1B	456185294	+	NA	NA	NA	NA	wheat	NA	TT	TT	TT	NA	TT	TT	TT	TT	TT	TT	TT	AT	TT	TT	TT	TT	TT	AT	TT	TT	TT	TT	AT	TT	TT	TT	TT	TT	TT	TT	TT	TT	TT	TT	TT	TT	AT	TT	TT
AX-94796715	T/C	1B	510980841	+	NA	NA	NA	NA	wheat	NA	TT	TT	TT	TT	TT	TT	TT	TT	TT	TT	TT	CC	TT	TT	TT	TT	TT	TT	TT	TT	TT	TT	CC	TT	TT	TT	TT	TT	TT	TT	TT	TT	TT	TT	TT	TT	TT	TT	TT
AX-94796921	C/G	1B	38067610	+	NA	NA	NA	NA	wheat	NA	CG	CC	CC	GG	CG	CC	CC	CC	CC	GG	CC	CC	CC	NA	CG	GG	GG	CG	CG	CC	GG	GG	CC	CC	CC	CC	CC	CC	CC	CC	CC	CC	GG	CC	CC	CC	CG	CC	CC
AX-94798980	G/A	1B	127976709	+	NA	NA	NA	NA	wheat	NA	AG	NA	GG	GG	GG	GG	AA	GG	AA	GG	GG	GG	AA	GG	GG	GG	GG	GG	GG	NA	GG	GG	GG	GG	AA	AA	GG	AA	GG	GG	GG	GG	GG	GG	GG	GG	AG	GG	GG
AX-94800893	G/T	1B	17731121	+	NA	NA	NA	NA	wheat	NA	GG	GG	GG	GG	TG	GG	GG	GG	GG	TG	GG	GG	GG	GG	GG	NA	NA	GG	GG	GG	TG	TG	NA	GG	GG	GG	GG	GG	GG	GG	GG	TG	TG	GG	GG	GG	GG	GG	GG
AX-94801428	G/T	1B	9936497	+	NA	NA	NA	NA	wheat	NA	TG	TT	TT	GG	GG	TT	GG	GG	GG	GG	TT	NA	TT	TT	TG	GG	GG	NA	TG	GG	GG	GG	GG	TT	GG	TT	GG	GG	TT	TT	TT	NA	GG	TT	TT	TT	TT	TT	TT
AX-94803292	T/G	1B	667822772	+	NA	NA	NA	NA	wheat	NA	TT	TT	TT	TT	TT	TT	TT	TT	TG	TT	TT	TT	TT	TT	TT	TT	TT	TT	TT	TT	TT	TT	TT	TT	TT	TT	TT	TT	TT	TT	TT	TT	TT	TT	TT	TT	TG	TT	TT
AX-94806190	G/C	1B	455211861	+	NA	NA	NA	NA	wheat	NA	GG	GG	GG	NA	GG	GG	NA	GG	CG	GG	CG	NA	NA	NA	GG	CG	NA	CC	NA	NA	GG	GG	CC	GG	CG	NA	GG	GG	CG	GG	GG	CG	GG	GG	GG	GG	CG	GG	NA
AX-94806570	T/C	1B	139672208	+	NA	NA	NA	NA	wheat	NA	TT	TT	TT	NA	TT	TT	TT	TT	TT	CC	TT	NA	TT	TT	TT	CC	CC	TT	TT	TT	CC	CC	NA	TT	TT	TT	TT	TT	TT	TT	TT	NA	CC	TT	TT	TT	TC	TT	TT
AX-94806781	T/C	1B	99597863	+	NA	NA	NA	NA	wheat	NA	TC	TT	TT	CC	TT	TT	TT	TT	TT	CC	TT	TT	TT	TT	TT	CC	CC	TC	TC	TT	CC	CC	TT	TT	TT	TT	TT	TT	TT	TT	TT	TC	CC	TT	TT	TT	TT	TT	TT
AX-94808850	A/G	1B	551032435	+	NA	NA	NA	NA	wheat	NA	AA	AA	AA	NA	AA	AA	AA	AA	AA	AA	AA	AA	AA	AA	AA	AA	AG	AA	AA	AA	NA	AA	AA	AA	NA	AA	AA	AA	AA	AA	AA	AA	AG	AA	AA	AA	AA	AA	AA
AX-94810460	C/G	1B	636737878	+	NA	NA	NA	NA	wheat	NA	CC	CC	CC	NA	CC	CC	CG	CC	CC	CC	CC	CC	CC	CC	CC	CC	CC	CC	CC	CC	CC	NA	CC	CC	CC	CC	CC	CC	CG	CC	CC	NA	CC	CC	CC	NA	CC	CC	CC
AX-94814014	A/G	1B	162780777	+	NA	NA	NA	NA	wheat	NA	NA	AA	AA	AG	AA	AA	AA	AA	AA	AG	AA	AA	AA	AA	AA	GG	GG	AA	AA	AA	AG	AG	AA	AA	AA	AA	AA	AA	AA	AA	AA	AA	AG	AA	AA	AA	AA	AA	AA
AX-94814758	T/C	1B	543517539	+	NA	NA	NA	NA	wheat	NA	TT	TT	TT	TT	NA	TT	TT	TT	NA	TT	TT	TT	TT	TT	TT	NA	TC	TC	NA	TT	TC	TT	TT	TT	NA	TT	TT	TT	TT	TT	TT	TC	TC	TT	TT	TT	TT	TT	TT
AX-94815426	A/G	1B	9598508	+	NA	NA	NA	NA	wheat	NA	AA	AA	AA	AG	AA	AA	AA	AA	AA	AA	AA	AG	AA	AA	AA	AA	AA	NA	AA	AA	AA	AA	GG	GG	AG	AA	AA	AG	AA	AA	AA	GG	AA	AG	AA	AA	AA	AA	AA
AX-94815728	T/C	1B	167108667	+	NA	NA	NA	NA	wheat	NA	TT	TT	TT	CC	TT	TT	TT	TT	TT	CC	TT	TT	TT	TT	TT	TC	TC	TT	TT	TT	CC	CC	TT	TT	TT	TT	TT	TT	TT	TT	TT	TC	CC	TT	TT	TT	TT	TT	TT
AX-94816227	T/C	1B	159388384	+	NA	NA	NA	NA	wheat	NA	TT	TT	TT	TC	TT	TT	TT	TT	TT	TC	TT	TT	TT	TT	TT	NA	TC	TT	TT	TT	TC	TC	TT	TT	TT	TT	TT	TT	TT	TT	TT	TT	TC	TT	TT	TT	TT	TT	TT
AX-94816512	G/C	1B	223144121	+	NA	NA	NA	NA	wheat	NA	GG	GG	GG	NA	GG	GG	GG	GG	GG	CG	GG	GG	GG	GG	GG	CG	CG	NA	GG	GG	CG	CG	GG	GG	NA	GG	GG	GG	GG	GG	GG	GG	CG	GG	GG	GG	GG	GG	GG
AX-94816673	A/G	1B	608533385	+	NA	NA	NA	NA	wheat	NA	AA	AA	AA	AA	AA	AA	AA	AA	AA	AA	AA	AA	AA	AA	AA	AG	AA	AA	AA	AG	AA	AA	AA	AA	AG	AA	AA	AA	AA	AA	AA	AA	AA	AA	AA	AA	AA	AA	AA
AX-94817132	A/G	1B	65370068	+	NA	NA	NA	NA	wheat	NA	AA	AG	AG	AA	AA	AA	AA	AA	AA	AA	AA	AA	AA	AA	AA	AG	AA	AG	AA	AA	AG	AA	AG	AA	AA	AG	AG	AA	AA	AA	AA	AG	AA	AA	AG	AA	AA	AA	AA
AX-94818276	C/G	1B	626657084	+	NA	NA	NA	NA	wheat	NA	CC	CC	CC	CC	CC	CC	CG	CC	CC	CC	CC	CC	CC	CC	CC	GG	CC	CC	CC	CC	CC	CC	CC	CC	CC	CC	CC	CC	CC	CC	CC	CC	CC	CC	CC	CC	CC	CC	CC
AX-94818661	A/G	1B	172946795	+	NA	NA	NA	NA	wheat	NA	AA	AA	AA	GG	AA	AA	AA	AA	AA	GG	AA	NA	AA	AA	AA	GG	GG	NA	AA	AA	GG	GG	AA	AA	AA	AA	AA	AA	AA	AA	AA	AG	GG	AA	AA	AA	AA	AA	AA
AX-94819044	A/G	1B	209521689	+	NA	NA	NA	NA	wheat	NA	AA	AA	AA	AG	AA	AA	AA	AA	AA	AG	AA	AA	AA	AA	NA	AG	AG	NA	AA	AA	AG	AG	AA	AA	AA	AA	AA	AA	AA	AA	AA	AA	AG	AA	AA	AA	AA	AA	AA
AX-94820127	G/A	1B	424538213	+	NA	NA	NA	NA	wheat	NA	GG	GG	GG	GG	GG	GG	GG	GG	GG	GG	GG	AA	GG	GG	GG	GG	GG	GG	GG	GG	GG	GG	AA	GG	GG	GG	GG	GG	GG	GG	GG	GG	GG	GG	GG	GG	AA	GG	GG
AX-94820715	G/C	1B	8676766	+	NA	NA	NA	NA	wheat	NA	GG	GG	GG	CC	GG	GG	GG	GG	GG	CC	GG	GG	GG	GG	GG	CC	CC	GG	GG	GG	CC	CC	GG	GG	GG	GG	GG	GG	GG	GG	GG	NA	CC	GG	GG	GG	GG	GG	GG
AX-94821053	A/G	1B	41086838	+	NA	NA	NA	NA	wheat	NA	AA	AA	AA	GG	AA	AA	AA	AA	AA	GG	AA	AA	AA	AA	AA	GG	GG	AA	AA	AA	GG	GG	AG	AA	NA	AA	AA	AA	AA	AA	AA	AA	GG	AA	AA	AA	AA	AA	AA
AX-94821952	C/G	1B	111260897	+	NA	NA	NA	NA	wheat	NA	CC	CC	CC	GG	NA	CC	CC	CC	CC	GG	CC	CC	CC	CC	CC	GG	GG	CC	CC	CC	GG	GG	CC	CC	CC	CC	CC	CC	CC	CC	CC	CG	GG	CC	CC	CC	CC	CC	CC
AX-94822028	C/G	1B	289727979	+	NA	NA	NA	NA	wheat	NA	CC	CC	CC	CG	CC	CC	CC	CC	CC	CG	CC	CC	CC	CC	CC	CG	CG	CC	CG	CC	CG	CC	CC	CC	CC	CC	CC	CC	CC	CC	CC	CC	CG	CC	CC	CC	CC	CC	CC
AX-94822580	A/G	1B	234251783	+	NA	NA	NA	NA	wheat	NA	AA	AA	AA	GG	GG	AA	AA	AA	AA	AA	AA	AG	AA	AA	AA	AA	AA	AA	AA	AA	AA	AA	AA	GG	AA	AA	AA	AA	AA	AA	AA	AA	AA	AA	GG	AA	AG	AA	AG
AX-94822707	C/T	1B	117187972	+	NA	NA	NA	NA	wheat	NA	CC	CC	CC	TC	CC	CC	CC	CC	CC	TC	CC	CC	CC	CC	CC	TT	TT	CC	TC	CC	TC	TC	CC	CC	CC	CC	CC	CC	CC	CC	CC	CC	TC	CC	CC	CC	CC	CC	CC
AX-94823926	C/T	1B	530959486	+	NA	NA	NA	NA	wheat	NA	TT	CC	CC	CC	CC	CC	TT	CC	TT	CC	CC	NA	TT	CC	CC	TT	CC	TC	CC	TT	CC	CC	CC	CC	TT	TT	CC	TT	CC	CC	CC	CC	CC	CC	CC	CC	CC	CC	CC
AX-94824939	G/A	1B	539481096	+	NA	NA	NA	NA	wheat	NA	GG	GG	GG	AA	AA	GG	GG	AA	GG	GG	GG	GG	GG	GG	AG	GG	GG	GG	GG	GG	GG	AA	GG	GG	NA	GG	GG	GG	GG	GG	GG	GG	GG	GG	AA	GG	GG	GG	AA
AX-94825342	T/G	1B	676271500	+	NA	NA	NA	NA	wheat	NA	TT	GG	TT	TG	TT	TT	NA	GG	TT	NA	TT	TT	TT	GG	GG	NA	GG	TT	TT	TT	TT	NA	TT	TT	NA	TT	GG	TT	TG	GG	NA	NA	GG	TT	GG	GG	NA	TT	TT
AX-94825609	A/C	1B	53248692	+	NA	NA	NA	NA	wheat	NA	AC	AA	AA	CC	AC	AA	AA	AA	AA	CC	NA	AA	AA	AA	AC	CC	CC	AC	AC	AA	CC	CC	AC	AA	NA	NA	AA	AA	AA	AA	AA	AC	CC	AA	AA	AA	AA	AA	NA
AX-94825916	C/T	1B	246768913	+	NA	NA	NA	NA	wheat	NA	CC	CC	CC	TC	CC	CC	CC	CC	CC	TC	CC	CC	CC	CC	CC	TC	TC	CC	CC	CC	TC	TC	CC	CC	CC	CC	CC	CC	CC	CC	CC	TC	TC	CC	CC	CC	CC	CC	CC
AX-94827415	T/C	1B	488658936	+	NA	NA	NA	NA	wheat	NA	NA	TT	TT	TT	TT	CC	TT	TT	TT	TT	TT	CC	CC	TT	TT	CC	TT	TT	TT	CC	TT	TT	CC	TT	CC	CC	TT	CC	TT	TT	TT	TT	TT	TT	TT	TT	TC	TT	TT
AX-94827580	T/A	1B	562468982	+	NA	NA	NA	NA	wheat	NA	AA	AT	AA	TT	AA	AA	NA	NA	AT	TT	TT	AT	TT	TT	TT	AT	TT	NA	TT	AT	TT	TT	AA	TT	AA	TT	TT	AT	TT	TT	TT	TT	TT	AT	TT	AA	TT	TT	NA
AX-94829127	T/C	1B	623730478	+	NA	NA	NA	NA	wheat	NA	CC	TT	TT	TT	TT	TT	NA	TT	TT	TT	CC	TT	TT	CC	CC	TT	TT	TT	CC	TT	TT	TT	TT	CC	TT	TC	CC	TT	TT	CC	TT	TT	TT	TT	CC	TT	TT	TT	TT
AX-94829936	T/C	1B	589489117	+	NA	NA	NA	NA	wheat	NA	TT	TT	CC	TT	TT	CC	NA	TT	TT	CC	CC	TT	TT	CC	TT	TT	CC	TT	TC	TT	TT	TC	TT	CC	TT	CC	CC	TT	TT	CC	CC	TT	TT	TT	TT	CC	CC	CC	CC
AX-94830772	C/T	1B	168418876	+	NA	NA	NA	NA	wheat	NA	CC	CC	CC	TT	CC	CC	CC	NA	CC	TT	CC	CC	CC	CC	NA	TT	TT	NA	CC	CC	TT	TT	CC	CC	TC	CC	CC	CC	NA	CC	CC	TC	TT	CC	CC	CC	CC	CC	CC
AX-94831912	A/G	1B	15448170	+	NA	NA	NA	NA	wheat	NA	AA	AA	AA	AG	AA	AA	AA	AA	AA	GG	AA	AA	AA	AA	AG	GG	GG	AG	AA	AA	GG	AG	AA	AA	AA	AA	AA	AA	AA	AA	AA	AG	GG	AA	AA	AA	AA	AA	AA
AX-94832356	A/G	1B	44067534	+	NA	NA	NA	NA	wheat	NA	NA	AA	AA	AG	AA	AA	AA	NA	AA	AG	AA	AA	AA	AA	AA	AG	AG	AG	AA	AA	AG	AG	NA	AA	AG	AA	AA	AA	AA	AA	AA	AG	NA	AA	AA	AA	AA	AA	AA
AX-94832758	T/C	1B	374319412	+	NA	NA	NA	NA	wheat	NA	TT	TT	TT	TT	TT	TT	TT	TT	TT	TT	TT	CC	TT	TC	TT	TT	TT	TT	TT	TT	TT	TT	CC	TT	TT	TT	TT	TT	TT	TT	TT	TT	TT	TT	TT	TT	CC	TT	TT
AX-94833199	C/T	1B	48280086	+	NA	NA	NA	NA	wheat	NA	CC	TT	CC	CC	TT	TT	CC	CC	CC	CC	CC	TC	TT	CC	CC	CC	CC	TC	CC	CC	CC	CC	TT	CC	CC	TT	CC	CC	CC	CC	CC	CC	CC	CC	CC	TT	TT	CC	CC
AX-94834373	C/T	1B	512422221	+	NA	NA	NA	NA	wheat	NA	NA	CC	CC	CC	CC	CC	CC	CC	CC	TT	CC	CC	CC	CC	NA	CC	TC	CC	TC	CC	CC	CC	CC	CC	CC	CC	CC	CC	CC	CC	CC	CC	CC	CC	CC	CC	CC	CC	CC
AX-94834634	C/T	1B	137447851	+	NA	NA	NA	NA	wheat	NA	CC	CC	CC	TT	CC	CC	CC	CC	CC	TT	CC	CC	CC	CC	CC	TT	NA	NA	CC	CC	TT	TT	CC	CC	CC	CC	CC	CC	CC	CC	CC	CC	TT	CC	CC	CC	CC	CC	CC
AX-94835306	C/T	1B	59471212	+	NA	NA	NA	NA	wheat	NA	CC	TT	NA	TT	TC	TT	CC	CC	CC	TT	CC	TT	TT	CC	CC	TC	TC	NA	NA	CC	TT	TT	TT	CC	CC	TT	CC	CC	CC	CC	CC	TC	TT	CC	CC	TT	TT	CC	CC
AX-94838868	A/C	1B	242248089	+	NA	NA	NA	NA	wheat	NA	AA	AA	AA	CC	AA	AA	AA	AA	AA	CC	NA	AA	AA	AA	AA	CC	CC	NA	AA	AA	CC	CC	NA	AA	AC	AA	AA	AA	AA	AA	AA	AC	CC	AA	AA	AA	AA	AA	AA
AX-94839011	G/A	1B	212428417	+	NA	NA	NA	NA	wheat	NA	GG	GG	GG	AG	GG	GG	GG	GG	GG	AG	GG	AG	GG	AG	GG	GG	GG	NA	GG	GG	GG	GG	GG	GG	GG	GG	GG	GG	GG	AG	GG	GG	AG	AG	GG	GG	GG	GG	GG
AX-94839474	T/C	1B	92871677	+	NA	NA	NA	NA	wheat	NA	TT	TC	TT	TC	TT	TT	TT	TT	TT	NA	TT	TT	TT	TT	TC	CC	CC	TT	TT	TT	TC	NA	TT	TT	TT	TC	TT	TT	TT	TT	TT	TT	TC	TT	TC	TC	TT	TT	TT
AX-94839686	C/T	1B	522014052	+	NA	NA	NA	NA	wheat	NA	TT	CC	CC	TC	TT	CC	CC	TC	CC	TC	CC	CC	CC	CC	TT	TT	TT	NA	TT	CC	CC	CC	CC	TC	NA	CC	CC	CC	CC	CC	CC	CC	CC	CC	CC	CC	CC	CC	CC
AX-94840964	A/T	1B	169531781	+	NA	NA	NA	NA	wheat	NA	AA	AA	AA	AT	AA	AA	AA	AA	AA	AT	AA	AA	AA	AA	AA	AT	AT	AA	AA	AA	AT	AT	AA	AA	AA	AA	AA	AA	AA	AA	AA	NA	AT	AA	AA	AA	AA	AA	AA
AX-94841376	G/T	1B	630700834	+	NA	NA	NA	NA	wheat	NA	GG	TT	TT	TT	TT	GG	GG	TT	GG	NA	GG	TT	TT	GG	GG	TT	TT	TG	GG	TT	TT	GG	TT	GG	TG	TG	GG	TT	GG	GG	NA	TT	TT	TT	GG	GG	TT	GG	GG
AX-94841468	C/T	1B	617827626	+	NA	NA	NA	NA	wheat	NA	TT	CC	CC	TC	TT	CC	CC	CC	CC	CC	CC	CC	CC	CC	TT	TT	TT	TT	TT	CC	CC	CC	CC	CC	CC	CC	CC	CC	CC	CC	CC	CC	CC	CC	CC	CC	CC	CC	CC
AX-94842940	G/A	1B	4346776	+	NA	NA	NA	NA	wheat	NA	GG	GG	AG	AA	GG	GG	GG	GG	GG	AA	GG	GG	GG	GG	GG	AA	AA	AG	GG	GG	AA	AA	GG	GG	AG	GG	GG	GG	GG	GG	GG	AG	AA	GG	GG	GG	GG	GG	GG
AX-94843442	A/G	1B	115450238	+	NA	NA	NA	NA	wheat	NA	AA	AA	AA	GG	AA	AA	AA	AA	AA	GG	AA	AA	AA	AA	AA	GG	GG	NA	AA	AA	GG	GG	AA	AA	AA	AA	AA	AA	AA	AA	AA	AG	GG	AA	AA	AA	AA	AA	AA
AX-94843704	A/G	1B	395276811	+	NA	NA	NA	NA	wheat	NA	AG	AA	AA	AA	AG	AA	AA	AA	AA	AA	NA	GG	AA	AA	NA	NA	AG	AA	AG	AA	AA	AA	GG	AA	AG	AA	AA	AA	AA	AA	AA	AA	AA	AA	AA	AA	GG	AA	AA
AX-94845461	G/A	1B	188263833	+	NA	NA	NA	NA	wheat	NA	GG	GG	GG	AA	AG	GG	GG	GG	GG	AA	GG	GG	GG	GG	GG	AA	AA	GG	GG	GG	AA	AA	GG	AG	GG	GG	GG	GG	GG	GG	GG	AG	AA	GG	GG	GG	GG	NA	GG
AX-94845742	C/T	1B	15745924	+	NA	NA	NA	NA	wheat	NA	CC	CC	CC	CC	CC	CC	CC	CC	CC	CC	CC	CC	CC	CC	CC	CC	CC	CC	CC	CC	CC	CC	CC	CC	NA	CC	CC	CC	CC	CC	CC	CC	CC	CC	TT	CC	NA	TC	TC
AX-94845848	A/G	1B	106681741	+	NA	NA	NA	NA	wheat	NA	AA	AA	AA	NA	AA	AA	AA	AA	AA	GG	AA	AA	AA	AA	AA	GG	GG	AA	AA	AA	GG	GG	AA	AA	AA	AA	AA	AA	AA	AA	AA	AG	GG	AA	AA	AA	AA	AA	AA
AX-94847341	C/T	1B	613001140	+	NA	NA	NA	NA	wheat	NA	CC	TT	TT	TT	TT	TT	NA	TT	TT	CC	CC	TT	TT	CC	CC	TT	TT	CC	CC	TT	TT	TT	TT	CC	TT	TC	CC	TT	CC	CC	CC	TT	TT	TT	CC	CC	CC	CC	CC
AX-94847672	A/C	1B	18386955	+	NA	NA	NA	NA	wheat	NA	AA	AA	AA	AC	AA	CC	CC	AA	CC	AC	AA	CC	AA	AA	AA	AC	AC	AA	AA	CC	AC	AC	CC	AA	NA	AA	AA	CC	AA	AA	AA	AA	AC	AA	AA	AA	AA	AA	AA
AX-94849540	G/T	1B	69824969	+	NA	NA	NA	NA	wheat	NA	TT	TT	GG	NA	TT	GG	TT	GG	TT	NA	GG	TT	TT	GG	GG	TT	GG	GG	GG	TT	GG	TT	TG	TT	GG	TG	GG	GG	GG	GG	GG	GG	TT	GG	TT	TT	TG	TT	TT
AX-94850271	C/T	1B	100309644	+	NA	NA	NA	NA	wheat	NA	CC	CC	CC	NA	CC	CC	CC	CC	CC	TT	CC	CC	CC	CC	CC	TT	TT	CC	CC	CC	TT	TT	CC	CC	CC	CC	CC	CC	CC	CC	CC	CC	TT	CC	CC	CC	CC	CC	CC
AX-94850928	C/T	1B	608531529	+	NA	NA	NA	NA	wheat	NA	CC	CC	CC	CC	CC	CC	CC	CC	CC	CC	CC	CC	CC	CC	CC	TT	CC	CC	CC	TT	CC	CC	CC	CC	NA	CC	CC	CC	CC	CC	CC	CC	CC	CC	CC	CC	CC	CC	CC
AX-94852573	G/A	1B	488643764	+	NA	NA	NA	NA	wheat	NA	GG	NA	GG	GG	GG	AG	GG	GG	GG	NA	GG	GG	GG	NA	GG	NA	GG	NA	NA	GG	GG	GG	AG	GG	NA	GG	GG	GG	GG	GG	GG	GG	GG	GG	GG	GG	NA	NA	GG
AX-94853626	C/T	1B	16668389	+	NA	NA	NA	NA	wheat	NA	CC	CC	CC	TC	CC	CC	CC	CC	CC	TT	CC	CC	TC	CC	CC	CC	TC	CC	CC	TC	CC	NA	CC	CC	CC	TC	CC	CC	CC	CC	CC	CC	CC	CC	CC	CC	TC	CC	CC
AX-94855067	G/C	1B	668131429	+	NA	NA	NA	NA	wheat	NA	GG	GG	GG	GG	GG	GG	GG	GG	GG	GG	GG	GG	GG	GG	GG	GG	GG	CG	CG	GG	GG	GG	NA	GG	CG	GG	GG	GG	GG	GG	GG	CC	GG	GG	GG	GG	CG	GG	GG
AX-94856564	C/T	1B	1523351	+	NA	NA	NA	NA	wheat	NA	TT	CC	TC	CC	CC	TC	TC	CC	TC	TC	CC	CC	CC	CC	CC	CC	CC	CC	CC	CC	CC	TC	TC	CC	CC	CC	CC	CC	CC	CC	TC	CC	TC	CC	CC	CC	CC	CC	CC
AX-94856891	T/C	1B	674808412	+	NA	NA	NA	NA	wheat	NA	TT	CC	TT	CC	TT	TT	TT	CC	TT	CC	TT	TT	TT	CC	NA	CC	NA	TT	TT	TT	TT	CC	TT	TT	TC	TT	CC	TT	CC	CC	NA	CC	CC	TT	CC	CC	TT	TT	TT
AX-94857844	C/T	1B	679748728	+	NA	NA	NA	NA	wheat	NA	CC	CC	TT	CC	CC	NA	CC	CC	CC	CC	CC	CC	CC	CC	CC	CC	CC	CC	CC	CC	CC	CC	CC	CC	CC	CC	CC	CC	CC	TT	CC	CC	CC	CC	CC	CC	TC	CC	CC
AX-94860488	T/C	1B	33066918	+	NA	NA	NA	NA	wheat	NA	TT	TT	TT	NA	TT	TT	TT	TT	TT	NA	TT	TT	TT	TT	TT	TC	TC	TT	TT	TT	TC	TC	TT	TT	TT	TT	TT	TT	TT	TT	TT	TT	TC	TT	TT	TT	TT	TT	TT
AX-94860571	G/C	1B	17352474	+	NA	NA	NA	NA	wheat	NA	GG	GG	GG	CG	GG	GG	GG	GG	GG	CG	GG	GG	GG	GG	GG	CG	CG	GG	GG	GG	CG	CG	GG	GG	GG	GG	GG	GG	GG	GG	GG	GG	CG	GG	GG	GG	GG	GG	GG
AX-94861289	C/T	1B	555935445	+	NA	NA	NA	NA	wheat	NA	NA	CC	CC	CC	CC	CC	CC	CC	CC	CC	CC	CC	TT	CC	CC	CC	CC	TT	CC	CC	CC	CC	CC	CC	CC	TT	CC	CC	CC	CC	CC	CC	CC	CC	CC	CC	CC	CC	CC
AX-94861978	T/C	1B	120405775	+	NA	NA	NA	NA	wheat	NA	TT	TT	TT	CC	TT	CC	TT	TT	TT	CC	TT	TT	TT	TT	TT	CC	CC	TT	TT	TT	CC	CC	TT	TT	TT	TT	TT	TT	TT	TT	TT	TC	CC	TT	TT	TT	TT	TT	TT
AX-94863697	A/G	1B	332754854	+	NA	NA	NA	NA	wheat	NA	GG	AA	AA	NA	GG	AA	AA	AA	AA	AA	AA	AA	AA	AA	GG	GG	GG	GG	GG	AA	AA	AA	AA	AA	AA	AA	AA	AA	AA	AA	AA	AA	AA	AA	AA	AA	AA	AA	AA
AX-94864245	C/G	1B	144126175	+	NA	NA	NA	NA	wheat	NA	CC	CC	CC	CG	CC	CC	CC	CC	CC	CG	CC	CC	CC	CC	CC	CG	CG	CC	CC	CC	CG	CG	CC	CC	CC	CC	CC	CC	CC	CC	CC	CC	CG	CC	CC	CC	NA	CC	CC
AX-94864247	C/G	1B	327958101	+	NA	NA	NA	NA	wheat	NA	CC	CC	CC	NA	CC	CC	CC	CC	CC	CC	CC	GG	CC	CC	CC	CC	CC	NA	CC	CC	CC	CC	GG	CC	CC	CC	CC	CC	CC	CC	CC	CC	CC	CG	CC	CC	CG	CC	CC
AX-94864530	C/T	1B	529855126	+	NA	NA	NA	NA	wheat	NA	TT	CC	CC	CC	CC	CC	TT	CC	TT	CC	CC	CC	TT	CC	CC	TT	CC	CC	CC	TT	CC	CC	CC	CC	TT	TT	CC	TT	CC	CC	CC	CC	CC	CC	CC	CC	CC	CC	CC
AX-94866763	T/C	1B	471519652	+	NA	NA	NA	NA	wheat	NA	TT	TT	TT	TT	TT	TT	TT	TT	TT	TT	TT	TT	TT	TT	TT	TT	TT	TC	TT	TT	TT	TT	TT	TT	TT	TT	TT	TT	NA	TT	TT	TT	TT	TT	TT	TT	TT	TT	TT
AX-94867242	G/A	1B	370034331	+	NA	NA	NA	NA	wheat	NA	GG	GG	GG	GG	GG	GG	GG	GG	GG	GG	GG	AA	GG	GG	GG	GG	GG	NA	NA	GG	GG	GG	AA	GG	GG	GG	GG	GG	GG	GG	GG	GG	GG	GG	GG	GG	AG	GG	GG
AX-94867248	C/T	1B	460578818	+	NA	NA	NA	NA	wheat	NA	CC	TT	TT	CC	TT	CC	CC	TT	CC	CC	TT	CC	CC	TT	CC	CC	CC	CC	NA	CC	CC	CC	CC	TT	CC	CC	TT	CC	TT	TT	TT	CC	CC	TT	TT	TT	CC	TT	TT
AX-94868846	A/G	1B	577824804	+	NA	NA	NA	NA	wheat	NA	GG	GG	AA	GG	AA	GG	GG	GG	GG	AA	GG	GG	GG	AA	GG	GG	AA	AA	AA	GG	AA	AA	AA	GG	GG	NA	AA	AA	AA	AA	AA	AA	AA	AA	GG	GG	AA	GG	GG
AX-94868998	A/T	1B	327957808	+	NA	NA	NA	NA	wheat	NA	AA	AA	AA	AT	AA	AA	AA	AA	AA	AA	AA	TT	AA	AA	AA	AA	AA	NA	AA	AA	AA	AA	TT	AT	AA	AA	AA	AA	AT	AA	AA	AA	AA	AA	AA	AA	AT	AA	AA
AX-94869415	G/T	1B	421097913	+	NA	NA	NA	NA	wheat	NA	GG	GG	GG	GG	GG	GG	GG	GG	GG	GG	GG	TG	GG	GG	GG	GG	GG	GG	GG	GG	GG	GG	NA	GG	GG	GG	GG	GG	GG	GG	GG	GG	GG	GG	GG	GG	TG	GG	GG
AX-94870113	T/C	1B	566831296	+	NA	NA	NA	NA	wheat	NA	TT	TT	TT	TT	TT	TT	TT	TT	TT	CC	TT	TT	CC	TT	TT	TT	TT	CC	TT	TT	TT	CC	TT	TT	TT	TC	TT	TT	TT	TT	TT	TT	TT	TT	CC	CC	CC	CC	CC
AX-94870559	T/G	1B	100648453	+	NA	NA	NA	NA	wheat	NA	TT	TT	TT	GG	TT	TT	TT	TT	TT	GG	TT	NA	TT	TT	TT	GG	GG	TT	TT	TT	GG	GG	TT	TT	TT	TT	TT	TT	TT	TT	TT	TT	GG	TT	TT	TT	TT	TT	TT
AX-94871042	C/A	1B	628811624	+	NA	NA	NA	NA	wheat	NA	CC	CC	CC	AC	CC	CC	AA	CC	CC	CC	CC	CC	CC	AA	CC	CC	CC	NA	CC	CC	CC	CC	NA	CC	NA	CC	CC	CC	AA	CC	CC	NA	CC	CC	CC	AA	CC	CC	CC
AX-94871220	T/G	1B	455211699	+	NA	NA	NA	NA	wheat	NA	TT	TT	TT	TT	TT	TT	TT	TT	TG	TT	TT	GG	TT	TT	TT	TT	TT	GG	TT	TT	TT	TT	GG	TT	TT	TT	TT	TT	NA	TT	TT	TT	TT	TT	TT	TT	TG	TT	TT
AX-94873056	T/C	1B	135962805	+	NA	NA	NA	NA	wheat	NA	TT	TT	TT	NA	TT	CC	NA	TT	TT	CC	TT	TT	TT	TT	TT	CC	CC	TC	TT	TT	CC	CC	TT	TT	TC	TC	TT	TT	TT	TT	TT	NA	CC	TT	TT	TT	NA	TT	TT
AX-94873208	T/G	1B	98904266	+	NA	NA	NA	NA	wheat	NA	TT	TT	TT	GG	TT	TT	TT	TT	TT	GG	TT	TT	TT	TT	TT	TG	TG	NA	TT	TT	GG	GG	NA	TT	NA	TT	TT	TT	TT	TT	TT	NA	GG	TT	TT	TT	TT	TT	TT
AX-94873552	C/T	1B	613423115	+	NA	NA	NA	NA	wheat	NA	TT	CC	CC	CC	CC	CC	CC	CC	CC	TT	TT	CC	CC	TT	TT	CC	CC	TC	TT	CC	CC	CC	CC	TT	CC	TC	TT	CC	TT	TT	TT	CC	CC	CC	TT	CC	TT	CC	CC
AX-94874112	A/C	1B	10204609	+	NA	NA	NA	NA	wheat	NA	CC	AA	AA	CC	AA	AA	AA	AA	AC	CC	CC	NA	AA	CC	CC	CC	CC	CC	CC	NA	CC	CC	NA	CC	AC	NA	NA	AA	CC	CC	CC	AA	CC	AA	CC	AA	NA	AA	AA
AX-94875635	C/T	1B	564908616	+	NA	NA	NA	NA	wheat	NA	TT	TT	TT	CC	TT	TT	NA	TT	TT	TT	CC	TT	CC	CC	CC	TT	CC	CC	CC	TT	CC	TT	TT	CC	TT	CC	CC	TT	CC	CC	CC	CC	CC	TT	TT	TT	TC	TT	TT
AX-94877264	T/C	1B	159919982	+	NA	NA	NA	NA	wheat	NA	TT	TT	TT	CC	TT	TT	TT	TT	TT	CC	TT	TT	TT	TT	TT	TC	TC	TT	TT	TT	CC	CC	TT	TT	TT	TT	TT	TT	TT	TT	TT	TC	CC	TT	TT	TT	TT	TT	TT
AX-94878691	C/A	1B	5159883	+	NA	NA	NA	NA	wheat	NA	AC	CC	CC	AA	NA	CC	CC	NA	CC	AA	CC	CC	CC	CC	AC	AC	NA	AC	NA	CC	AA	AA	CC	CC	AC	CC	CC	CC	CC	CC	CC	CC	AA	CC	CC	CC	CC	NA	CC
AX-94879094	T/C	1B	570484581	+	NA	NA	NA	NA	wheat	NA	TT	TT	TT	TT	TT	TT	TT	TT	TT	TT	TT	TT	TT	TT	NA	TT	NA	TC	TT	TT	TT	TT	TT	TT	TT	TT	TT	TT	TT	TT	TT	TT	TT	TT	TT	TT	TC	TT	TT
AX-94879161	T/A	1B	614793764	+	NA	NA	NA	NA	wheat	NA	TT	NA	TT	NA	AA	TT	TT	NA	TT	TT	TT	TT	TT	AA	TT	NA	TT	AT	NA	TT	TT	AA	TT	AT	TT	TT	TT	TT	TT	AA	AA	AA	TT	TT	NA	NA	AT	AA	AA
AX-94880896	G/A	1B	640865222	+	NA	NA	NA	NA	wheat	NA	AG	GG	GG	AG	GG	GG	AG	GG	GG	AA	GG	GG	GG	GG	NA	AG	GG	AG	AG	GG	GG	GG	GG	GG	NA	GG	GG	GG	AA	GG	GG	GG	GG	GG	GG	GG	GG	GG	GG
AX-94881796	C/T	1B	572288471	+	NA	NA	NA	NA	wheat	NA	TC	CC	CC	CC	TC	CC	CC	CC	CC	TT	CC	TC	CC	CC	TC	TC	TC	NA	NA	CC	CC	CC	CC	CC	CC	CC	CC	CC	CC	CC	CC	CC	CC	CC	CC	CC	NA	CC	CC
AX-94882031	C/A	1B	216499114	+	NA	NA	NA	NA	wheat	NA	AC	CC	CC	AA	AC	CC	CC	CC	CC	AA	CC	CC	CC	CC	AC	AA	AA	AC	CC	CC	AA	AA	CC	CC	AC	CC	CC	CC	CC	CC	CC	AC	AA	CC	CC	CC	CC	CC	CC
AX-94883485	A/C	1B	56062103	+	NA	NA	NA	NA	wheat	NA	AA	AA	AA	AA	AA	AA	AA	AA	AA	AC	AA	AA	AA	AA	AA	NA	AC	NA	AA	AA	AC	AC	NA	AA	AA	AA	AA	AA	AA	AA	AA	AA	AC	AA	AA	AA	AA	AA	AA
AX-94884265	C/T	1B	637826164	+	NA	NA	NA	NA	wheat	NA	TC	CC	CC	CC	CC	CC	TC	CC	CC	TT	CC	CC	CC	CC	CC	NA	TT	TC	TC	CC	TT	CC	NA	CC	CC	CC	CC	CC	CC	CC	CC	CC	TT	TT	CC	CC	CC	CC	CC
AX-94884926	A/G	1B	429589803	+	NA	NA	NA	NA	wheat	NA	AG	AA	AA	NA	AG	AA	AA	AA	AG	AA	AA	AA	AA	NA	AG	AG	AG	AG	AG	AA	NA	AA	AA	AA	AG	NA	AA	AA	AA	AA	AA	AA	NA	AA	AA	AA	AA	AA	AA
AX-94884997	T/C	1B	117170196	+	NA	NA	NA	NA	wheat	NA	TT	TT	TT	CC	TT	TT	TT	TT	TT	CC	TT	TC	TT	TT	TT	CC	CC	TT	TT	TT	CC	CC	TT	TT	TT	TT	TT	TT	TT	TT	TT	NA	CC	TT	TT	TT	TT	TT	TT
AX-94885078	C/T	1B	347575603	+	NA	NA	NA	NA	wheat	NA	CC	TT	CC	CC	TT	CC	CC	CC	CC	TT	CC	CC	CC	CC	CC	TT	CC	CC	CC	CC	TT	CC	CC	CC	NA	CC	CC	CC	CC	TT	TT	CC	CC	CC	CC	CC	TC	CC	CC
AX-94885687	C/T	1B	112504055	+	NA	NA	NA	NA	wheat	NA	CC	CC	TC	TC	CC	NA	CC	CC	TC	TC	CC	CC	CC	CC	CC	CC	CC	NA	CC	CC	NA	CC	TC	CC	NA	CC	CC	CC	NA	CC	CC	TC	CC	CC	CC	CC	CC	CC	TC
AX-94885934	A/C	1B	167934010	+	NA	NA	NA	NA	wheat	NA	NA	AA	AC	CC	AA	AA	AA	AC	AA	CC	NA	AA	NA	AA	AA	CC	CC	NA	AC	AA	CC	CC	NA	AA	AA	AA	AA	AA	AA	AA	AA	NA	CC	AA	AA	AA	AA	AA	AA
AX-94887162	T/G	1B	591109877	+	NA	NA	NA	NA	wheat	NA	TT	TT	TT	TT	TT	TT	GG	TT	GG	GG	TT	TT	TT	TT	TT	GG	TT	TT	TT	GG	TT	TT	TT	TT	GG	TT	TT	GG	GG	TT	TT	GG	TT	TT	TT	TT	NA	TT	TT
AX-94887627	T/C	1B	29289394	+	NA	NA	NA	NA	wheat	NA	TT	TT	TT	NA	TT	TT	TT	TT	TT	TC	TT	TT	TT	TT	TT	TT	TC	TT	TT	TT	TC	TC	TT	TT	TT	TT	TT	TT	TT	TT	TT	TT	TC	TT	TT	TT	TT	TT	TT
AX-94887858	A/G	1B	423205018	+	NA	NA	NA	NA	wheat	NA	AA	AA	AA	AG	AA	AA	AA	AA	NA	NA	NA	AA	AA	AA	AA	AA	AA	AG	AA	AA	NA	AA	NA	AA	AG	AA	AA	AA	NA	AA	AA	AA	AA	AA	AA	AA	NA	AA	AA
AX-94888336	G/A	1B	59539682	+	NA	NA	NA	NA	wheat	NA	AG	AA	GG	AA	AA	AA	GG	NA	GG	AA	GG	AG	AA	NA	AG	AA	AA	AG	AA	GG	NA	AA	AA	NA	NA	NA	GG	GG	GG	GG	GG	NA	AA	GG	GG	AA	AA	GG	NA
AX-94888523	T/C	1B	570276448	+	NA	NA	NA	NA	wheat	NA	TT	TC	TT	TT	TT	TT	TT	TT	TT	TT	TT	TT	TT	TT	TT	TT	TT	TC	TT	TT	TT	TT	TT	TT	TC	TT	TT	TT	TT	TT	TT	TT	TT	TT	TC	TT	TT	TT	TT
AX-94890541	A/G	1B	676201156	+	NA	NA	NA	NA	wheat	NA	AA	AA	GG	AA	AA	GG	AA	AA	AA	AA	AA	NA	AA	AA	AA	AA	AA	AA	AA	AA	AA	AA	AA	AA	AA	AA	AA	AA	AA	GG	AA	AG	AA	AA	AA	AA	AA	AA	AA
AX-94891105	A/G	1B	551179524	+	NA	NA	NA	NA	wheat	NA	NA	AA	NA	AA	NA	AA	AA	AA	AA	GG	AA	AA	AA	NA	NA	AG	AG	NA	AG	AA	AA	GG	AG	AA	AG	AA	AA	AA	AA	AA	AA	AA	AA	AA	GG	AA	GG	GG	GG
AX-94891564	A/C	1B	65775890	+	NA	NA	NA	NA	wheat	NA	AA	AA	CC	AA	AA	AA	CC	AA	AA	AA	AA	AA	AA	AA	AA	AA	CC	AC	AA	AA	AA	AA	AA	AA	AA	CC	AA	CC	CC	AA	CC	CC	CC	CC	AA	AA	NA	AA	AA
AX-94891926	A/G	1B	493873111	+	NA	NA	NA	NA	wheat	NA	AA	AA	AA	AA	AA	AA	AA	AA	AA	AA	AA	AA	AA	AA	AA	AA	AA	AA	AA	AA	AA	AA	AA	AA	AA	AA	AA	AA	AA	AA	AA	AA	AA	AA	AA	AA	AA	AA	AA
AX-94892856	C/T	1B	10005178	+	NA	NA	NA	NA	wheat	NA	CC	CC	CC	TC	CC	CC	CC	CC	CC	CC	CC	TT	CC	CC	CC	CC	CC	CC	CC	CC	CC	CC	TT	TT	TT	CC	CC	TT	CC	CC	CC	TC	CC	TC	CC	CC	CC	CC	CC
AX-94894565	T/C	1B	168972718	+	NA	NA	NA	NA	wheat	NA	TT	TT	TT	CC	TT	TT	TT	TT	TT	CC	TT	TT	TT	TT	TT	CC	CC	TT	TT	TT	CC	CC	TT	TT	TT	TT	TT	TT	TT	TT	TT	TC	CC	TT	TT	TT	TT	TT	TT
AX-94896564	C/T	1B	432823918	+	NA	NA	NA	NA	wheat	NA	CC	CC	CC	NA	CC	CC	CC	CC	TC	CC	TC	CC	TC	TC	CC	NA	CC	NA	CC	CC	CC	CC	NA	NA	NA	CC	CC	CC	TC	CC	CC	CC	CC	CC	CC	CC	CC	CC	CC
AX-94897136	G/A	1B	164832742	+	NA	NA	NA	NA	wheat	NA	GG	GG	GG	AA	GG	GG	GG	GG	GG	AA	GG	GG	GG	GG	GG	NA	AA	GG	GG	GG	AA	AA	GG	GG	GG	GG	GG	GG	GG	GG	GG	GG	AA	GG	GG	GG	GG	GG	GG
AX-94897804	G/C	1B	631064984	+	NA	NA	NA	NA	wheat	NA	GG	CC	GG	GG	GG	GG	GG	GG	GG	GG	GG	GG	GG	GG	CC	GG	GG	GG	GG	GG	GG	GG	GG	GG	CG	GG	CC	GG	GG	GG	GG	GG	GG	GG	CC	CC	CC	CC	CC
AX-94899004	C/T	1B	140296394	+	NA	NA	NA	NA	wheat	NA	CC	CC	CC	TT	CC	CC	CC	CC	CC	TT	CC	CC	CC	CC	CC	TT	TT	CC	CC	CC	TT	TT	CC	CC	CC	CC	CC	CC	CC	CC	CC	TC	TT	CC	CC	CC	CC	CC	CC
AX-94899483	T/C	1B	521218985	+	NA	NA	NA	NA	wheat	NA	TT	TT	TT	CC	TT	TT	CC	TT	CC	TT	TT	TT	TT	TT	TT	TT	CC	TT	TT	TT	CC	TT	TT	TT	TT	TT	TT	TT	TT	TT	TT	CC	CC	TT	TT	TT	TT	TT	TT
AX-94900228	C/T	1B	654027265	+	NA	NA	NA	NA	wheat	NA	CC	CC	CC	CC	CC	CC	CC	CC	TC	TC	NA	NA	CC	CC	TC	TC	CC	TC	TC	CC	CC	TC	CC	TC	CC	TC	CC	CC	TC	CC	CC	CC	CC	CC	CC	CC	CC	CC	CC
AX-94901185	T/C	1B	212430754	+	NA	NA	NA	NA	wheat	NA	TT	TT	TT	CC	TT	TT	TT	TT	TT	CC	NA	TT	TT	TT	NA	CC	CC	TT	TT	TT	CC	CC	TT	TT	TT	TT	TT	TT	TT	TT	TT	TT	CC	TT	TT	TT	TT	TT	TT
AX-94901769	A/G	1B	45198194	+	NA	NA	NA	NA	wheat	NA	AA	AA	AA	AG	AA	AA	AA	AA	AA	AG	AA	AA	AA	AA	AA	AG	AG	AG	NA	AA	AG	AG	AA	AA	AG	AA	AA	AA	NA	AA	AA	AA	AG	AA	AA	AA	AA	AA	AA
AX-94902804	T/C	1B	94546140	+	NA	NA	NA	NA	wheat	NA	TT	TT	TT	CC	TT	CC	TT	TT	TT	CC	TT	TT	TT	TT	TT	CC	CC	TT	TT	TT	CC	CC	TT	TT	TT	TT	TT	TT	TT	TT	TT	NA	CC	TT	TT	TT	TT	TT	TT
AX-94903361	C/G	1B	137645423	+	NA	NA	NA	NA	wheat	NA	CC	NA	CC	GG	CC	CC	CC	CC	CG	GG	NA	CC	CG	NA	CC	GG	GG	CG	CC	NA	GG	GG	CC	CC	NA	CC	CC	NA	CG	CC	CC	CG	GG	CC	CC	CC	CC	NA	CC
AX-94903641	C/A	1B	10017977	+	NA	NA	NA	NA	wheat	NA	AC	NA	NA	CC	AC	NA	CC	CC	CC	CC	CC	CC	NA	CC	AC	AC	AC	AC	AC	CC	CC	CC	CC	CC	CC	CC	CC	CC	CC	CC	CC	AC	CC	AC	CC	NA	CC	CC	CC
AX-94906016	G/T	1B	357427477	+	NA	NA	NA	NA	wheat	NA	TG	GG	GG	GG	TG	GG	GG	GG	GG	GG	GG	GG	GG	GG	TG	NA	TG	TG	TG	GG	GG	GG	GG	GG	GG	GG	GG	GG	GG	GG	GG	GG	GG	GG	GG	GG	NA	GG	GG
AX-94906568	T/G	1B	456975112	+	NA	NA	NA	NA	wheat	NA	TG	TT	TT	TT	NA	TT	NA	TT	NA	TT	NA	NA	TT	TT	TT	NA	TT	GG	TG	TT	TT	TT	GG	TT	GG	TT	TT	TT	TG	TT	TT	TT	TT	TT	TT	TT	TG	TT	TT
AX-94907438	C/T	1B	41584846	+	NA	NA	NA	NA	wheat	NA	CC	CC	CC	TC	CC	CC	CC	TC	CC	NA	CC	CC	TC	CC	CC	NA	NA	CC	CC	CC	TC	TC	NA	CC	CC	TC	CC	CC	CC	CC	CC	NA	NA	CC	NA	CC	CC	TC	NA
AX-94908088	C/T	1B	555298838	+	NA	NA	NA	NA	wheat	NA	CC	CC	CC	CC	CC	CC	CC	CC	CC	TT	CC	CC	CC	CC	CC	CC	CC	TT	CC	CC	CC	TT	CC	CC	CC	CC	CC	CC	CC	CC	CC	CC	CC	CC	TT	CC	TT	TT	TT
AX-94910587	T/C	1B	626709545	+	NA	NA	NA	NA	wheat	NA	TC	TT	TT	TT	TC	TT	TT	TT	TT	TT	TT	TT	TT	TT	TC	TC	TC	CC	TC	TT	TT	TT	TT	TT	TT	TT	TT	TT	TT	TT	CC	TT	TT	TT	TT	CC	TT	TT	TT
AX-94910851	G/T	1B	285339010	+	NA	NA	NA	NA	wheat	NA	NA	GG	GG	GG	GG	TT	GG	GG	GG	GG	GG	GG	GG	GG	GG	GG	GG	GG	GG	GG	GG	TG	GG	GG	GG	GG	GG	GG	GG	GG	GG	GG	GG	GG	GG	GG	TT	GG	GG
AX-94912445	G/C	1B	24163265	+	NA	NA	NA	NA	wheat	NA	GG	CC	GG	CC	CG	GG	GG	CC	GG	CC	GG	GG	GG	GG	GG	CC	CC	GG	CG	GG	CC	CC	GG	GG	GG	GG	GG	GG	NA	GG	GG	CC	CC	GG	GG	GG	CG	CC	NA
AX-94914633	T/G	1B	626595366	+	NA	NA	NA	NA	wheat	NA	TT	GG	GG	GG	GG	TT	NA	GG	TT	TT	TT	GG	GG	TT	TT	GG	GG	TG	TT	GG	GG	GG	GG	GG	GG	TG	TT	TT	TT	TT	TT	TT	GG	GG	TT	TT	TG	TT	TT
AX-94916753	T/G	1B	524154647	+	NA	NA	NA	NA	wheat	NA	TT	TT	TT	TT	TT	TT	TT	TT	TT	TT	TT	GG	TT	TT	NA	TT	TT	TG	TT	TT	TT	TT	GG	TT	TT	TT	TT	TT	TT	TT	TT	TT	TT	TT	TT	TT	TG	TT	TT
AX-94917647	G/A	1B	163096591	+	NA	NA	NA	NA	wheat	NA	GG	GG	GG	AG	GG	AG	GG	GG	GG	AG	GG	GG	GG	GG	GG	NA	AG	GG	GG	GG	AG	AG	GG	GG	GG	GG	GG	GG	GG	GG	GG	GG	AG	GG	GG	GG	GG	GG	GG
AX-94918106	C/A	1B	22394606	+	NA	NA	NA	NA	wheat	NA	CC	AC	CC	AA	AA	CC	CC	AC	CC	AA	CC	CC	CC	CC	CC	AA	AA	CC	CC	CC	AA	AA	CC	CC	CC	CC	CC	CC	CC	CC	CC	AC	AA	CC	CC	CC	CC	CC	CC
AX-94918877	C/G	1B	512422245	+	NA	NA	NA	NA	wheat	NA	CC	CC	CC	CC	CC	CC	CC	CC	CC	CC	CC	GG	CC	CC	CC	CC	CC	CC	CC	CC	CC	CC	GG	CC	NA	CC	CC	CC	CC	CC	CC	CC	CC	CC	CC	CC	CC	CC	CC
AX-94919363	G/A	1B	586138701	+	NA	NA	NA	NA	wheat	NA	GG	AG	GG	GG	GG	NA	GG	GG	GG	GG	GG	GG	GG	GG	GG	GG	GG	NA	GG	GG	GG	GG	GG	GG	GG	GG	AG	GG	GG	GG	GG	NA	GG	GG	GG	GG	GG	GG	GG
AX-94919771	C/T	1B	150539442	+	NA	NA	NA	NA	wheat	NA	CC	CC	CC	TT	CC	CC	CC	CC	CC	TT	CC	TC	CC	CC	CC	TC	TC	CC	CC	CC	TT	TT	CC	CC	CC	CC	CC	CC	CC	CC	CC	CC	TT	CC	CC	CC	CC	CC	CC
AX-94920123	C/T	1B	69542552	+	NA	NA	NA	NA	wheat	NA	CC	CC	CC	TC	CC	CC	CC	CC	CC	TC	CC	CC	CC	CC	CC	TC	TC	CC	CC	CC	TC	TC	CC	CC	CC	CC	CC	CC	CC	CC	CC	CC	TC	CC	CC	CC	CC	CC	CC
AX-94920876	C/T	1B	108837228	+	NA	NA	NA	NA	wheat	NA	CC	CC	CC	NA	CC	CC	CC	CC	CC	TC	CC	CC	CC	CC	CC	TC	TC	CC	CC	CC	TC	NA	CC	CC	CC	CC	CC	CC	CC	CC	CC	CC	TC	CC	CC	CC	CC	CC	CC
AX-94921195	C/A	1B	48056047	+	NA	NA	NA	NA	wheat	NA	CC	AC	CC	CC	NA	AC	CC	CC	CC	CC	CC	AA	AC	CC	CC	CC	CC	CC	CC	CC	CC	CC	AC	CC	CC	AA	CC	CC	CC	CC	CC	CC	CC	CC	CC	NA	AA	CC	CC
AX-94921973	T/C	1B	504091528	+	NA	NA	NA	NA	wheat	NA	TT	TT	TT	CC	TT	TT	CC	TT	CC	TT	TT	TT	TT	TT	CC	TT	CC	TT	TT	TT	CC	TT	TT	TT	TT	TT	TT	TT	TT	TT	TT	CC	CC	TT	TT	TT	NA	TT	TT
AX-94923277	T/C	1B	121406332	+	NA	NA	NA	NA	wheat	NA	CC	CC	TT	CC	TT	TT	CC	TT	CC	CC	TT	TT	CC	TT	TT	NA	CC	TT	TT	CC	CC	CC	TT	TT	CC	TC	TT	CC	TT	TT	TT	TT	CC	TT	TT	TT	TC	TT	TT
AX-94923443	T/G	1B	555638068	+	NA	NA	NA	NA	wheat	NA	TT	TT	TT	GG	TT	TT	TT	TT	TT	TT	TT	TT	GG	TT	TT	TT	TT	TT	TT	TT	TT	TT	TT	TT	TT	GG	TT	TT	TT	TT	TT	TT	TT	TT	TT	TT	TT	TT	TT
AX-94925225	C/T	1B	372996276	+	NA	NA	NA	NA	wheat	NA	CC	CC	CC	TT	CC	CC	TT	TT	CC	CC	TT	CC	CC	CC	CC	CC	CC	TC	TC	CC	CC	CC	CC	CC	CC	TT	CC	CC	CC	CC	CC	TT	CC	CC	CC	CC	CC	TT	TT
AX-94925329	T/C	1B	156685582	+	NA	NA	NA	NA	wheat	NA	NA	TT	TT	TT	TT	TT	TT	TT	TT	NA	TT	TT	NA	TT	TT	TT	NA	NA	NA	NA	TC	TC	TT	TT	NA	TT	TT	TT	TT	TT	TT	NA	TC	TT	TT	TT	NA	TT	NA
AX-94925767	C/G	1B	4464614	+	NA	NA	NA	NA	wheat	NA	CC	CC	CC	CC	CC	CC	GG	CC	CG	CC	CC	GG	CC	CC	CC	CC	CC	CC	CC	GG	CC	CC	CC	CC	NA	CC	CC	CC	CC	CC	CC	CC	CC	CC	CC	CC	CC	CC	CC
AX-94927368	C/T	1B	52900698	+	NA	NA	NA	NA	wheat	NA	TC	CC	CC	TT	TC	CC	CC	CC	CC	TT	CC	CC	CC	CC	TC	TT	TT	NA	TC	CC	TT	TT	CC	CC	CC	CC	CC	CC	CC	CC	CC	NA	TT	CC	CC	CC	CC	CC	CC
AX-94927816	T/C	1B	193288034	+	NA	NA	NA	NA	wheat	NA	TT	TT	TT	CC	TT	TT	TT	TT	TT	NA	TT	TT	TT	TT	TT	CC	CC	NA	TT	TT	CC	CC	TT	TT	TT	TT	TT	TT	TT	TT	TT	TT	CC	TT	TT	TT	TT	TT	TT
AX-94929127	A/G	1B	498853403	+	NA	NA	NA	NA	wheat	NA	AA	AA	AA	GG	GG	AA	AA	GG	AA	GG	AA	AA	AA	AA	AA	AA	AA	AA	AA	AA	AA	AA	AA	AA	AA	AA	AA	AA	AA	AA	AA	AA	AA	AA	AA	AA	AA	AA	NA
AX-94931595	A/G	1B	571060427	+	NA	NA	NA	NA	wheat	NA	AA	AA	AA	AA	AA	AA	NA	NA	AA	GG	AA	AA	GG	AA	AA	AA	AA	AA	NA	AA	AA	GG	AG	AA	NA	NA	AA	AA	AA	AA	AA	NA	AA	AA	GG	GG	AG	GG	GG
AX-94932173	A/G	1B	533962419	+	NA	NA	NA	NA	wheat	NA	AA	AA	AA	AA	AA	AA	NA	AA	NA	AA	AA	AA	GG	AA	AA	AG	AA	AA	AA	GG	AA	AA	AA	AA	AG	AG	AA	GG	AA	AA	AA	AA	AA	AA	AA	AA	AG	AA	AA
AX-94932688	T/C	1B	683461005	+	NA	NA	NA	NA	wheat	NA	TT	TT	CC	TT	CC	TT	TT	TT	TT	TT	TT	TT	CC	TT	TT	NA	TT	TT	TC	TT	CC	NA	TC	CC	TT	TT	TT	TT	TT	TT	TT	NA	TT	TT	TT	CC	CC	TT	TT
AX-94933502	C/T	1B	613236084	+	NA	NA	NA	NA	wheat	NA	TT	CC	CC	CC	CC	CC	CC	CC	CC	CC	TT	CC	CC	TT	TT	CC	CC	CC	TT	CC	CC	CC	CC	TT	CC	NA	TT	CC	CC	TT	CC	CC	CC	CC	TT	CC	TT	CC	CC
AX-94933551	T/C	1B	137453223	+	NA	NA	NA	NA	wheat	NA	TT	TT	TT	CC	TT	TT	TT	TT	TT	CC	TT	TT	TT	TT	TT	CC	CC	TT	TT	TT	CC	CC	TT	TT	TT	TT	TT	TT	TT	TT	TT	NA	NA	TT	TT	TT	TT	TT	TT
AX-94933842	G/A	1B	637829716	+	NA	NA	NA	NA	wheat	NA	GG	GG	GG	GG	GG	GG	GG	GG	GG	AA	GG	GG	GG	GG	GG	GG	AA	GG	GG	GG	AA	GG	NA	GG	AG	GG	GG	GG	GG	GG	GG	GG	AA	AA	GG	GG	GG	GG	GG
AX-94934000	A/G	1B	530959475	+	NA	NA	NA	NA	wheat	NA	AG	AA	AA	AA	AA	AA	AG	AA	AG	AA	AA	AA	AG	AA	AA	AG	AA	AA	AA	AG	AA	AA	AA	AA	AG	AG	AA	AG	AA	AA	AA	AA	AA	AA	AA	AA	AA	AA	AA
AX-94936635	A/C	1B	418813066	+	NA	NA	NA	NA	wheat	NA	AA	AA	AA	AA	AA	AA	AA	AA	AA	AA	AA	CC	AA	AA	AA	AA	AA	AA	AA	AA	AA	AA	CC	AA	AC	AA	AA	AA	AA	AA	AA	AA	AA	AA	AA	AA	CC	AA	AA
AX-94936908	C/T	1B	463531761	+	NA	NA	NA	NA	wheat	NA	NA	TT	TT	CC	TT	CC	CC	TT	CC	CC	TT	TC	CC	TT	CC	CC	NA	CC	TT	CC	CC	CC	CC	TT	CC	NA	TT	CC	TT	TT	TT	CC	CC	TT	TT	TT	TC	TT	TT
AX-94938804	T/G	1B	342643676	+	NA	NA	NA	NA	wheat	NA	TT	TT	TT	TG	TT	TG	TT	TT	TT	TT	TT	TG	TT	TT	TT	TT	TT	TT	TT	TT	TT	TT	TG	TT	TT	TT	TT	TT	TT	TT	TT	TT	TT	TT	TT	TT	TG	TT	TT
AX-94939448	A/G	1B	681686664	+	NA	NA	NA	NA	wheat	NA	AA	GG	AG	GG	AA	AA	AA	GG	AA	GG	AA	AA	AA	GG	GG	GG	GG	NA	AA	AA	AA	GG	AA	AA	AA	AA	GG	AA	GG	GG	GG	NA	GG	AA	GG	GG	AA	AA	AA
AX-94942034	T/C	1B	167713691	+	NA	NA	NA	NA	wheat	NA	TT	TT	TT	TC	TT	TT	TT	TT	TT	TC	TT	TT	TT	TT	NA	TC	TC	NA	TT	TT	TC	TC	TT	TT	NA	TT	TT	TT	TT	TT	TT	TT	TC	TT	TT	TT	TT	TT	TT
AX-94943827	C/G	1B	207272461	+	NA	NA	NA	NA	wheat	NA	CC	CC	CC	CG	CC	CC	CC	CC	CC	CG	CC	CC	CC	CC	CC	CG	CG	CC	CC	CC	CG	CG	CC	CC	CC	CC	CC	CC	CC	CC	CC	CC	CG	CC	CC	CC	CC	CC	CC
AX-94944262	A/G	1B	682004304	+	NA	NA	NA	NA	wheat	NA	AA	AA	NA	AA	AA	AA	AA	AA	AA	AA	AG	AA	AA	AA	AA	AA	AA	AA	AA	AA	AA	AA	AA	AA	NA	AA	AA	AA	AA	AA	AG	AA	AA	AA	AA	AA	AA	AA	AA
AX-94944372	C/T	1B	688283156	+	NA	NA	NA	NA	wheat	NA	CC	TT	CC	CC	CC	CC	CC	CC	CC	TT	TT	CC	CC	TT	CC	TT	TT	CC	TT	CC	CC	CC	CC	CC	CC	CC	CC	CC	TT	TT	TT	CC	TT	CC	TT	CC	CC	CC	CC
AX-94945493	A/T	1B	562375413	+	NA	NA	NA	NA	wheat	NA	AA	AA	AA	TT	AA	AA	AA	AA	NA	TT	TT	AA	AA	TT	AT	AA	NA	AA	NA	AA	TT	AA	NA	TT	AT	AA	TT	AA	TT	TT	TT	TT	TT	AA	AA	AA	TT	AA	AA
AX-94946875	T/C	1B	120888172	+	NA	NA	NA	NA	wheat	NA	TT	TT	TT	CC	TT	TT	TT	TT	TT	CC	TT	TT	TT	TT	TT	CC	CC	TT	TT	TT	CC	CC	TT	TT	TT	TT	TT	TT	TT	TT	TT	TC	CC	TT	TT	TT	NA	TT	TT
AX-94948149	A/G	1B	577611915	+	NA	NA	NA	NA	wheat	NA	AA	AG	AA	AA	AA	AA	AA	AA	AA	AA	AA	AA	AA	AA	AA	AA	AA	NA	AA	AA	AA	AA	AA	AA	AA	AA	AA	AA	AA	AA	AA	AA	AA	AA	AG	AA	AA	AA	AA
AX-94949295	C/T	1B	645708529	+	NA	NA	NA	NA	wheat	NA	TC	TT	TT	TC	CC	CC	CC	CC	CC	CC	CC	CC	CC	CC	CC	CC	TT	CC	TT	TT	TT	CC	CC	CC	TC	CC	CC	CC	TT	CC	CC	CC	TT	TT	CC	CC	CC	CC	CC
AX-94950274	C/T	1B	566837536	+	NA	NA	NA	NA	wheat	NA	TC	CC	CC	CC	CC	CC	CC	CC	CC	CC	CC	CC	CC	CC	CC	CC	CC	TC	CC	CC	CC	CC	CC	CC	CC	CC	CC	CC	CC	CC	CC	CC	CC	CC	CC	CC	CC	CC	CC
AX-94952466	G/C	1B	28561252	+	NA	NA	NA	NA	wheat	NA	GG	GG	GG	CC	GG	GG	GG	GG	GG	CC	GG	NA	GG	GG	GG	CC	CC	GG	GG	GG	CC	CC	GG	GG	GG	NA	GG	GG	GG	GG	GG	CG	CC	GG	GG	GG	GG	GG	GG
AX-94952703	C/A	1B	12432236	+	NA	NA	NA	NA	wheat	NA	CC	CC	CC	AC	AC	CC	CC	CC	CC	AC	CC	CC	CC	CC	CC	AC	AC	CC	CC	CC	AC	AC	CC	CC	CC	CC	AC	CC	CC	CC	CC	CC	AC	CC	CC	CC	CC	CC	CC
AX-94953610	G/A	1B	213588606	+	NA	NA	NA	NA	wheat	NA	GG	GG	GG	AG	GG	GG	GG	GG	GG	AA	GG	GG	GG	GG	GG	AG	AG	GG	GG	GG	AA	AG	GG	GG	GG	GG	GG	GG	GG	GG	GG	NA	AA	GG	GG	GG	GG	GG	GG
AX-94953642	T/C	1B	454362586	+	NA	NA	NA	NA	wheat	NA	NA	TT	TT	TT	TC	TT	TT	NA	TT	TT	TT	TT	TT	TT	TC	TC	TC	CC	CC	TT	TT	TT	TT	TT	TT	TT	TT	TT	TT	TT	TT	TT	TT	TT	TT	TT	TT	TT	TT
AX-94953671	A/G	1B	53081109	+	NA	NA	NA	NA	wheat	NA	AA	AA	AA	GG	AA	AG	AA	AA	AA	GG	AA	AA	AA	NA	AA	GG	GG	AA	AA	AA	GG	GG	AA	AA	AA	AA	AA	AA	NA	AA	AA	AA	GG	AA	AA	AA	AA	AA	AA
AX-94954240	A/C	1B	588627542	+	NA	NA	NA	NA	wheat	NA	AC	AA	AA	AA	AA	AA	AA	AA	AA	AC	AC	AA	AA	AC	AA	AA	AA	AA	NA	AA	AA	AA	AA	NA	AA	AA	AC	AA	AA	AC	AC	AA	AA	AA	AA	AA	NA	AA	AA
AX-94955953	A/G	1B	409630041	+	NA	NA	NA	NA	wheat	NA	AA	AA	AA	AA	AA	AA	AA	AA	AA	AA	AA	GG	AA	AA	AA	AA	AA	AA	AA	AA	AA	AA	GG	AA	AA	AA	AA	AA	AA	AA	AA	AA	AA	AA	AA	AA	GG	AA	AA
AX-94957649	T/C	1B	106684281	+	NA	NA	NA	NA	wheat	NA	TT	TT	TT	CC	TT	TT	TT	TT	TT	CC	TT	TT	TT	TT	TT	CC	CC	TT	TT	TT	CC	CC	TT	TT	TT	TT	TT	TT	TT	TT	TT	TT	CC	TT	TT	TT	TT	TT	TT
AX-94957845	T/G	1B	428069284	+	NA	NA	NA	NA	wheat	NA	TT	TT	TT	TT	TT	TT	TT	TT	TT	TT	TT	GG	TT	TT	TT	TT	TT	TT	TT	TT	TT	TT	GG	TT	TT	TT	TT	TT	TT	TT	TT	TT	TT	TT	TT	TT	GG	TT	TT
AX-94958010	G/T	1B	548536154	+	NA	NA	NA	NA	wheat	NA	TT	TT	NA	GG	TT	NA	TG	GG	TG	GG	TT	TG	GG	NA	TT	TT	GG	GG	TT	TT	GG	GG	TT	TT	NA	NA	TT	NA	NA	NA	NA	GG	GG	NA	GG	NA	GG	GG	GG
AX-94960156	A/G	1B	41092288	+	NA	NA	NA	NA	wheat	NA	AA	AA	AA	GG	AA	AA	AA	AA	AA	GG	AA	AA	AA	AA	AA	NA	GG	AA	AA	AA	GG	GG	AA	AA	AA	AA	AA	AA	AA	AA	AA	AG	GG	AA	AA	AA	AA	AA	AA
AX-94960249	A/G	1B	205419472	+	NA	NA	NA	NA	wheat	NA	AG	NA	AG	GG	NA	NA	NA	AA	AA	GG	AG	AA	AA	AA	NA	GG	GG	GG	AG	NA	GG	GG	AG	AA	AG	AA	AA	AA	NA	AA	AA	AG	GG	AA	AA	AA	AA	AA	AG
AX-94960543	T/A	1B	150363725	+	NA	NA	NA	NA	wheat	NA	TT	TT	TT	AA	TT	TT	TT	TT	NA	AA	TT	TT	TT	TT	TT	AA	AA	TT	TT	TT	AA	AA	TT	TT	NA	TT	TT	TT	TT	TT	TT	AT	AA	TT	TT	TT	TT	TT	TT
AX-94963116	C/T	1B	595180356	+	NA	NA	NA	NA	wheat	NA	TT	CC	CC	TC	CC	CC	CC	CC	CC	TC	TC	CC	CC	TC	TT	CC	TC	TC	TC	CC	CC	CC	CC	TC	CC	TC	NA	CC	NA	NA	NA	NA	CC	CC	TT	TT	TC	TC	TC
AX-94963680	A/G	1B	580538922	+	NA	NA	NA	NA	wheat	NA	AA	AA	AA	AA	AA	AA	AA	AA	AA	AA	AA	NA	AA	AA	AA	AA	AA	AA	AA	AA	AA	AA	AA	AA	AA	AA	AA	AA	AA	AA	AA	AA	AA	AA	AA	AA	NA	AA	AA
AX-94964336	A/G	1B	456185533	+	NA	NA	NA	NA	wheat	NA	AA	AA	AA	AA	AA	AA	AA	AA	NA	AA	AA	GG	AA	AA	AA	NA	AA	GG	AA	AA	AA	AA	GG	AA	AG	AA	AA	AA	AA	AA	AA	AA	AA	AA	AA	AA	NA	AA	AA
AX-94966068	T/C	1B	7556355	+	NA	NA	NA	NA	wheat	NA	TT	TT	TT	CC	TT	TT	TT	TT	TT	CC	TT	TT	TT	TT	TT	CC	CC	TC	TT	TT	CC	CC	TT	TT	TT	TT	TT	TT	TT	TT	TT	TT	TT	TT	TT	TT	TT	TT	TT
AX-94966346	G/C	1B	11937396	+	NA	NA	NA	NA	wheat	NA	GG	NA	CG	CG	CG	CG	GG	GG	GG	GG	GG	GG	NA	GG	GG	GG	GG	GG	GG	GG	GG	GG	GG	GG	GG	NA	NA	GG	GG	GG	GG	NA	GG	CG	CG	CC	CG	CG	CG
AX-94966460	A/G	1B	51299918	+	NA	NA	NA	NA	wheat	NA	AA	AA	AA	AA	AA	AA	AA	AA	AA	NA	AA	AA	AA	AA	AA	NA	NA	AA	AA	AA	AG	AG	AG	AA	AA	AA	AA	AA	AA	AA	AA	AA	AG	AA	AA	AA	AA	AA	AA
AX-94968228	A/C	1B	94006897	+	NA	NA	NA	NA	wheat	NA	AA	AA	NA	AC	AA	AA	AA	AA	AA	AC	AA	AA	AA	AA	AA	AC	NA	AA	AC	AA	AC	AC	NA	AA	AC	AA	AA	AA	AA	AA	AA	NA	AC	AA	AA	AA	AA	AA	AA
AX-94968413	G/T	1B	54887944	+	NA	NA	NA	NA	wheat	NA	GG	GG	GG	NA	GG	GG	GG	GG	GG	TG	GG	GG	GG	GG	GG	TG	TG	GG	NA	GG	TG	TG	GG	GG	GG	GG	GG	GG	GG	GG	GG	TG	TG	GG	GG	GG	GG	GG	GG
AX-94969778	T/A	1B	531167036	+	NA	NA	NA	NA	wheat	NA	AT	TT	TT	TT	TT	TT	AT	TT	AT	TT	TT	TT	AA	TT	TT	AT	TT	TT	TT	AA	TT	TT	TT	TT	AA	AT	TT	NA	TT	TT	TT	TT	TT	TT	TT	TT	TT	TT	TT
AX-94969892	C/T	1B	223900007	+	NA	NA	NA	NA	wheat	NA	NA	CC	CC	TT	CC	CC	CC	NA	NA	NA	CC	CC	NA	CC	CC	TC	CC	TC	CC	CC	TC	TT	CC	CC	CC	CC	CC	CC	CC	CC	CC	TC	TC	CC	CC	CC	CC	CC	CC
AX-94970276	A/G	1B	333633465	+	NA	NA	NA	NA	wheat	NA	AA	AA	AA	AA	AA	GG	AA	AA	AA	AA	AA	GG	AA	AA	AA	AA	AA	GG	AA	AA	AA	AA	GG	AA	AA	AA	AA	AA	AA	AA	AA	AA	AA	AA	AA	AA	GG	AA	AA
AX-94970935	A/G	1B	28763553	+	NA	NA	NA	NA	wheat	NA	AA	AA	AA	GG	AA	AA	AA	AA	AA	GG	AA	AA	AA	AA	AA	GG	GG	AA	AA	AA	GG	GG	AA	AA	NA	AA	AA	AA	AA	AA	AA	AG	GG	AA	AA	AA	AA	AA	AA
AX-94972237	G/A	1B	588628672	+	NA	NA	NA	NA	wheat	NA	GG	GG	GG	GG	AA	GG	GG	AA	GG	AA	GG	GG	GG	AA	GG	GG	AA	NA	AA	GG	GG	GG	GG	GG	GG	GG	GG	AA	NA	AA	AA	AA	GG	AA	GG	GG	AG	GG	GG
AX-94972963	T/C	1B	462795886	+	NA	NA	NA	NA	wheat	NA	TT	TT	TT	TT	TT	TT	TT	TT	TT	TT	TT	TT	TT	TT	TT	TC	TT	CC	TT	TT	TT	TT	TT	TT	TT	TT	TT	TT	TT	TT	TT	TT	TT	TT	TT	TT	TT	TT	TT
AX-94973308	G/A	1B	13898740	+	NA	NA	NA	NA	wheat	NA	GG	GG	GG	AA	GG	GG	GG	GG	NA	AA	GG	GG	NA	GG	GG	AA	AA	GG	GG	GG	AA	AA	AG	GG	NA	GG	GG	GG	GG	GG	GG	GG	AA	GG	GG	GG	GG	GG	GG
AX-94975230	T/C	1B	582690277	+	NA	NA	NA	NA	wheat	NA	NA	TT	TT	TT	TT	TT	TT	TT	TT	TT	CC	TT	TT	NA	NA	TT	TT	TT	TC	TT	TT	TT	TT	NA	TT	TC	NA	TT	NA	NA	CC	TC	TT	TT	TT	TT	TT	TT	TT
AX-94978021	T/C	1B	542927171	+	NA	NA	NA	NA	wheat	NA	TT	TT	TT	CC	TT	TT	TC	CC	TC	TT	NA	TT	TT	TT	TT	TT	CC	TT	TT	TT	CC	CC	TT	TT	TT	TT	TT	TT	NA	TT	TT	CC	CC	TT	CC	TT	TT	CC	CC
AX-94978860	C/G	1B	1848186	+	NA	NA	NA	NA	wheat	NA	CC	CC	NA	CG	CC	CC	CC	CC	CC	GG	CC	CC	CC	CC	CC	GG	GG	GG	CC	CC	GG	GG	CC	CC	CC	GG	CC	CC	CC	CC	CC	NA	GG	CC	CC	NA	GG	NA	NA
AX-94980178	G/A	1B	4346095	+	NA	NA	NA	NA	wheat	NA	GG	GG	GG	GG	GG	GG	GG	GG	GG	GG	GG	GG	AA	GG	GG	GG	GG	GG	GG	GG	GG	GG	GG	GG	GG	AG	GG	GG	GG	GG	GG	GG	GG	GG	GG	GG	AG	GG	GG
AX-94980956	G/A	1B	593837269	+	NA	NA	NA	NA	wheat	NA	GG	GG	GG	AG	GG	GG	GG	GG	NA	GG	GG	GG	AA	NA	GG	GG	GG	AG	NA	NA	GG	GG	GG	GG	GG	AA	AA	GG	AG	GG	GG	AG	AA	AG	GG	AG	NA	GG	GG
AX-94981325	C/T	1B	437604241	+	NA	NA	NA	NA	wheat	NA	CC	TC	CC	CC	CC	CC	NA	CC	TC	CC	TC	CC	CC	CC	CC	CC	NA	NA	CC	TC	NA	NA	CC	CC	TC	NA	CC	CC	CC	CC	CC	CC	CC	CC	CC	CC	TC	TC	CC
AX-94981461	C/A	1B	569977067	+	NA	NA	NA	NA	wheat	NA	CC	CC	NA	CC	CC	CC	CC	NA	CC	AA	CC	CC	AA	CC	CC	CC	CC	CC	CC	CC	CC	AA	CC	CC	CC	AC	CC	CC	CC	CC	CC	CC	CC	CC	NA	AA	AA	AA	AA
AX-94981940	T/C	1B	112203158	+	NA	NA	NA	NA	wheat	NA	TT	TT	TT	TC	TT	CC	TT	TT	TT	NA	NA	TT	NA	TT	TT	CC	CC	TT	TT	TT	CC	CC	TT	TT	NA	TT	TT	TT	TC	TT	TT	TC	CC	TT	TT	TT	TC	TT	TT
AX-94982191	A/C	1B	482181941	+	NA	NA	NA	NA	wheat	NA	AA	AA	AA	AA	AA	AA	AA	AA	AA	AA	AA	CC	AA	AA	AA	AA	AA	AA	AA	AA	AA	AA	CC	AA	AA	AA	AA	AA	AA	AA	AA	AA	AA	AA	AA	AA	AA	AA	AA
AX-94983976	C/G	1B	308635193	+	NA	NA	NA	NA	wheat	NA	CC	CC	CC	CC	CC	CC	CC	CC	CC	CC	CC	CC	CC	CC	CC	CC	CC	CC	CC	CC	CC	CC	CC	CC	CC	CC	CC	CC	CC	CC	CC	CC	CC	CC	CC	CC	CG	CC	CC
AX-94984866	T/A	1B	446033231	+	NA	NA	NA	NA	wheat	NA	AT	TT	TT	TT	TT	TT	AT	TT	AT	TT	TT	TT	AT	TT	TT	TT	TT	TT	TT	AT	TT	TT	TT	TT	AT	AT	TT	TT	TT	TT	TT	TT	TT	TT	TT	TT	TT	TT	TT
AX-94986476	G/A	1B	634150738	+	NA	NA	NA	NA	wheat	NA	AG	AA	AA	AA	GG	NA	AA	GG	AA	AA	GG	GG	AA	GG	AG	GG	NA	AG	NA	AA	AA	AA	GG	GG	AA	GG	NA	AA	GG	NA	AA	GG	AA	AA	AA	GG	AG	GG	GG
AX-94986554	C/A	1B	653185853	+	NA	NA	NA	NA	wheat	NA	AC	NA	CC	CC	AC	CC	NA	CC	AA	AA	AA	AA	AA	CC	AA	AA	AC	AA	AA	CC	CC	AA	CC	AA	CC	AA	CC	CC	CC	AA	CC	CC	CC	CC	CC	CC	NA	CC	CC
AX-94987428	C/T	1B	604147399	+	NA	NA	NA	NA	wheat	NA	CC	CC	NA	NA	CC	CC	CC	CC	CC	CC	NA	CC	CC	CC	CC	CC	CC	CC	CC	CC	CC	CC	CC	CC	TC	CC	CC	CC	NA	CC	CC	CC	CC	CC	TT	TT	NA	TT	TT
AX-94988329	G/A	1B	385658694	+	NA	NA	NA	NA	wheat	NA	GG	GG	GG	GG	GG	GG	GG	GG	GG	GG	GG	AG	GG	GG	GG	GG	GG	GG	GG	GG	GG	GG	AG	GG	GG	GG	GG	GG	GG	GG	GG	GG	GG	GG	GG	GG	NA	GG	GG
AX-94990715	G/A	1B	60108454	+	NA	NA	NA	NA	wheat	NA	GG	AA	GG	GG	AA	AA	GG	GG	GG	GG	GG	NA	AA	GG	GG	GG	GG	NA	GG	GG	GG	GG	AA	GG	GG	AA	GG	GG	GG	GG	GG	GG	GG	GG	GG	AA	AG	GG	GG
AX-94990920	T/C	1B	673786213	+	NA	NA	NA	NA	wheat	NA	CC	TT	NA	TT	TC	CC	TT	TT	TT	TC	NA	TT	TT	TT	TC	TC	TC	TT	NA	TT	TT	TT	TT	TT	TC	TT	TT	TT	TT	TT	CC	TC	TT	TT	TT	CC	TC	TT	TT
AX-94991116	G/A	1B	91557730	+	NA	NA	NA	NA	wheat	NA	GG	GG	GG	NA	GG	GG	GG	GG	GG	AA	GG	GG	GG	GG	GG	AA	AA	NA	GG	GG	AA	AA	GG	GG	GG	GG	GG	GG	GG	GG	GG	GG	AA	GG	GG	GG	GG	GG	GG
AX-94991425	C/T	1B	228175604	+	NA	NA	NA	NA	wheat	NA	NA	CC	CC	NA	CC	CC	CC	CC	CC	TC	CC	CC	CC	CC	CC	TT	TT	CC	CC	CC	TC	TC	CC	CC	TC	CC	CC	CC	CC	CC	CC	TC	TC	CC	CC	CC	CC	CC	CC
AX-94992551	C/T	1B	662556340	+	NA	NA	NA	NA	wheat	NA	TT	TT	CC	TT	CC	CC	TT	CC	TT	CC	TT	TT	CC	TT	TT	CC	TT	TC	TT	TT	CC	CC	CC	CC	CC	TT	CC	TT	TT	TT	TT	CC	CC	CC	CC	CC	CC	CC	CC
AX-94992565	G/A	1B	110607725	+	NA	NA	NA	NA	wheat	NA	GG	GG	GG	AA	GG	AA	GG	GG	GG	AA	GG	GG	GG	GG	GG	AA	AA	GG	GG	GG	AA	AA	GG	GG	GG	GG	GG	GG	GG	GG	GG	GG	AA	GG	GG	GG	NA	GG	GG
AX-94993375	C/T	1B	674632861	+	NA	NA	NA	NA	wheat	NA	CC	TT	TC	TC	CC	CC	CC	TT	CC	TT	CC	CC	CC	TT	TC	TC	TC	CC	NA	CC	CC	TT	CC	CC	CC	CC	NA	CC	TT	TT	TT	TT	TT	CC	TT	TT	CC	CC	CC
AX-94993716	T/C	1B	200300033	+	NA	NA	NA	NA	wheat	NA	TT	TT	TT	TC	TT	TT	TT	TT	TT	TC	TT	TT	TT	TT	TT	TC	NA	TT	NA	TT	TC	TC	TT	TT	TT	TT	TT	TT	TT	TT	TT	TT	TC	TT	TT	TT	TT	TT	TT
AX-94994228	G/A	1B	42014241	+	NA	NA	NA	NA	wheat	NA	NA	AA	GG	AA	AA	GG	GG	GG	GG	AA	AA	GG	GG	AA	AA	GG	GG	AG	AA	GG	GG	GG	GG	GG	GG	NA	GG	GG	AA	GG	AA	AA	GG	GG	GG	AA	GG	AA	AA
AX-94995102	C/T	1B	540729222	+	NA	NA	NA	NA	wheat	NA	CC	CC	CC	TT	CC	CC	CC	CC	CC	CC	CC	CC	CC	CC	CC	CC	TT	CC	CC	CC	TT	CC	CC	CC	CC	CC	CC	CC	CC	CC	CC	TT	TT	CC	CC	CC	CC	CC	CC
AX-94995497	T/C	1B	60108036	+	NA	NA	NA	NA	wheat	NA	CC	TT	TT	TT	CC	TT	TT	TT	TT	TT	TT	NA	TT	TT	CC	CC	CC	CC	CC	TT	TC	NA	TT	TT	TT	TT	TT	TT	TT	TT	TT	TT	TC	TT	TT	TT	TT	TT	TT
AX-94997392	G/A	1B	65550782	+	NA	NA	NA	NA	wheat	NA	GG	GG	GG	AA	GG	GG	GG	GG	GG	AA	GG	GG	GG	GG	NA	AA	AA	AG	GG	GG	AA	AA	GG	GG	GG	GG	GG	NA	GG	GG	GG	GG	AA	GG	GG	GG	GG	GG	GG
AX-94997422	G/T	1B	10005019	+	NA	NA	NA	NA	wheat	NA	GG	TT	TT	GG	NA	TT	GG	NA	GG	GG	TG	GG	TT	TG	GG	GG	GG	GG	GG	GG	GG	GG	GG	GG	TG	TG	GG	GG	NA	NA	GG	NA	GG	TT	GG	TT	GG	TG	NA
AX-94997431	A/G	1B	459925588	+	NA	NA	NA	NA	wheat	NA	AG	AA	AA	AA	AA	AA	AA	NA	AG	AA	AA	AA	AA	AA	AG	NA	AG	GG	AG	AA	AA	AA	AG	AA	AG	NA	AA	AA	NA	AA	AA	NA	AA	AA	AA	AA	AA	AA	AA
AX-94997459	C/T	1B	161541090	+	NA	NA	NA	NA	wheat	NA	CC	CC	CC	TC	CC	CC	CC	CC	CC	TC	CC	CC	CC	CC	CC	TC	TC	TC	CC	CC	TT	TT	CC	CC	NA	CC	CC	CC	CC	CC	CC	TC	NA	CC	CC	CC	CC	CC	CC
AX-94997659	G/C	1B	98722126	+	NA	NA	NA	NA	wheat	NA	GG	GG	GG	NA	GG	GG	GG	GG	GG	CC	GG	GG	GG	GG	GG	CC	CC	GG	NA	GG	CC	CC	GG	GG	GG	GG	GG	GG	GG	GG	GG	CG	CC	GG	GG	GG	GG	GG	GG
AX-94998148	A/G	1B	55969656	+	NA	NA	NA	NA	wheat	NA	AA	AA	AA	AG	AA	AA	AA	AA	AA	AG	AA	AA	AA	AA	NA	AG	AG	AG	AG	AA	AG	AG	AA	AA	AA	AA	AA	AA	AA	AA	AA	AA	AG	AA	AA	AA	AA	AA	AA
AX-94998317	C/T	1B	15290725	+	NA	NA	NA	NA	wheat	NA	NA	CC	CC	NA	CC	TT	CC	CC	NA	CC	TT	CC	NA	TT	CC	CC	CC	CC	CC	CC	CC	NA	CC	CC	NA	CC	CC	CC	TT	TT	TT	CC	CC	CC	CC	CC	CC	CC	CC
AX-94999089	A/T	1B	20587942	+	NA	NA	NA	NA	wheat	NA	AA	AA	AA	NA	AT	AA	AA	AA	AA	TT	AA	AA	AA	AA	AA	TT	TT	AA	AA	AA	TT	TT	AA	AA	AA	AA	AA	AA	AA	AA	AA	TT	TT	AA	AA	AA	AA	AT	AT
AX-94999132	T/C	1B	581691835	+	NA	NA	NA	NA	wheat	NA	TC	TT	TT	TT	TT	TT	NA	TT	TT	TT	TT	TT	TT	TT	TT	TT	TT	NA	TT	TT	TT	TT	NA	TT	TT	TT	TT	TT	TT	TT	TT	TT	TT	TT	TT	TT	TC	TT	TT
AX-94999424	C/T	1B	336648686	+	NA	NA	NA	NA	wheat	NA	TT	CC	CC	CC	TT	CC	CC	CC	CC	CC	CC	TC	CC	CC	TT	TT	TT	TT	TT	CC	CC	CC	TC	CC	CC	CC	CC	CC	CC	CC	CC	CC	CC	CC	CC	CC	CC	CC	CC
AX-94999986	T/G	1B	32769196	+	NA	NA	NA	NA	wheat	NA	TT	TT	TT	TG	TT	TT	TT	TT	TT	NA	TT	TT	TT	TT	TT	TT	TG	TT	TT	TT	GG	GG	TT	TT	NA	TT	TT	TT	TT	TT	TT	NA	NA	TT	TT	TT	TT	TT	TT
AX-95002138	T/C	1B	24491718	+	NA	NA	NA	NA	wheat	NA	TC	NA	NA	CC	TC	NA	TT	TT	TT	CC	TT	TT	TT	TC	TC	CC	CC	CC	TC	TT	CC	CC	TC	TT	TC	TT	TT	TT	TC	TT	TT	CC	CC	TT	TT	TT	TT	TC	TC
AX-95002159	C/T	1B	62723570	+	NA	NA	NA	NA	wheat	NA	NA	CC	CC	TC	CC	CC	CC	CC	CC	TC	CC	CC	CC	CC	CC	TC	TC	CC	NA	CC	TC	TC	NA	CC	CC	CC	CC	CC	CC	CC	CC	TC	TC	CC	CC	CC	CC	CC	CC
AX-95002520	C/T	1B	5176140	+	NA	NA	NA	NA	wheat	NA	CC	TT	CC	NA	TC	CC	CC	CC	CC	CC	CC	CC	CC	CC	TC	CC	CC	CC	CC	CC	CC	CC	TT	CC	CC	CC	TT	TT	CC	CC	CC	TT	CC	TT	TT	TT	TC	TT	TT
AX-95004364	G/A	1B	4346924	+	NA	NA	NA	NA	wheat	NA	AA	GG	GG	GG	GG	AA	AG	GG	AG	GG	GG	GG	GG	GG	GG	NA	GG	GG	GG	GG	GG	AA	GG	GG	GG	GG	GG	GG	GG	GG	GG	GG	GG	GG	GG	GG	GG	GG	GG
AX-95004680	T/C	1B	136823767	+	NA	NA	NA	NA	wheat	NA	TT	TT	TT	CC	TT	NA	TT	TT	TT	CC	TT	TT	TT	TT	TT	CC	CC	TC	TT	TT	CC	CC	TT	TT	TT	TT	TT	TT	TT	TT	TT	TC	CC	TT	TT	TT	TC	TT	TT
AX-95004985	T/C	1B	378399128	+	NA	NA	NA	NA	wheat	NA	TT	TT	TT	TT	TT	TT	TT	TT	TT	TT	TT	CC	TT	TT	TT	TT	TT	NA	TT	TT	TT	TT	CC	TT	TT	TT	TT	TT	TT	TT	TT	TT	TT	TT	TT	TT	CC	TT	TT
AX-95005147	T/C	1B	47161044	+	NA	NA	NA	NA	wheat	NA	TT	CC	TT	TT	NA	CC	NA	NA	TC	TT	TC	CC	CC	NA	TT	TT	TT	TC	NA	NA	TT	TT	CC	TT	NA	CC	TT	TT	TC	TT	TT	NA	TT	TT	TT	CC	CC	NA	TT
AX-95006151	G/A	1B	572293442	+	NA	NA	NA	NA	wheat	NA	GG	GG	GG	GG	GG	GG	GG	GG	GG	AA	GG	NA	GG	GG	NA	GG	GG	NA	GG	GG	GG	GG	GG	GG	GG	GG	GG	GG	GG	GG	GG	GG	GG	GG	GG	GG	NA	GG	GG
AX-95006838	C/T	1B	465246107	+	NA	NA	NA	NA	wheat	NA	CC	TT	TT	CC	TT	CC	CC	TT	CC	CC	TT	CC	CC	TT	CC	CC	CC	CC	TT	CC	CC	CC	CC	TT	CC	CC	TT	CC	TT	TT	TT	CC	CC	TT	TT	TT	TC	TT	TT
AX-95008462	C/G	1B	189324116	+	NA	NA	NA	NA	wheat	NA	CC	CC	CC	GG	CC	CC	CC	CC	CC	GG	CC	CC	CC	CC	CC	GG	GG	CC	CC	CC	GG	GG	CG	CC	CC	CC	CC	CC	CC	CC	CC	CC	GG	CC	CC	CC	CC	CC	CC
AX-95009777	C/T	1B	169642349	+	NA	NA	NA	NA	wheat	NA	CC	CC	CC	TC	CC	CC	CC	CC	CC	TC	CC	CC	CC	CC	CC	TC	TC	CC	CC	CC	NA	TC	CC	CC	CC	CC	CC	CC	CC	CC	CC	CC	TC	CC	TC	CC	CC	CC	CC
AX-95011054	C/T	1B	39545430	+	NA	NA	NA	NA	wheat	NA	CC	TT	CC	CC	TC	CC	CC	NA	CC	CC	CC	TT	CC	CC	CC	CC	CC	TC	TC	CC	CC	CC	TT	NA	TT	CC	CC	CC	CC	CC	CC	CC	CC	CC	CC	CC	TT	CC	CC
AX-95012948	T/G	1B	148898320	+	NA	NA	NA	NA	wheat	NA	TT	TT	TT	GG	TT	TT	TT	TT	TT	GG	TT	TT	TT	TT	TT	GG	GG	TT	TT	TT	GG	GG	TT	TT	TG	TT	TT	TT	TT	TT	TT	TG	GG	TT	TT	TT	TT	TT	TT
AX-95013057	G/A	1B	608533436	+	NA	NA	NA	NA	wheat	NA	GG	GG	GG	GG	GG	GG	GG	GG	GG	GG	GG	GG	GG	GG	GG	AA	GG	GG	GG	AA	GG	GG	GG	GG	AA	GG	GG	GG	GG	GG	GG	GG	GG	GG	GG	GG	GG	GG	GG
AX-95013688	A/G	1B	119103489	+	NA	NA	NA	NA	wheat	NA	AA	AA	AA	AG	AA	AA	AA	AA	AA	AG	AA	AA	AA	AA	AA	AG	AG	AA	AA	AA	AG	AG	AA	AA	AA	AA	AA	AA	AA	AA	AA	AA	AG	AA	AA	AA	AA	AA	AA
AX-95014058	G/A	1B	623731369	+	NA	NA	NA	NA	wheat	NA	AA	GG	GG	GG	GG	GG	NA	GG	GG	GG	AA	GG	GG	AA	AA	GG	GG	NA	AA	GG	GG	GG	GG	AA	GG	AG	AA	GG	GG	AA	GG	GG	GG	GG	AA	GG	GG	GG	GG
AX-95014226	C/G	1B	10104617	+	NA	NA	NA	NA	wheat	NA	GG	GG	GG	CC	CG	GG	CC	CC	CC	CC	GG	CC	GG	GG	GG	NA	CG	GG	GG	CC	CC	CC	CC	GG	CC	GG	CC	CC	GG	GG	GG	CG	CC	GG	GG	GG	GG	GG	GG
AX-95014714	A/G	1B	148414591	+	NA	NA	NA	NA	wheat	NA	AA	AA	AA	GG	AA	AA	AA	AA	NA	GG	NA	AA	AA	AA	AA	GG	GG	AA	AA	AA	GG	GG	AA	AA	AA	AA	AA	AA	AA	AA	AA	AG	GG	AA	AA	AA	AA	AA	AA
AX-95015282	G/A	1B	375257170	+	NA	NA	NA	NA	wheat	NA	GG	GG	GG	GG	GG	GG	GG	GG	GG	GG	GG	AG	GG	GG	GG	GG	GG	NA	GG	GG	GG	GG	AG	GG	GG	GG	GG	GG	GG	GG	GG	GG	GG	GG	GG	GG	AG	GG	GG
AX-95015539	A/G	1B	376622130	+	NA	NA	NA	NA	wheat	NA	NA	AA	AA	GG	GG	AA	AA	AA	AA	AA	NA	AA	AA	AA	AA	AG	AG	GG	AG	AA	AA	AA	AG	GG	AG	AA	AA	AA	AG	AA	AA	AA	AA	AA	AA	AA	GG	AA	AA
AX-95016210	T/C	1B	175429041	+	NA	NA	NA	NA	wheat	NA	TT	TT	TT	CC	TT	TT	TT	TT	NA	CC	TT	TT	TT	NA	TT	CC	CC	TT	TT	TT	CC	CC	TT	TT	TT	TT	TT	TT	NA	TT	TT	TC	CC	TT	TT	TT	TT	NA	TT
AX-95017297	T/C	1B	123352357	+	NA	NA	NA	NA	wheat	NA	TT	TT	TT	NA	NA	CC	TT	TT	TT	CC	TT	TT	TT	TT	NA	CC	CC	TT	TT	TT	CC	CC	TT	TT	TT	TT	TT	TT	TT	TT	TT	TT	CC	TT	TT	TT	TT	TT	TT
AX-95017585	A/G	1B	63963395	+	NA	NA	NA	NA	wheat	NA	AA	AA	AA	GG	AA	AA	AA	AA	AA	GG	AA	AA	AA	AA	AA	GG	GG	AG	AA	AA	GG	GG	AA	AA	AA	AA	AA	AA	AA	AA	AA	NA	GG	AA	AA	AA	AA	AA	AA
AX-95017670	A/G	1B	555299565	+	NA	NA	NA	NA	wheat	NA	AA	AA	GG	AG	GG	GG	AA	GG	AA	GG	AA	AA	AA	AA	AA	AA	AA	AA	AG	GG	AA	AA	AG	AA	AA	AA	AA	AA	AA	AA	AA	AG	AA	AA	AA	GG	GG	GG	GG
AX-95017951	T/C	1B	645708100	+	NA	NA	NA	NA	wheat	NA	TT	CC	CC	TC	TT	TT	TT	TT	TT	TT	TT	TT	TT	TT	TT	TT	CC	TT	CC	CC	CC	TT	TT	TT	CC	TT	TT	TT	CC	TT	TT	TT	CC	CC	TT	TT	TT	TT	TT
AX-95018531	A/C	1B	14030239	+	NA	NA	NA	NA	wheat	NA	AA	AA	AA	CC	AA	AC	AA	AA	AA	CC	AC	AA	AA	NA	AA	AC	AC	AA	AA	AA	CC	NA	AA	AA	AA	AA	AA	AA	AC	AC	AC	AA	CC	AA	AA	AA	AA	AA	AA
AX-95019311	T/C	1B	22161825	+	NA	NA	NA	NA	wheat	NA	TT	TT	TT	CC	NA	TT	TT	TT	TT	CC	TT	NA	CC	TT	TT	CC	CC	TT	TT	TT	CC	CC	TT	TT	TT	NA	TT	TT	TT	TT	TT	NA	CC	TT	TT	TT	NA	TT	TT
AX-95021447	T/C	1B	640560554	+	NA	NA	NA	NA	wheat	NA	TT	TT	TT	TT	TT	TT	TT	TT	TT	NA	TT	TT	TT	TT	TT	TT	TT	TT	TT	TT	TT	TT	TT	TT	TT	TT	TT	TT	TT	TT	TT	TT	TT	TT	TT	NA	TT	TT	TT
AX-95022227	T/C	1B	632719426	+	NA	NA	NA	NA	wheat	NA	TT	CC	CC	TT	CC	TT	TT	CC	TT	CC	TT	CC	CC	TT	TT	CC	CC	TC	TT	CC	CC	TT	CC	TT	CC	TC	TT	TT	TT	TT	CC	CC	CC	CC	TT	TT	CC	TT	TT
AX-95022601	A/G	1B	106765786	+	NA	NA	NA	NA	wheat	NA	AA	AA	AA	GG	AA	GG	AA	AA	AA	GG	AA	AA	AA	AA	AA	GG	GG	AA	AA	AA	GG	GG	AA	AA	AG	AA	AA	AA	AA	AA	AA	AA	GG	AA	AA	AA	AA	AA	AA
AX-95022907	G/C	1B	59601855	+	NA	NA	NA	NA	wheat	NA	GG	GG	GG	CC	GG	GG	GG	GG	GG	GG	GG	GG	GG	GG	CC	GG	GG	CG	GG	GG	GG	GG	GG	GG	NA	GG	GG	GG	GG	GG	GG	NA	GG	GG	GG	GG	NA	GG	GG
AX-95024370	C/A	1B	6481792	+	NA	NA	NA	NA	wheat	NA	AC	CC	CC	NA	CC	AC	NA	CC	NA	CC	CC	CC	CC	CC	CC	CC	CC	CC	CC	CC	CC	AC	CC	CC	NA	CC	CC	CC	CC	CC	CC	CC	CC	CC	CC	CC	CC	CC	CC
AX-95025008	T/G	1B	168926	+	NA	NA	NA	NA	wheat	NA	TT	GG	TT	GG	TT	GG	TT	TT	TT	GG	TT	TT	TT	TT	GG	GG	GG	TT	TT	TT	GG	GG	GG	TT	TG	TT	GG	GG	TT	TT	TT	TT	GG	GG	TT	TT	TT	TT	TT
AX-95025076	G/A	1B	669755201	+	NA	NA	NA	NA	wheat	NA	GG	AA	AA	GG	GG	GG	GG	AA	GG	GG	AA	GG	AA	GG	GG	GG	AA	AA	AA	GG	AA	GG	AA	AA	GG	AA	GG	GG	AA	AA	AA	GG	AA	GG	GG	AA	AG	GG	GG
AX-95025706	G/A	1B	604557888	+	NA	NA	NA	NA	wheat	NA	GG	GG	GG	GG	GG	GG	GG	GG	GG	GG	GG	GG	GG	GG	GG	NA	GG	GG	GG	AA	GG	GG	GG	GG	AA	GG	GG	GG	GG	GG	GG	GG	GG	GG	AA	AA	AG	NA	AA
AX-95025932	G/A	1B	571060426	+	NA	NA	NA	NA	wheat	NA	GG	GG	GG	GG	GG	GG	GG	GG	GG	AA	GG	GG	AA	GG	GG	GG	GG	NA	GG	GG	GG	AA	GG	GG	GG	AG	GG	GG	GG	GG	GG	GG	GG	GG	AA	AA	NA	NA	AA
AX-95026652	T/G	1B	454917356	+	NA	NA	NA	NA	wheat	NA	TT	TT	TT	TT	TT	TT	TT	TT	TT	TT	TT	GG	TT	TT	TT	TG	TT	TT	TT	TT	TT	TT	TT	TT	TT	TT	TT	TT	TT	TT	TT	TT	TT	TT	TT	TT	TT	TT	TT
AX-95068779	C/T	1B	57381511	+	NA	NA	NA	NA	wheat	NA	CC	TT	CC	NA	TT	TT	CC	CC	CC	CC	CC	TT	TT	CC	CC	CC	CC	NA	CC	CC	CC	CC	TT	CC	CC	TT	CC	CC	CC	CC	CC	CC	CC	CC	CC	TT	TT	CC	CC
AX-95069066	C/T	1B	555765256	+	NA	NA	NA	NA	wheat	NA	TC	CC	TC	TC	CC	TC	CC	CC	NA	TC	CC	CC	CC	CC	CC	TC	NA	TC	TC	CC	NA	CC	CC	CC	CC	CC	CC	CC	CC	NA	CC	TC	CC	CC	CC	CC	NA	CC	TC
AX-95069571	G/A	1B	457323699	+	NA	NA	NA	NA	wheat	NA	GG	GG	GG	GG	GG	GG	GG	GG	GG	GG	GG	AA	GG	GG	GG	AG	GG	AA	GG	GG	GG	GG	AA	NA	GG	GG	GG	GG	GG	GG	GG	GG	GG	GG	GG	GG	AG	GG	GG
AX-95072462	G/T	1B	118525579	+	NA	NA	NA	NA	wheat	NA	GG	GG	GG	TT	GG	GG	GG	GG	NA	TT	GG	GG	GG	GG	GG	TT	TT	TG	TG	GG	TT	TT	GG	GG	TG	GG	GG	GG	GG	GG	GG	TG	TT	GG	GG	GG	GG	GG	GG
AX-95073002	G/A	1B	652457757	+	NA	NA	NA	NA	wheat	NA	GG	GG	GG	GG	GG	GG	AA	GG	AA	AA	AA	AA	AA	GG	AA	AA	GG	AA	AA	GG	GG	AA	NA	AA	GG	AA	GG	GG	GG	AA	GG	GG	GG	GG	GG	GG	AA	GG	GG
AX-95074437	G/T	1B	643566853	+	NA	NA	NA	NA	wheat	NA	GG	GG	TT	NA	GG	GG	NA	TT	GG	TT	GG	GG	GG	GG	GG	NA	GG	NA	GG	GG	TT	TT	TT	TT	NA	GG	TT	GG	GG	GG	GG	TT	TT	TT	TT	TT	TG	GG	GG
AX-95074608	C/T	1B	160124584	+	NA	NA	NA	NA	wheat	NA	NA	CC	CC	TC	CC	CC	CC	CC	NA	TC	NA	CC	CC	CC	CC	TC	NA	NA	TC	NA	TC	NA	CC	CC	CC	CC	CC	CC	CC	CC	NA	CC	TC	CC	CC	CC	CC	NA	CC
AX-95075429	C/T	1B	426072599	+	NA	NA	NA	NA	wheat	NA	CC	CC	CC	CC	CC	CC	CC	CC	CC	CC	CC	TT	CC	CC	CC	CC	CC	CC	CC	CC	CC	CC	TT	CC	CC	CC	CC	CC	CC	CC	CC	CC	CC	CC	CC	CC	TT	CC	CC
AX-95076278	A/G	1B	667226828	+	NA	NA	NA	NA	wheat	NA	AG	AA	AG	AG	AA	AA	AA	AA	AA	AG	AA	AA	AA	AA	AA	AA	AA	NA	AA	AA	AA	AA	AA	AA	AA	AA	AA	AA	AA	AG	AG	AG	AA	AA	AA	AG	AA	AA	AA
AX-95077960	G/A	1B	572301508	+	NA	NA	NA	NA	wheat	NA	GG	GG	GG	GG	GG	GG	GG	GG	AG	AA	GG	GG	GG	GG	GG	NA	GG	AG	AG	GG	GG	GG	NA	GG	AG	GG	GG	GG	GG	GG	GG	GG	GG	GG	GG	GG	NA	GG	GG
AX-95078610	C/T	1B	9839635	+	NA	NA	NA	NA	wheat	NA	TC	CC	CC	TT	TC	CC	CC	CC	CC	TT	CC	CC	CC	CC	TC	TT	TT	TC	TC	CC	TT	TT	CC	CC	CC	CC	CC	CC	CC	CC	CC	CC	TT	CC	CC	CC	CC	CC	CC
AX-95078643	T/C	1B	142522772	+	NA	NA	NA	NA	wheat	NA	TT	TT	TT	TC	TT	TT	TT	TT	TT	CC	TT	TT	TT	TT	TT	CC	CC	NA	TT	TT	CC	CC	TT	TT	NA	TT	TT	TT	TT	TT	TT	TT	CC	TT	TT	TT	TT	TT	TT
AX-95081694	T/C	1B	249509028	+	NA	NA	NA	NA	wheat	NA	TT	TT	TT	TC	TT	TT	TT	TT	TT	TC	TT	TT	TT	TT	TT	TC	TC	TC	TT	TT	TC	TC	TT	TT	NA	TT	TT	TT	TT	TT	TT	TC	TC	TT	TT	TT	TT	TT	TT
AX-95081794	T/G	1B	512676682	+	NA	NA	NA	NA	wheat	NA	NA	GG	TT	TT	TG	TT	GG	GG	GG	TT	NA	NA	GG	TT	TT	TG	NA	TT	TT	GG	TT	TT	TT	TT	GG	NA	TT	TT	TT	TT	TT	TT	TT	TT	GG	GG	TT	TT	TG
AX-95082115	G/C	1B	144122241	+	NA	NA	NA	NA	wheat	NA	GG	GG	GG	CC	GG	GG	GG	GG	NA	CC	GG	GG	GG	GG	GG	CC	CC	GG	GG	GG	CC	CC	GG	GG	NA	GG	GG	GG	GG	GG	GG	GG	CC	GG	GG	GG	GG	GG	GG
AX-95084134	C/T	1B	201756233	+	NA	NA	NA	NA	wheat	NA	CC	CC	CC	TT	CC	CC	CC	CC	CC	TT	CC	NA	CC	NA	CC	NA	TC	CC	CC	CC	TT	TT	NA	CC	CC	CC	CC	CC	CC	CC	CC	CC	TT	CC	CC	CC	CC	CC	CC
AX-95085043	G/C	1B	566837185	+	NA	NA	NA	NA	wheat	NA	GG	GG	GG	GG	GG	GG	GG	GG	GG	GG	GG	GG	CC	GG	GG	GG	GG	GG	GG	GG	GG	CC	GG	GG	GG	CG	GG	GG	GG	GG	GG	GG	GG	GG	CC	CC	GG	CC	CC
AX-95086704	A/C	1B	145456159	+	NA	NA	NA	NA	wheat	NA	AA	AA	AA	CC	AA	AA	AA	AA	AA	CC	AA	AA	AA	AA	AA	NA	NA	AA	AA	AA	CC	CC	AA	AA	AA	AA	AA	AA	AA	AA	AA	AC	CC	AA	AA	AA	AA	AA	AA
AX-95087168	C/G	1B	641923695	+	NA	NA	NA	NA	wheat	NA	GG	CC	CC	CC	GG	CC	CC	CC	CC	CC	CC	CC	CC	CC	GG	GG	GG	CG	GG	CC	CC	CC	CC	CC	CC	CC	CC	CC	CC	CC	CC	CC	CC	CC	CC	CC	CC	CC	CC
AX-95087694	A/G	1B	356298115	+	NA	NA	NA	NA	wheat	NA	AA	AA	AA	AA	AA	AA	AA	AA	AA	AA	AA	GG	AA	AA	AA	AA	AA	AA	AA	AA	AA	AA	GG	AA	AA	AA	AA	AA	AA	AA	AA	AA	AA	AA	AA	AA	GG	AA	AA
AX-95093502	T/C	1B	554586510	+	NA	NA	NA	NA	wheat	NA	TT	TC	TT	TT	TT	TT	NA	TT	TT	TC	TC	CC	TT	TT	TT	TC	TT	TT	TT	TT	TT	CC	CC	NA	TC	NA	TT	TT	NA	TT	TT	NA	TT	TT	TT	TT	TC	TT	NA
AX-95093821	G/A	1B	581207172	+	NA	NA	NA	NA	wheat	NA	GG	AG	GG	GG	GG	GG	GG	GG	GG	GG	GG	GG	GG	GG	GG	GG	GG	AG	GG	GG	GG	AG	GG	GG	GG	GG	GG	GG	GG	GG	GG	GG	GG	GG	AA	AG	GG	AG	AG
AX-95094710	C/T	1B	905143	+	NA	NA	NA	NA	wheat	NA	TT	CC	TC	CC	TT	CC	TT	TT	TT	CC	TT	TT	TT	TT	CC	CC	CC	TC	TC	TT	CC	CC	CC	TT	TC	TT	CC	CC	NA	TT	TT	TC	CC	CC	TT	TT	NA	TT	TT
AX-95096367	A/T	1B	572675026	+	NA	NA	NA	NA	wheat	NA	AA	AT	AA	AA	AA	AA	AA	AA	AA	AA	AA	AA	AA	AA	AA	AA	AA	AT	AA	AA	AA	AA	AA	AA	NA	AA	AA	AA	AA	AA	AA	AA	AA	AA	AT	AA	AA	AA	AA
AX-95098916	G/A	1B	554137363	+	NA	NA	NA	NA	wheat	NA	NA	NA	GG	AG	GG	GG	GG	GG	GG	AG	GG	GG	AG	GG	GG	AG	GG	AG	AG	GG	GG	GG	NA	GG	NA	NA	GG	GG	GG	GG	GG	NA	GG	GG	GG	GG	AG	GG	GG
AX-95099320	C/T	1B	177001852	+	NA	NA	NA	NA	wheat	NA	NA	CC	CC	TT	CC	CC	CC	CC	CC	TT	CC	CC	CC	CC	CC	TT	TT	TC	CC	CC	TT	TT	NA	CC	CC	CC	CC	CC	NA	CC	CC	NA	TT	CC	CC	CC	CC	CC	CC
AX-95101816	T/C	1B	589074170	+	NA	NA	NA	NA	wheat	NA	CC	TT	TT	CC	TC	TT	TT	TT	TT	TT	CC	TT	TT	CC	CC	TC	TC	CC	NA	TT	TT	NA	TT	CC	TT	TC	CC	TT	TT	CC	CC	TT	TT	TT	CC	CC	TT	CC	CC
AX-95102767	A/G	1B	421096976	+	NA	NA	NA	NA	wheat	NA	AA	AA	AA	AA	AA	AA	AA	AA	AA	AA	AA	GG	AA	AA	AA	AA	AA	AA	AA	AA	AA	AA	NA	AA	AA	AA	AA	AA	AA	AA	AA	AA	AA	AA	AA	AA	AG	AA	AA
AX-95102864	A/G	1B	404300523	+	NA	NA	NA	NA	wheat	NA	AA	AA	AA	AA	AA	AA	AA	GG	AA	AA	AA	AA	AA	AA	AA	AA	AA	AA	AA	AA	AA	AA	AA	AA	NA	AA	AA	AA	AA	AA	AA	GG	AA	AA	GG	AA	AA	AA	AG
AX-95102985	T/C	1B	662556432	+	NA	NA	NA	NA	wheat	NA	NA	TT	TT	TT	TT	TT	TT	TT	TT	TT	TT	TT	TT	TT	TT	TT	TT	CC	TT	TT	TT	TT	TT	TT	TT	TT	TT	TT	TT	TT	NA	TT	TT	TT	TT	TT	TT	TT	TT
AX-95105440	C/T	1B	677091677	+	NA	NA	NA	NA	wheat	NA	CC	CC	TT	CC	CC	TT	CC	CC	CC	CC	CC	CC	CC	CC	CC	CC	CC	CC	CC	CC	CC	CC	CC	CC	CC	CC	CC	CC	CC	TT	CC	TT	CC	CC	CC	CC	CC	CC	CC
AX-95106335	A/C	1B	626085821	+	NA	NA	NA	NA	wheat	NA	AA	CC	CC	CC	CC	AA	AA	CC	NA	AA	AA	NA	CC	AA	AA	CC	CC	AC	NA	CC	CC	CC	CC	CC	CC	AC	AA	AA	AA	AA	CC	AA	CC	CC	AA	AA	CC	AA	AA
AX-95106524	C/G	1B	152798328	+	NA	NA	NA	NA	wheat	NA	CC	CC	CC	GG	CC	CC	CC	CC	CC	GG	CC	CC	CC	CC	CC	GG	GG	CC	CC	CC	GG	GG	CC	CC	CC	CC	CC	CC	CC	CC	CC	CC	GG	CC	CC	CC	CC	CC	CC
AX-95109224	G/A	1B	111667438	+	NA	NA	NA	NA	wheat	NA	GG	GG	GG	AA	GG	GG	GG	GG	GG	AA	GG	GG	GG	GG	GG	AA	AA	GG	GG	GG	AA	AA	GG	GG	NA	GG	GG	GG	GG	GG	GG	GG	AA	GG	GG	GG	GG	GG	GG
AX-95112360	T/C	1B	651543981	+	NA	NA	NA	NA	wheat	NA	TT	TT	TT	TT	TT	TT	CC	TT	CC	TT	CC	TC	CC	TT	CC	CC	TT	NA	CC	TT	TT	TT	TT	CC	TT	CC	TT	TT	TT	CC	TT	TT	TT	TT	TT	TT	TC	TT	TT
AX-95113634	C/T	1B	631818192	+	NA	NA	NA	NA	wheat	NA	CC	CC	CC	CC	CC	TT	CC	CC	CC	CC	CC	CC	CC	CC	CC	CC	CC	NA	CC	CC	CC	TT	CC	TT	CC	CC	CC	CC	CC	CC	TT	CC	CC	CC	CC	CC	TC	CC	CC
AX-95115135	G/C	1B	117386084	+	NA	NA	NA	NA	wheat	NA	GG	GG	GG	CC	GG	GG	GG	GG	GG	CC	GG	GG	GG	GG	GG	CC	CC	GG	GG	GG	CC	CC	GG	GG	GG	GG	GG	GG	GG	GG	GG	GG	CC	GG	GG	GG	GG	GG	GG
AX-95115596	T/C	1B	61901827	+	NA	NA	NA	NA	wheat	NA	NA	TC	TT	TT	TT	TT	TT	TT	TT	CC	TT	TC	TT	TT	TT	CC	TT	TT	TT	TT	TT	TT	TT	TT	TC	NA	TT	TT	TT	TT	TT	TT	TT	TT	TC	NA	TT	TT	TT
AX-95115833	C/G	1B	512159004	+	NA	NA	NA	NA	wheat	NA	CC	CC	CC	CC	CC	CC	CC	CC	CC	CC	CC	GG	CC	CC	CC	CC	CC	CC	CC	CC	CC	CC	GG	CC	CC	CC	CC	CC	CC	CC	CC	CC	CC	CC	CC	CC	CC	CC	CC
AX-95116150	G/T	1B	285608131	+	NA	NA	NA	NA	wheat	NA	GG	GG	GG	GG	GG	TT	GG	GG	GG	GG	GG	GG	GG	GG	GG	GG	GG	GG	GG	GG	GG	GG	NA	GG	NA	GG	GG	GG	NA	GG	GG	GG	GG	GG	GG	GG	TG	GG	GG
AX-95117274	A/G	1B	123960195	+	NA	NA	NA	NA	wheat	NA	AA	AA	AA	GG	AA	AA	AA	AA	AA	GG	AA	AA	AA	AA	AA	GG	GG	AA	AA	AA	GG	GG	AA	AA	AA	AA	AA	AA	AA	AA	AA	AG	GG	AA	AA	AA	AA	AA	AA
AX-95118036	A/G	1B	685646198	+	NA	NA	NA	NA	wheat	NA	AA	GG	AA	AG	AA	AA	AA	GG	AA	GG	AA	AA	AA	GG	GG	GG	GG	AA	AA	AA	AA	GG	AA	AA	AA	AA	GG	AA	GG	GG	GG	GG	GG	AA	GG	GG	AA	AA	AA
AX-95119047	A/G	1B	566831431	+	NA	NA	NA	NA	wheat	NA	AA	AA	AA	AA	AA	AA	AG	AA	AA	GG	AA	AA	GG	AA	AA	AA	AA	GG	AA	AA	AA	GG	AA	AA	AA	AG	AA	AA	AA	AA	AA	AA	AA	AA	GG	GG	GG	GG	GG
AX-95119512	C/T	1B	23979917	+	NA	NA	NA	NA	wheat	NA	CC	CC	TC	TT	CC	CC	CC	CC	CC	TT	TC	CC	CC	TC	TC	TT	TT	CC	NA	CC	TT	TT	CC	NA	CC	TC	CC	CC	TC	TC	TC	TC	TT	TC	CC	TC	CC	CC	CC
AX-95119802	G/A	1B	415230355	+	NA	NA	NA	NA	wheat	NA	GG	GG	GG	GG	GG	GG	GG	GG	GG	GG	GG	AA	GG	GG	GG	GG	GG	GG	GG	GG	GG	GG	AA	GG	GG	GG	GG	GG	GG	GG	GG	GG	GG	GG	GG	GG	AA	GG	GG
AX-95120675	C/G	1B	516957969	+	NA	NA	NA	NA	wheat	NA	CC	NA	CC	CC	CC	CC	CG	CC	CG	GG	CC	CC	CC	NA	CC	NA	CC	CC	CC	CC	CC	CC	NA	CC	CC	CC	CC	CC	CG	CC	CC	CC	CC	CC	CC	CC	CC	CC	CC
AX-95120826	C/T	1B	329960257	+	NA	NA	NA	NA	wheat	NA	NA	CC	CC	CC	CC	TT	CC	CC	CC	CC	CC	NA	CC	CC	CC	NA	CC	TT	CC	CC	CC	CC	TT	CC	CC	CC	CC	CC	CC	CC	CC	CC	CC	CC	CC	CC	TC	CC	CC
AX-95120900	T/C	1B	119128257	+	NA	NA	NA	NA	wheat	NA	TT	TT	TT	NA	TT	TT	TT	TT	TT	CC	TT	TT	NA	TT	TT	CC	CC	TT	TT	TT	CC	CC	NA	TT	TC	TT	TT	TT	TT	TT	TT	TC	CC	TT	TT	TT	TT	TT	TT
AX-95121621	A/G	1B	139069893	+	NA	NA	NA	NA	wheat	NA	AG	AA	AA	NA	AA	AA	AA	AA	AA	GG	AA	AA	AA	AA	NA	GG	GG	AG	AG	AA	GG	GG	AG	AA	AG	AA	AA	AA	AA	AA	AA	AG	GG	AA	AA	AA	AA	AA	AA
AX-95122168	C/T	1B	643591018	+	NA	NA	NA	NA	wheat	NA	CC	CC	CC	TC	CC	CC	CC	CC	CC	CC	CC	CC	CC	CC	CC	CC	CC	CC	CC	CC	CC	CC	CC	CC	CC	CC	CC	CC	CC	CC	CC	CC	CC	CC	CC	CC	CC	CC	CC
AX-95122579	G/C	1B	551864182	+	NA	NA	NA	NA	wheat	NA	GG	GG	GG	GG	GG	GG	GG	GG	GG	CC	GG	GG	CC	GG	GG	GG	GG	CG	GG	GG	GG	CC	GG	GG	NA	NA	GG	GG	GG	GG	GG	GG	GG	GG	CC	GG	CC	CC	CC
AX-95122596	G/A	1B	200648329	+	NA	NA	NA	NA	wheat	NA	GG	GG	GG	NA	GG	GG	GG	GG	GG	NA	GG	AA	GG	GG	GG	GG	NA	GG	GG	GG	NA	NA	AA	GG	GG	GG	GG	GG	GG	GG	GG	GG	NA	GG	GG	GG	AA	GG	GG
AX-95123929	G/C	1B	399334775	+	NA	NA	NA	NA	wheat	NA	GG	GG	GG	GG	GG	GG	GG	GG	GG	GG	GG	CC	GG	GG	GG	GG	GG	GG	GG	GG	GG	GG	CC	GG	GG	GG	GG	GG	GG	GG	GG	GG	GG	GG	GG	GG	GG	GG	GG
AX-95124502	C/T	1B	250800572	+	NA	NA	NA	NA	wheat	NA	CC	CC	CC	NA	CC	CC	CC	CC	CC	CC	CC	CC	TT	CC	TC	TC	CC	TC	CC	CC	CC	NA	CC	TT	NA	CC	TT	CC	NA	CC	CC	CC	CC	CC	CC	CC	TC	CC	CC
AX-95124952	T/C	1B	40186543	+	NA	NA	NA	NA	wheat	NA	TT	NA	TT	CC	TT	TT	NA	NA	NA	CC	TT	TT	TT	NA	TT	CC	CC	TT	TT	TT	CC	CC	TT	TT	TC	TT	TT	TT	TT	TT	TT	TT	CC	TT	TT	NA	TT	TT	NA
AX-95124961	A/G	1B	26782788	+	NA	NA	NA	NA	wheat	NA	NA	AA	AA	AG	AA	AG	AA	AA	AA	AA	AG	AA	AA	AG	AA	AA	AG	AA	AG	AA	NA	GG	AA	AA	AA	AA	AA	AA	AG	NA	AG	AA	AA	AA	AA	AA	AA	AA	AA
AX-95125583	G/A	1B	53075381	+	NA	NA	NA	NA	wheat	NA	GG	AG	GG	AA	AG	GG	GG	GG	GG	AA	GG	GG	GG	GG	GG	AA	AA	NA	GG	GG	AA	AA	GG	GG	AG	GG	GG	GG	GG	GG	GG	AG	AA	GG	AG	AG	NA	AG	AG
AX-95125815	T/C	1B	674633039	+	NA	NA	NA	NA	wheat	NA	TT	CC	TT	CC	TT	TT	TT	CC	TT	CC	TT	TT	TT	CC	TC	NA	TC	TT	TT	TT	TT	CC	TT	TT	TT	TT	CC	TT	CC	CC	CC	CC	CC	TT	CC	CC	TT	TT	TT
AX-95126764	T/C	1B	674080262	+	NA	NA	NA	NA	wheat	NA	CC	TT	CC	TT	TT	CC	TT	TT	TT	CC	TT	TT	TT	TT	TT	TT	TT	TT	TT	TT	TT	TT	TT	TT	TT	TT	TT	TT	TT	TT	TT	TT	TT	TT	TT	CC	TC	TT	TT
AX-95128677	A/C	1B	419204367	+	NA	NA	NA	NA	wheat	NA	AA	AA	AA	AA	AC	AA	AA	AA	NA	AA	AA	CC	AA	AA	NA	NA	AC	AA	AA	AA	AA	AA	CC	AA	AA	AA	AA	AA	AA	AA	AA	AA	AA	AA	AA	AA	CC	AA	AA
AX-95129270	G/C	1B	105697490	+	NA	NA	NA	NA	wheat	NA	GG	GG	GG	CG	GG	GG	GG	GG	GG	CG	GG	GG	GG	GG	GG	CG	CG	GG	GG	GG	CG	CG	GG	GG	GG	GG	GG	GG	NA	GG	GG	GG	CG	GG	GG	GG	GG	GG	GG
AX-95130150	A/C	1B	56892948	+	NA	NA	NA	NA	wheat	NA	NA	CC	AA	CC	NA	CC	AA	AA	AA	CC	AA	CC	CC	AA	AA	NA	NA	AA	NA	AA	CC	CC	CC	AA	AA	CC	AA	AA	AA	AA	AA	AA	CC	AA	AA	CC	CC	CC	CC
AX-95131014	C/G	1B	37799580	+	NA	NA	NA	NA	wheat	NA	CC	CC	NA	GG	CC	CC	CC	CC	CC	GG	CC	CC	CC	CC	CC	GG	NA	CC	CC	CC	GG	GG	CC	CC	NA	CC	CC	CC	CC	CC	CC	CG	GG	CC	CC	CC	CC	CC	NA
AX-95132370	A/C	1B	4094712	+	NA	NA	NA	NA	wheat	NA	AC	AA	AC	AA	AA	CC	CC	AA	CC	AA	AA	NA	AC	AA	AA	AA	AA	NA	AA	AC	AA	CC	AA	AA	NA	NA	AA	AA	AA	AA	AA	AA	AA	AA	AA	AA	AC	AA	AA
AX-95134957	A/G	1B	160664544	+	NA	NA	NA	NA	wheat	NA	AA	AA	AA	AA	AA	AA	AA	AA	AA	AA	AA	AA	AA	AA	AA	NA	AA	NA	AA	AA	AG	AG	AA	AA	AA	AA	AA	AA	AA	AA	AA	AA	AG	AA	AA	AA	AA	AA	AA
AX-95135390	A/G	1B	99713265	+	NA	NA	NA	NA	wheat	NA	AA	AA	AA	GG	AA	AA	AA	AA	AG	GG	AG	AA	AG	AA	AA	GG	GG	AG	NA	AA	GG	GG	AG	AA	AG	AA	AA	AA	NA	AA	AA	AG	GG	AA	AA	AA	AA	AA	AA
AX-95135840	T/G	1B	15517248	+	NA	NA	NA	NA	wheat	NA	TT	GG	TT	GG	GG	TT	TT	GG	TT	GG	TT	TT	TT	TT	TT	GG	GG	NA	NA	TT	GG	GG	TT	TT	TG	TT	TT	TT	TT	TT	TT	GG	GG	TT	GG	TT	TG	GG	NA
AX-95136937	C/T	1B	629158882	+	NA	NA	NA	NA	wheat	NA	CC	TC	CC	CC	CC	CC	TC	CC	TC	CC	NA	CC	TC	TC	CC	CC	CC	CC	CC	NA	CC	CC	NA	CC	TC	CC	CC	CC	TC	CC	CC	CC	CC	CC	CC	CC	TC	NA	NA
AX-95136941	T/C	1B	488658919	+	NA	NA	NA	NA	wheat	NA	CC	TT	TT	TT	TT	CC	TT	TT	TT	TT	TT	CC	CC	TT	TT	CC	TT	TT	TT	CC	TT	TT	CC	TT	CC	CC	TT	CC	TT	TT	TT	TT	TT	TT	TT	TT	TC	TT	TT
AX-95137260	T/C	1B	426072884	+	NA	NA	NA	NA	wheat	NA	TT	TT	TT	TC	TT	TT	TT	TT	TT	TT	TT	CC	TT	TT	TT	TT	TT	TT	TT	TT	TT	TT	CC	TT	TT	TT	TT	TT	TT	TT	TT	TT	TT	TT	TT	TT	CC	TT	TT
AX-95140632	C/T	1B	470000745	+	NA	NA	NA	NA	wheat	NA	TT	CC	CC	TT	CC	TT	TT	CC	TT	TT	CC	CC	TT	CC	TT	TT	TT	CC	CC	TT	TT	TT	CC	CC	TT	TT	CC	TT	CC	CC	CC	TT	TT	CC	CC	CC	CC	CC	CC
AX-95140644	A/G	1B	685362951	+	NA	NA	NA	NA	wheat	NA	AA	GG	AA	NA	AA	AA	AA	GG	AA	GG	AA	AA	AA	NA	GG	AG	NA	AA	AA	AA	AA	GG	AA	AA	AA	AA	GG	AA	NA	GG	GG	NA	GG	AA	GG	GG	AA	AA	AA
AX-95141299	T/C	1B	588497783	+	NA	NA	NA	NA	wheat	NA	TC	TT	NA	TT	TC	NA	TC	TT	TT	NA	CC	TT	TT	NA	TC	TC	CC	TC	TC	TT	TT	TT	TT	CC	TT	NA	NA	TT	TT	NA	NA	TT	TT	TT	TT	NA	NA	NA	NA
AX-95143198	T/C	1B	566838725	+	NA	NA	NA	NA	wheat	NA	TT	TT	TT	TT	TT	TT	TT	TT	TT	TT	TT	TT	CC	TT	TT	TT	TT	CC	TT	TT	TT	CC	TT	TT	TT	NA	TT	TT	TT	TT	TT	TT	TT	TT	CC	CC	NA	CC	CC
AX-95143224	A/G	1B	321240235	+	NA	NA	NA	NA	wheat	NA	AA	AA	AA	GG	AA	AA	AA	GG	AG	GG	NA	AG	GG	AA	AA	GG	GG	AA	AA	AA	GG	GG	AG	AA	NA	GG	AA	AA	AG	AA	AA	GG	GG	AA	GG	AA	AG	GG	GG
AX-95143788	A/G	1B	302518719	+	NA	NA	NA	NA	wheat	NA	NA	AA	AA	AA	AA	AA	AA	AA	AA	AA	AA	AA	AA	AA	AA	AA	AA	AA	AA	AA	AA	AA	AA	AA	AA	AA	AA	AA	AA	AA	AA	AA	AA	AA	AA	AA	GG	AA	AA
AX-95144598	G/A	1B	640639921	+	NA	NA	NA	NA	wheat	NA	GG	AA	AA	GG	AA	GG	AG	GG	GG	GG	GG	AA	GG	GG	GG	NA	GG	GG	GG	GG	GG	GG	AA	GG	AG	GG	AA	GG	GG	AA	AA	GG	AA	GG	GG	AA	AA	AA	AA
AX-95144799	A/G	1B	167108654	+	NA	NA	NA	NA	wheat	NA	AA	AA	AA	GG	AA	AA	AA	AA	AA	GG	AA	AA	AA	AA	AA	GG	GG	NA	AA	AA	GG	GG	AA	AA	AA	AA	AA	AA	AA	AA	AA	AG	GG	AA	AA	AA	AA	AA	AA
AX-95145729	C/T	1B	12813274	+	NA	NA	NA	NA	wheat	NA	TC	CC	CC	TC	CC	TT	CC	CC	CC	TC	TT	CC	CC	TT	CC	CC	CC	CC	TC	CC	TC	TT	CC	CC	CC	CC	NA	CC	TT	TT	TT	CC	TC	CC	CC	CC	CC	CC	CC
AX-95146219	C/G	1B	86788251	+	NA	NA	NA	NA	wheat	NA	CC	CC	CC	CC	CC	CG	CC	CC	CC	CC	CC	CC	CC	CC	CC	CC	CC	CC	CC	CC	CC	CC	CC	CC	CC	CC	CC	CC	CC	CC	CC	CC	CC	CC	CC	CC	CG	CC	CC
AX-95147532	T/G	1B	667083973	+	NA	NA	NA	NA	wheat	NA	TT	TT	TT	TT	TT	TG	TT	TT	TT	TG	NA	TT	NA	TG	TT	TT	TT	NA	TT	TT	TT	TT	TT	NA	TG	TT	TT	TG	TT	TT	TT	TT	TG	TG	TT	TT	TT	TT	TT
AX-95150178	T/G	1B	444863044	+	NA	NA	NA	NA	wheat	NA	TT	TT	TT	GG	TT	GG	TT	TT	TT	GG	TT	TT	TT	TT	GG	TT	GG	TG	TT	TT	GG	TT	TT	TT	TT	TT	TT	TT	TT	TT	TT	GG	GG	TT	TT	TT	NA	TT	TT
AX-95152062	T/C	1B	425357981	+	NA	NA	NA	NA	wheat	NA	TT	TT	TT	TT	TT	TT	TT	TT	TT	TT	TT	CC	TT	TT	TT	TT	TT	TT	TT	TT	TT	TT	CC	TT	TT	TT	TT	TT	TT	TT	TT	TT	TT	TT	TT	TT	CC	TT	TT
AX-95152648	T/A	1B	486969326	+	NA	NA	NA	NA	wheat	NA	TT	TT	TT	TT	TT	TT	TT	TT	TT	TT	TT	TT	TT	TT	TT	TT	TT	TT	TT	TT	TT	TT	TT	TT	AA	TT	TT	TT	TT	TT	TT	TT	TT	TT	TT	TT	TT	TT	TT
AX-95152688	T/C	1B	369198819	+	NA	NA	NA	NA	wheat	NA	TT	TT	TT	TT	TT	TT	TT	TT	TT	TT	TT	CC	TT	TC	TC	TT	TT	TT	TT	TT	TT	TT	TC	TT	NA	TT	TT	TT	NA	TT	TT	TT	TT	TT	TT	TT	CC	TT	TT
AX-95152800	A/G	1B	16534180	+	NA	NA	NA	NA	wheat	NA	AA	AA	AA	GG	GG	AA	AA	AA	AA	GG	AA	AA	AA	AA	AA	GG	GG	AG	NA	AA	GG	GG	AA	AA	AG	AA	AA	AA	AA	AA	AA	GG	GG	AA	AA	AA	AA	AA	AA
AX-95154629	C/T	1B	196061991	+	NA	NA	NA	NA	wheat	NA	CC	CC	CC	TC	CC	CC	CC	CC	CC	TC	CC	CC	CC	CC	CC	TC	TC	CC	CC	CC	TC	TC	CC	CC	CC	CC	CC	CC	CC	CC	CC	CC	TC	CC	CC	CC	CC	CC	CC
AX-95154820	G/A	1B	4222964	+	NA	NA	NA	NA	wheat	NA	GG	GG	GG	GG	GG	GG	NA	GG	AA	GG	GG	NA	AA	GG	GG	GG	GG	GG	GG	AA	GG	GG	GG	GG	AA	AG	GG	GG	GG	GG	GG	GG	GG	GG	GG	GG	AG	GG	GG
AX-95155636	G/A	1B	675867687	+	NA	NA	NA	NA	wheat	NA	GG	AA	GG	AG	GG	GG	GG	AA	GG	AA	GG	GG	GG	NA	AA	AG	AG	GG	GG	GG	GG	AA	GG	GG	AG	GG	AA	GG	NA	AA	AA	AA	AA	GG	AA	AA	GG	GG	GG
AX-95158773	C/T	1B	119887284	+	NA	NA	NA	NA	wheat	NA	CC	CC	CC	TC	CC	CC	CC	CC	CC	TC	CC	CC	CC	CC	CC	CC	CC	CC	CC	CC	TC	TC	NA	CC	NA	CC	CC	CC	CC	CC	CC	TC	TC	CC	CC	CC	TC	CC	CC
AX-95158976	C/T	1B	277442508	+	NA	NA	NA	NA	wheat	NA	CC	CC	CC	CC	CC	TT	CC	CC	CC	CC	CC	CC	CC	CC	CC	CC	CC	TC	CC	CC	CC	CC	CC	CC	TC	CC	CC	CC	CC	CC	CC	CC	CC	CC	CC	CC	NA	CC	CC
AX-95159335	G/C	1B	406037618	+	NA	NA	NA	NA	wheat	NA	GG	GG	GG	GG	GG	GG	GG	GG	GG	GG	GG	CC	GG	GG	GG	GG	GG	GG	GG	NA	CG	GG	CC	GG	GG	GG	GG	GG	GG	GG	GG	GG	GG	GG	GG	GG	CC	GG	GG
AX-95161376	A/G	1B	20164825	+	NA	NA	NA	NA	wheat	NA	GG	AA	AA	GG	AA	GG	AA	AA	AA	AG	GG	AA	AG	GG	AA	AA	AA	AA	GG	AA	AA	GG	AA	AA	AG	NA	AA	AA	GG	GG	GG	AA	AA	AA	AA	AA	AA	AA	AA
AX-95161958	C/T	1B	96593340	+	NA	NA	NA	NA	wheat	NA	CC	CC	CC	TT	NA	CC	CC	CC	CC	TT	CC	CC	CC	CC	CC	TT	TT	NA	CC	CC	TT	TT	CC	CC	CC	CC	CC	CC	CC	CC	CC	CC	TT	CC	CC	CC	CC	CC	CC
AX-95162694	C/T	1B	100159316	+	NA	NA	NA	NA	wheat	NA	CC	CC	CC	TT	CC	CC	NA	NA	CC	TT	CC	NA	CC	CC	CC	TC	TC	CC	CC	CC	TT	TT	CC	CC	CC	CC	CC	CC	CC	CC	CC	CC	TT	CC	CC	CC	CC	CC	CC
AX-95163453	A/G	1B	171408936	+	NA	NA	NA	NA	wheat	NA	AA	AA	AA	GG	AA	AA	AA	AA	AA	GG	AA	AA	AA	AA	AA	GG	GG	AG	AA	AA	GG	GG	AA	AA	AA	AA	AA	AA	AA	AA	AA	AA	GG	AA	AA	AA	AA	AA	AA
AX-95164006	T/A	1B	667135475	+	NA	NA	NA	NA	wheat	NA	AA	TT	AT	TT	AA	AA	AA	TT	AA	TT	TT	AA	AA	AA	AA	TT	TT	AA	TT	AA	TT	TT	TT	TT	AT	TT	AA	AA	TT	TT	TT	TT	TT	TT	TT	AT	AT	AA	AA
AX-95165540	G/A	1B	679195587	+	NA	NA	NA	NA	wheat	NA	GG	GG	AG	GG	AG	AA	NA	GG	AA	GG	AA	AA	AA	GG	GG	GG	GG	GG	GG	AA	AA	GG	AA	AA	GG	AA	GG	AA	GG	GG	GG	GG	GG	AA	GG	GG	AA	AA	AA
AX-95166038	G/C	1B	336783592	+	NA	NA	NA	NA	wheat	NA	GG	GG	GG	CC	NA	GG	GG	GG	GG	CC	GG	GG	GG	GG	GG	GG	GG	GG	GG	GG	GG	GG	GG	CC	GG	GG	GG	GG	GG	GG	GG	NA	GG	GG	GG	GG	CG	GG	GG
AX-95166367	C/G	1B	94975220	+	NA	NA	NA	NA	wheat	NA	CC	CC	CC	GG	CC	GG	CC	CC	CC	GG	CC	CC	CC	CC	CC	GG	GG	CC	CC	CC	GG	GG	CC	CC	CC	CC	NA	CC	CC	CC	CC	CG	GG	CC	CC	CC	CC	CC	CC
AX-95166429	A/C	1B	236998539	+	NA	NA	NA	NA	wheat	NA	AA	AA	AA	AC	AA	AA	AA	AA	AA	AC	AA	AA	AA	AA	AA	AC	AC	AA	AA	AA	AC	AC	AA	AA	AA	AA	AA	AA	AA	AA	AA	AA	AC	AA	AA	AA	AA	AA	AA
AX-95166675	G/A	1B	109729120	+	NA	NA	NA	NA	wheat	NA	GG	GG	GG	AA	GG	GG	GG	GG	GG	AA	GG	GG	GG	GG	GG	AA	NA	GG	GG	GG	AA	AA	GG	GG	GG	GG	GG	GG	GG	GG	GG	AG	AA	GG	GG	GG	GG	GG	GG
AX-95166792	G/A	1B	667825172	+	NA	NA	NA	NA	wheat	NA	GG	GG	GG	GG	GG	GG	GG	GG	GG	GG	GG	GG	GG	GG	GG	GG	GG	GG	GG	GG	GG	GG	GG	GG	GG	GG	GG	GG	GG	GG	GG	GG	GG	GG	GG	GG	GG	GG	GG
AX-95169682	A/G	1B	100631141	+	NA	NA	NA	NA	wheat	NA	NA	AA	AA	AG	AA	AA	AA	AA	AA	AG	AA	AA	AA	AA	AA	AG	AG	AA	AA	AA	AG	NA	AA	AA	AA	AA	AA	AA	AA	AA	AA	AA	AG	AA	AA	AA	AA	AA	AA
AX-95170113	A/G	1B	577186731	+	NA	NA	NA	NA	wheat	NA	AG	AA	AA	AG	AA	AA	AA	AA	AA	AA	GG	AA	AA	GG	NA	AA	AA	AG	NA	AA	AA	AA	AA	GG	AA	AG	GG	AA	NA	GG	GG	GG	AA	AA	AA	AA	AA	AA	AA
AX-95170272	T/G	1B	158518676	+	NA	NA	NA	NA	wheat	NA	TT	TT	TT	GG	TT	TT	TT	TT	TT	GG	TT	TT	TT	TT	TT	GG	GG	TT	TT	TT	GG	GG	TT	TT	TT	TT	TT	TT	TT	TT	TT	TT	GG	TT	TT	TT	TT	TT	TT
AX-95170745	C/A	1B	178514788	+	NA	NA	NA	NA	wheat	NA	CC	CC	CC	AA	CC	CC	CC	CC	CC	AA	CC	CC	CC	CC	CC	AA	AA	CC	NA	CC	AA	AA	CC	CC	CC	CC	CC	CC	CC	CC	CC	CC	AA	CC	CC	CC	CC	CC	CC
AX-95171223	C/T	1B	33977516	+	NA	NA	NA	NA	wheat	NA	CC	CC	CC	TT	CC	CC	CC	CC	CC	TT	CC	CC	CC	CC	CC	TT	TT	NA	NA	CC	TT	TT	CC	CC	CC	CC	CC	CC	CC	CC	CC	NA	TT	CC	CC	CC	CC	CC	CC
AX-95171339	T/C	1B	325818554	+	NA	NA	NA	NA	wheat	NA	TT	TT	TT	TC	TT	TT	TT	TT	TT	TT	TT	CC	TT	TT	TT	TT	TT	CC	TT	TT	TC	TT	CC	TT	TC	TT	TT	TT	TT	TT	TT	TT	TT	TT	TT	TT	TC	TT	TT
AX-95172504	C/T	1B	69826657	+	NA	NA	NA	NA	wheat	NA	TC	CC	CC	TT	TC	CC	CC	CC	CC	TT	CC	CC	CC	CC	TC	TT	TT	TC	TC	CC	TT	TT	CC	CC	CC	CC	CC	CC	CC	CC	CC	NA	TT	CC	CC	CC	CC	CC	CC
AX-95173114	A/G	1B	249237696	+	NA	NA	NA	NA	wheat	NA	AA	AA	AA	GG	AA	AA	AA	AA	AA	GG	AA	AA	AA	AA	AA	GG	NA	AA	AA	AA	GG	GG	AA	AA	AA	AA	AA	AA	AA	AA	AA	AG	GG	AA	AA	AA	AA	AA	AA
AX-95173738	C/T	1B	95497775	+	NA	NA	NA	NA	wheat	NA	CC	CC	CC	TC	CC	TC	CC	CC	CC	TC	CC	CC	CC	CC	CC	TC	TC	CC	CC	CC	TC	TC	CC	CC	TC	CC	CC	CC	CC	CC	CC	NA	TC	CC	CC	CC	CC	CC	CC
AX-95173983	T/C	1B	15439279	+	NA	NA	NA	NA	wheat	NA	TT	CC	TC	TT	CC	NA	TT	CC	TT	TT	TT	NA	TT	TT	TT	TT	TT	TT	TT	NA	TT	TT	TT	TT	TT	TT	TT	TT	TT	TT	TT	CC	TT	TT	CC	TT	TC	CC	CC
AX-95174732	T/C	1B	396361603	+	NA	NA	NA	NA	wheat	NA	TT	TT	TT	TT	TT	TT	TT	CC	NA	TT	TT	TT	TT	TT	TT	TT	TT	TT	TT	TT	TT	TT	TT	TT	TT	TT	TT	TT	TT	TT	TT	TT	TT	TT	CC	TT	TT	TT	TC
AX-95174921	T/C	1B	510979526	+	NA	NA	NA	NA	wheat	NA	TT	TT	TT	TT	TT	TT	TT	TT	TT	TT	TT	CC	TT	TT	TT	TT	TT	TT	TT	TT	TT	TT	TC	TT	TT	TT	TT	TT	TT	TT	TT	TT	TT	TT	TT	TT	TT	TT	TT
AX-95175506	G/A	1B	14865568	+	NA	NA	NA	NA	wheat	NA	AA	GG	GG	AA	GG	AA	GG	GG	GG	GG	AA	GG	GG	AA	GG	GG	GG	GG	AA	GG	GG	AA	GG	GG	GG	AG	GG	GG	AA	AA	AA	GG	GG	GG	GG	GG	GG	GG	GG
AX-95175805	G/C	1B	104721403	+	NA	NA	NA	NA	wheat	NA	GG	GG	GG	GG	GG	GG	GG	GG	GG	GG	GG	GG	GG	GG	GG	NA	CG	GG	GG	GG	CG	CG	GG	GG	GG	GG	GG	GG	GG	GG	GG	GG	CG	GG	GG	GG	GG	GG	GG
AX-95175898	C/T	1B	416491830	+	NA	NA	NA	NA	wheat	NA	CC	CC	CC	CC	CC	CC	CC	CC	CC	CC	CC	TC	CC	CC	CC	CC	CC	CC	NA	CC	CC	CC	TC	CC	TC	CC	CC	CC	CC	CC	CC	CC	CC	CC	CC	CC	TT	CC	CC
AX-95176409	C/G	1B	544130298	+	NA	NA	NA	NA	wheat	NA	CC	CC	CC	CC	CC	CC	CC	GG	CC	CC	CC	CG	GG	CC	CC	CC	CC	GG	CC	CC	CC	GG	CC	CC	CG	GG	CC	CC	CC	CC	CC	CC	CC	CC	GG	CC	CC	GG	GG
AX-95177191	T/A	1B	564165447	+	NA	NA	NA	NA	wheat	NA	TT	AT	TT	TT	TT	TT	TT	TT	TT	TT	TT	TT	TT	TT	TT	TT	TT	AT	TT	TT	TT	TT	TT	TT	NA	TT	TT	TT	TT	TT	TT	TT	TT	TT	AT	TT	TT	TT	TT
AX-95177497	G/C	1B	154158774	+	NA	NA	NA	NA	wheat	NA	GG	GG	GG	CC	GG	GG	GG	GG	GG	CC	GG	GG	GG	GG	GG	CC	CC	NA	GG	GG	CC	CC	GG	GG	GG	GG	GG	GG	GG	GG	GG	GG	CC	GG	GG	GG	GG	GG	GG
AX-95177870	C/T	1B	119884520	+	NA	NA	NA	NA	wheat	NA	CC	CC	CC	CC	CC	TT	CC	CC	CC	TC	CC	CC	CC	CC	CC	NA	NA	CC	CC	CC	TC	NA	TC	CC	TC	CC	CC	CC	CC	CC	CC	CC	NA	CC	CC	CC	NA	CC	CC
AX-95178996	G/A	1B	532166914	+	NA	NA	NA	NA	wheat	NA	AG	GG	GG	GG	GG	GG	AA	GG	AA	GG	GG	GG	AA	GG	GG	AG	GG	GG	GG	AA	GG	AA	GG	GG	AA	AA	GG	AA	GG	GG	GG	GG	GG	GG	GG	GG	GG	GG	GG
AX-95179446	T/G	1B	487680675	+	NA	NA	NA	NA	wheat	NA	TT	TT	TT	TG	TT	TT	TT	TT	TT	TT	TT	GG	TT	TT	TT	TT	TT	TG	TT	TT	TT	TT	TG	TT	TT	TT	TT	TT	TT	TT	TT	TT	TT	TT	TT	TT	TT	TT	TT
AX-95181599	C/T	1B	652576227	+	NA	NA	NA	NA	wheat	NA	CC	CC	CC	CC	CC	CC	TT	CC	TT	TT	TT	TT	TT	CC	TT	TT	CC	TT	NA	CC	CC	TT	CC	CC	CC	TT	CC	CC	CC	TT	CC	CC	CC	CC	CC	CC	TC	CC	CC
AX-95181690	G/C	1B	198644294	+	NA	NA	NA	NA	wheat	NA	GG	GG	GG	NA	GG	GG	GG	GG	GG	CG	NA	GG	GG	GG	GG	CG	CG	GG	GG	GG	NA	CG	GG	GG	GG	GG	GG	GG	GG	GG	GG	GG	CG	GG	GG	GG	GG	GG	GG
AX-95181804	A/C	1B	5584420	+	NA	NA	NA	NA	wheat	NA	AA	CC	AA	AA	AC	AA	CC	AA	CC	AA	AA	CC	AA	AA	AC	AA	AA	NA	AA	CC	AA	AA	NA	AA	AC	AA	NA	CC	AA	AA	AA	AC	AA	CC	NA	AC	AA	AC	AC
AX-95182014	A/T	1B	237375619	+	NA	NA	NA	NA	wheat	NA	AA	AA	AA	TT	AA	AA	AA	AA	AA	TT	AA	AA	AA	AA	AA	AT	AT	AA	AA	AA	TT	TT	AA	AA	AA	AA	AA	AA	AA	AA	AA	AA	TT	AA	AA	AA	AA	AA	AA
AX-95182503	A/G	1B	465695777	+	NA	NA	NA	NA	wheat	NA	AA	AA	AA	AA	AA	AA	AA	AA	NA	AA	NA	AA	AA	AA	AA	AG	AA	GG	NA	AA	AA	AA	NA	AA	AA	AA	AA	AA	AA	AA	AA	AA	AA	AA	AA	AA	AG	AA	AA
AX-95182909	A/C	1B	538865554	+	NA	NA	NA	NA	wheat	NA	AC	AA	AA	CC	AC	AA	AC	AA	AA	NA	AA	AA	AA	AA	AC	AC	CC	AC	AC	AA	NA	AA	AA	AA	AA	AA	AA	AA	AA	AA	AA	CC	NA	AA	AA	AA	AC	AA	AA
AX-95184733	G/C	1B	458387501	+	NA	NA	NA	NA	wheat	NA	GG	GG	GG	GG	GG	GG	GG	GG	NA	GG	GG	GG	CG	GG	GG	CG	GG	CC	GG	GG	GG	GG	GG	GG	GG	GG	GG	GG	GG	GG	GG	GG	GG	GG	GG	GG	GG	GG	GG
AX-95184989	G/T	1B	575442122	+	NA	NA	NA	NA	wheat	NA	TG	GG	GG	TG	GG	GG	GG	TG	NA	NA	NA	GG	GG	GG	GG	TG	GG	TG	TG	GG	NA	GG	TG	NA	NA	GG	GG	GG	NA	GG	GG	TG	GG	GG	GG	GG	TG	GG	NA
AX-95186460	T/C	1B	637599177	+	NA	NA	NA	NA	wheat	NA	TT	TT	NA	CC	TT	CC	TT	TT	CC	TT	TT	TT	NA	TT	NA	TT	TT	NA	TT	TT	TT	CC	TT	CC	TT	TT	CC	CC	TT	TT	TT	TT	TT	TT	CC	CC	TC	CC	CC
AX-95186655	G/C	1B	379387543	+	NA	NA	NA	NA	wheat	NA	GG	GG	GG	GG	GG	GG	GG	GG	GG	GG	GG	CG	GG	GG	GG	GG	GG	GG	GG	GG	GG	GG	CG	GG	GG	GG	GG	GG	GG	GG	GG	GG	GG	GG	GG	GG	CG	GG	GG
AX-95187682	C/T	1B	158545212	+	NA	NA	NA	NA	wheat	NA	CC	CC	CC	TC	CC	CC	CC	CC	CC	TC	CC	CC	CC	CC	CC	TC	TC	TC	CC	CC	TC	TC	CC	CC	TC	CC	CC	CC	CC	CC	CC	NA	TC	CC	CC	CC	CC	CC	CC
AX-95187840	A/G	1B	634412903	+	NA	NA	NA	NA	wheat	NA	AA	AA	AA	GG	AA	AG	AA	AA	GG	AA	AA	AA	AA	AA	GG	AA	AA	AA	AG	AA	AA	AG	AA	AG	AA	AA	AG	GG	AA	AA	AA	AA	AA	AA	GG	AA	AA	GG	GG
AX-95188796	G/A	1B	591233408	+	NA	NA	NA	NA	wheat	NA	AA	GG	GG	AA	GG	GG	GG	GG	GG	GG	AA	GG	GG	AA	AA	GG	GG	AA	AA	GG	GG	AA	GG	AA	GG	AG	AA	GG	GG	AA	AA	GG	GG	GG	AA	AA	GG	AA	AA
AX-95189492	T/G	1B	389736275	+	NA	NA	NA	NA	wheat	NA	TT	TT	TT	TT	TT	TT	TT	TT	TT	TT	TT	GG	TT	TT	TT	TT	TT	TT	TT	TT	TT	TT	GG	TT	TT	TT	TT	TT	TT	TT	TT	TT	TT	TT	TT	TT	TG	TT	TT
AX-95190085	C/G	1B	509901150	+	NA	NA	NA	NA	wheat	NA	CC	CC	CC	NA	CC	CC	CC	CC	CC	CC	CC	GG	CC	CC	CC	CC	CC	CC	CC	CC	CC	CC	GG	CC	NA	CC	CC	CC	CC	CC	CC	CC	CC	CC	CC	CC	CC	CC	CC
AX-95190390	G/A	1B	48689512	+	NA	NA	NA	NA	wheat	NA	GG	AA	GG	GG	AA	AA	GG	GG	GG	GG	GG	AA	AA	GG	GG	GG	GG	GG	GG	GG	GG	GG	AA	GG	GG	AA	GG	GG	GG	GG	GG	GG	GG	GG	GG	AA	AA	GG	GG
AX-95190562	A/G	1B	640849997	+	NA	NA	NA	NA	wheat	NA	AA	AA	AA	AA	AA	AA	AA	AA	AA	GG	AA	AA	AA	AA	AA	AA	AA	AG	AA	AA	AA	AA	AA	AA	AA	AA	AA	AA	GG	AA	AA	AA	AA	AA	AA	AA	AA	AA	AA
AX-95191065	A/G	1B	427214475	+	NA	NA	NA	NA	wheat	NA	AG	AA	AA	AA	AG	AA	AA	AA	AA	AA	AA	GG	AA	AA	AG	AG	AG	NA	AG	AA	AA	AA	GG	AA	NA	AA	AA	AA	AA	AA	AA	AA	AA	AA	AA	AA	GG	AA	AA
AX-95191102	T/A	1B	21843337	+	NA	NA	NA	NA	wheat	NA	TT	TT	TT	NA	TT	TT	TT	TT	TT	NA	TT	TT	TT	TT	NA	NA	NA	TT	TT	TT	NA	NA	TT	TT	TT	TT	TT	TT	TT	TT	TT	AT	AT	TT	TT	TT	TT	TT	TT
AX-95194502	C/G	1B	530453989	+	NA	NA	NA	NA	wheat	NA	CG	CC	CC	CC	CC	CC	CG	CC	CG	CC	CC	CC	CG	CC	CC	GG	CC	CC	CC	CG	CC	CC	CC	CC	CG	CG	CC	CG	CC	CC	CC	CC	CC	CC	CC	CC	CC	CC	CC
AX-95194682	C/A	1B	457087018	+	NA	NA	NA	NA	wheat	NA	CC	CC	CC	CC	CC	CC	CC	CC	CC	CC	CC	AC	CC	CC	CC	AC	CC	AA	CC	CC	CC	CC	AA	CC	NA	CC	CC	CC	CC	CC	CC	CC	CC	CC	CC	CC	AC	CC	CC
AX-95194781	C/T	1B	286707988	+	NA	NA	NA	NA	wheat	NA	CC	CC	CC	CC	CC	TT	CC	CC	CC	CC	CC	CC	CC	CC	CC	CC	CC	CC	CC	CC	CC	CC	CC	CC	TC	CC	CC	CC	CC	CC	CC	CC	CC	CC	CC	CC	CC	CC	CC
AX-95195920	A/C	1B	141683412	+	NA	NA	NA	NA	wheat	NA	AA	AA	AA	CC	AA	AA	AA	AA	AA	CC	AA	AA	AA	AA	AA	CC	CC	AA	AA	AA	CC	CC	AA	AA	AA	AA	AA	AA	AA	AA	AA	AA	CC	AA	AA	AA	AA	AA	AA
AX-95196667	G/A	1B	118127599	+	NA	NA	NA	NA	wheat	NA	AA	GG	GG	AG	AA	GG	GG	NA	GG	AG	GG	GG	GG	GG	AA	AA	AA	AA	AA	GG	NA	AG	GG	GG	GG	GG	GG	GG	GG	GG	GG	GG	NA	GG	GG	GG	GG	GG	GG
AX-95197628	C/T	1B	652298582	+	NA	NA	NA	NA	wheat	NA	CC	CC	CC	CC	CC	CC	NA	CC	TT	TT	TT	TT	TT	CC	TC	TT	CC	CC	TC	CC	CC	TT	CC	TT	CC	TT	CC	CC	CC	TT	CC	CC	CC	CC	CC	CC	TC	CC	CC
AX-95198436	T/C	1B	587525490	+	NA	NA	NA	NA	wheat	NA	TT	TT	TT	TT	TT	TT	CC	TT	CC	TT	TT	NA	TT	TT	TT	TT	TT	TC	TT	TT	TT	CC	TT	TT	NA	TT	TT	CC	CC	TT	TT	CC	TT	CC	CC	CC	TC	CC	CC
AX-95198778	C/T	1B	548971324	+	NA	NA	NA	NA	wheat	NA	CC	CC	CC	CC	CC	CC	CC	TT	CC	TT	CC	CC	TT	CC	CC	CC	CC	CC	CC	CC	CC	TT	CC	CC	CC	TT	CC	CC	CC	CC	CC	CC	CC	CC	TT	CC	TC	TT	TT
AX-95199802	T/C	1B	688710381	+	NA	NA	NA	NA	wheat	NA	NA	NA	CC	CC	TT	CC	TT	NA	TC	CC	TT	CC	NA	CC	TC	TC	NA	CC	TT	TT	TT	TC	CC	TT	TT	TT	NA	CC	CC	CC	NA	CC	TC	TT	NA	CC	CC	TT	TT
AX-95199810	C/A	1B	65353162	+	NA	NA	NA	NA	wheat	NA	CC	CC	CC	AA	CC	CC	CC	CC	CC	AA	CC	CC	CC	CC	CC	AA	AA	NA	CC	CC	AA	AA	CC	CC	CC	CC	CC	CC	CC	CC	CC	CC	AA	CC	CC	CC	CC	CC	CC
AX-95201842	G/C	1B	11692210	+	NA	NA	NA	NA	wheat	NA	GG	CG	CG	NA	GG	CG	GG	GG	GG	GG	GG	GG	CG	GG	GG	GG	GG	GG	GG	GG	GG	GG	GG	GG	NA	GG	GG	GG	GG	GG	GG	NA	GG	CG	GG	CG	GG	CG	CG
AX-95201911	T/G	1B	317363244	+	NA	NA	NA	NA	wheat	NA	TT	TT	TT	TG	TT	TT	TG	TT	TG	TT	TT	TT	TG	TT	TT	NA	TT	TT	NA	TT	TT	TT	TG	TT	NA	TT	TT	TT	TG	TT	TT	TT	TT	TT	TT	TT	NA	NA	TT
AX-95202227	G/A	1B	672958501	+	NA	NA	NA	NA	wheat	NA	AG	AG	GG	AG	GG	NA	AG	GG	AG	GG	AA	GG	NA	NA	GG	AG	NA	AG	AG	GG	GG	GG	NA	NA	NA	GG	GG	GG	GG	GG	NA	AA	GG	GG	GG	GG	GG	GG	GG
AX-95202317	A/G	1B	408656937	+	NA	NA	NA	NA	wheat	NA	AA	AA	AA	AA	AA	AA	AA	AA	AA	AA	AA	GG	AA	AA	AA	AA	AA	AA	AA	AA	AA	AA	GG	AA	AA	AA	AA	AA	AA	AA	AA	AA	AA	AA	AA	AA	GG	AA	AA
AX-95202607	A/G	1B	678469978	+	NA	NA	NA	NA	wheat	NA	AA	GG	GG	AA	GG	GG	AA	GG	AA	AA	AA	NA	AA	AA	AA	GG	GG	AA	GG	AA	AA	GG	AA	AA	GG	AA	AA	AA	AA	AA	AA	GG	GG	GG	GG	AA	NA	GG	GG
AX-95202673	C/T	1B	169662094	+	NA	NA	NA	NA	wheat	NA	CC	CC	CC	TT	CC	CC	CC	CC	CC	TT	CC	CC	CC	CC	CC	TT	TT	CC	CC	CC	TT	TT	CC	CC	CC	CC	CC	CC	CC	CC	CC	TC	TT	CC	CC	CC	CC	CC	CC
AX-95202964	A/G	1B	32769214	+	NA	NA	NA	NA	wheat	NA	AA	AA	AA	GG	AA	AA	AA	AA	AG	GG	NA	AA	AA	AA	AA	GG	GG	AA	AA	AA	GG	GG	AA	AA	AA	AA	AA	AA	NA	AA	AA	AA	GG	AA	AA	AA	AA	AA	AA
AX-95204826	A/T	1B	3861157	+	NA	NA	NA	NA	wheat	NA	AA	AA	AA	AA	AA	AA	AT	AA	AT	AA	AA	NA	AT	AA	AA	AA	AA	AA	AA	AT	AA	AA	AA	AA	AT	NA	AA	AA	AA	AA	AA	AA	AA	AA	AA	AA	AT	AA	AA
AX-95206874	T/G	1B	504093740	+	NA	NA	NA	NA	wheat	NA	TT	TT	TT	GG	TT	TT	TG	TT	GG	TT	TT	NA	TT	TT	GG	TT	GG	TG	TT	TT	GG	TT	TG	TT	TT	TT	TT	TT	TT	TT	TT	GG	GG	TT	TT	TT	TG	TT	TT
AX-95207885	A/G	1B	1779752	+	NA	NA	NA	NA	wheat	NA	NA	AA	NA	AG	AA	AA	AA	AA	AA	AG	AA	AA	AA	AA	AA	AG	AG	AA	AA	AA	AG	AG	AA	AA	AA	AA	AA	AA	AA	AA	AA	AG	AG	AA	AA	AA	AA	AA	AA
AX-95208058	T/C	1B	586302858	+	NA	NA	NA	NA	wheat	NA	TC	TT	TT	TT	TT	TT	CC	TT	CC	TT	TT	TT	TT	TT	TC	TT	TT	CC	NA	TT	TT	CC	TT	TT	NA	TT	TT	CC	CC	TT	TT	CC	TT	CC	CC	CC	NA	CC	CC
AX-95208428	C/T	1B	587048079	+	NA	NA	NA	NA	wheat	NA	CC	CC	CC	CC	CC	CC	TT	CC	TT	CC	CC	CC	CC	CC	CC	CC	CC	TT	CC	CC	CC	TT	CC	CC	CC	CC	CC	TT	TT	CC	CC	TT	CC	TT	TT	TT	NA	TT	TT
AX-95208619	A/G	1B	145349924	+	NA	NA	NA	NA	wheat	NA	AG	AA	AA	AA	AA	AA	AG	AA	AG	AA	AA	AA	AG	AA	AA	AA	AA	AA	AA	AG	AA	AA	AA	AA	AG	AG	AA	AA	AA	AA	AA	AA	AA	AA	AA	AA	AA	AA	AA
AX-95209300	G/A	1B	13969568	+	NA	NA	NA	NA	wheat	NA	AG	GG	GG	GG	GG	AG	GG	GG	GG	GG	AG	GG	GG	AG	GG	GG	GG	NA	AA	GG	GG	AG	GG	GG	GG	GG	GG	GG	AG	AG	AG	GG	GG	GG	GG	GG	GG	GG	GG
AX-95210211	T/G	1B	91879954	+	NA	NA	NA	NA	wheat	NA	TT	TG	TT	TT	TT	TT	TT	TT	TT	TG	TT	TT	TT	TT	TT	NA	TT	TT	TT	TT	TT	TT	TT	TT	TT	TG	TT	TT	TT	TT	TT	TT	TT	TT	TG	TG	TT	TT	TT
AX-95210470	T/C	1B	380885618	+	NA	NA	NA	NA	wheat	NA	TT	TT	TT	TT	TT	TT	TT	TT	TT	TT	TT	CC	TT	TT	TT	TT	TT	NA	TT	TT	TT	TT	CC	TT	NA	TT	TT	TT	TT	TT	TT	TT	TT	TT	TT	TT	CC	TT	TT
AX-95210815	C/A	1B	85770492	+	NA	NA	NA	NA	wheat	NA	CC	CC	CC	AC	CC	AA	CC	CC	CC	AC	CC	CC	CC	CC	CC	CC	CC	CC	CC	CC	AC	AC	NA	CC	CC	CC	CC	CC	CC	CC	CC	NA	AC	CC	CC	CC	AA	CC	CC
AX-95213134	C/A	1B	16464540	+	NA	NA	NA	NA	wheat	NA	AA	CC	CC	AA	CC	AC	CC	CC	CC	NA	AA	CC	CC	AA	NA	NA	NA	NA	AA	CC	AC	AA	CC	NA	CC	CC	CC	CC	AA	AA	AA	CC	AC	NA	NA	NA	CC	CC	CC
AX-95214458	C/G	1B	4634343	+	NA	NA	NA	NA	wheat	NA	GG	GG	CC	CC	GG	GG	CG	GG	CC	CC	GG	CC	CC	GG	GG	CC	CC	GG	GG	CC	CC	CC	GG	GG	CC	GG	GG	GG	GG	GG	GG	GG	CC	GG	GG	GG	GG	GG	GG
AX-95215248	C/T	1B	42350952	+	NA	NA	NA	NA	wheat	NA	CC	CC	CC	TC	CC	CC	CC	CC	CC	TC	CC	CC	CC	CC	CC	CC	CC	CC	CC	CC	TC	TC	CC	CC	CC	CC	CC	CC	CC	CC	CC	CC	TC	CC	CC	CC	CC	CC	CC
AX-95215369	T/C	1B	530481525	+	NA	NA	NA	NA	wheat	NA	CC	TT	TT	TT	TC	TT	TC	TT	NA	TT	TT	TT	TC	TT	TC	CC	TC	TC	TC	CC	TT	TT	TT	TT	TC	NA	TT	CC	TT	TT	TT	TT	TT	TT	TT	TT	TC	TT	TT
AX-95215734	T/C	1B	121777486	+	NA	NA	NA	NA	wheat	NA	TT	TT	TT	CC	TT	TT	TT	TT	TT	CC	TT	TT	TT	TT	TT	CC	CC	TT	TT	TT	CC	CC	TT	TT	TT	TT	TT	TT	TT	TT	TT	TT	CC	TT	TT	TT	TT	TT	TT
AX-95216126	C/T	1B	14655737	+	NA	NA	NA	NA	wheat	NA	TT	CC	CC	CC	CC	CC	CC	CC	CC	CC	TT	CC	CC	TT	TT	CC	CC	TT	TT	CC	CC	CC	CC	TT	CC	NA	CC	CC	TT	TT	TT	CC	CC	CC	CC	CC	CC	CC	CC
AX-95216578	C/T	1B	432116737	+	NA	NA	NA	NA	wheat	NA	NA	CC	CC	TC	CC	CC	CC	CC	CC	CC	CC	TT	CC	CC	CC	CC	CC	NA	TC	CC	CC	CC	TC	CC	CC	CC	CC	CC	CC	CC	CC	CC	CC	CC	CC	CC	TT	CC	CC
AX-95216912	G/A	1B	185549369	+	NA	NA	NA	NA	wheat	NA	GG	GG	GG	AA	GG	GG	GG	GG	GG	AA	GG	GG	GG	GG	GG	AA	AA	GG	GG	GG	AA	AA	GG	GG	GG	GG	GG	GG	GG	GG	GG	AG	AA	GG	GG	GG	GG	GG	GG
AX-95220945	C/G	1B	658068291	+	NA	NA	NA	NA	wheat	NA	CG	CC	CC	CC	CC	CG	CC	CC	CC	CC	CG	CG	CC	CG	CG	CC	CC	CC	CG	CC	CC	CC	CC	CC	NA	CG	CC	CG	CG	CC	CC	CC	CC	CC	CC	CC	CC	CC	CC
AX-95222029	C/T	1B	569541099	+	NA	NA	NA	NA	wheat	NA	CC	CC	CC	CC	CC	CC	CC	CC	TC	CC	CC	CC	CC	CC	CC	CC	CC	TC	TC	CC	CC	CC	NA	CC	CC	CC	CC	CC	CC	CC	CC	CC	CC	CC	CC	NA	NA	CC	CC
AX-95223988	C/G	1B	187210669	+	NA	NA	NA	NA	wheat	NA	CC	CC	CC	GG	CC	CC	CC	CC	CC	GG	CC	CC	CC	CC	CC	NA	GG	CC	CC	CC	GG	GG	CC	CC	NA	CC	CC	CC	CC	CC	CC	CC	GG	CC	CC	CC	CC	CC	CC
AX-95224161	T/C	1B	512633858	+	NA	NA	NA	NA	wheat	NA	TT	TT	TT	TT	TT	TT	TT	TT	TT	TT	TT	CC	TT	NA	TT	TT	TT	TC	TT	TT	TT	TT	CC	TT	TT	TT	TT	TT	TT	TT	TT	TT	TT	TT	TT	TT	TT	TT	TT
AX-95225499	T/C	1B	424531900	+	NA	NA	NA	NA	wheat	NA	TT	TT	TT	TT	TT	TT	TT	TT	TT	TT	TT	CC	TT	TT	TT	TT	TT	TT	TT	TT	TT	TT	CC	TT	TT	TT	TT	TT	TT	TT	TT	TT	TT	TT	TT	TT	CC	TT	TT
AX-95226757	C/T	1B	9077831	+	NA	NA	NA	NA	wheat	NA	NA	CC	CC	CC	CC	CC	CC	CC	CC	CC	CC	TT	CC	CC	NA	NA	CC	TC	NA	CC	CC	CC	CC	CC	TC	CC	CC	CC	CC	CC	CC	CC	CC	CC	CC	CC	TT	CC	CC
AX-95227943	T/C	1B	347844940	+	NA	NA	NA	NA	wheat	NA	TT	TT	TT	TT	TT	TC	TT	TT	TT	TT	TT	TT	TT	TT	TT	TT	TT	TT	TT	TT	TT	TT	TC	TT	CC	TT	TT	TT	NA	TT	TT	TT	CC	TT	TT	TT	NA	TT	TT
AX-95229114	G/C	1B	631228753	+	NA	NA	NA	NA	wheat	NA	GG	CC	CC	CC	CC	GG	GG	CC	GG	CC	GG	CC	CC	GG	GG	CC	CC	GG	GG	CC	CC	GG	CC	GG	CC	CG	GG	GG	GG	GG	GG	CC	CC	CC	GG	GG	CG	GG	GG
AX-95229302	C/T	1B	608465652	+	NA	NA	NA	NA	wheat	NA	CC	CC	CC	CC	CC	CC	CC	CC	CC	CC	CC	CC	CC	CC	CC	TT	CC	CC	NA	TT	CC	CC	CC	CC	TT	CC	CC	CC	CC	CC	CC	CC	CC	CC	CC	CC	CC	CC	CC
AX-95230491	C/A	1B	365689807	+	NA	NA	NA	NA	wheat	NA	CC	CC	CC	CC	CC	CC	CC	CC	CC	AC	CC	CC	CC	CC	CC	AC	AC	CC	CC	CC	AC	AC	CC	CC	CC	CC	CC	CC	CC	CC	CC	CC	AC	CC	CC	CC	CC	CC	CC
AX-95231755	T/C	1B	678257020	+	NA	NA	NA	NA	wheat	NA	CC	TT	TC	TT	CC	CC	TC	TT	CC	TT	CC	CC	CC	TT	TT	TT	TT	CC	CC	CC	CC	TT	CC	CC	CC	CC	TT	CC	TT	TT	TT	TT	TT	CC	TT	TT	TC	CC	CC
AX-95231900	C/T	1B	156595462	+	NA	NA	NA	NA	wheat	NA	CC	CC	CC	TC	CC	CC	CC	CC	CC	TC	CC	CC	CC	CC	CC	TC	TC	CC	NA	CC	TC	TC	CC	CC	CC	CC	CC	CC	CC	CC	CC	TC	TC	CC	CC	CC	CC	CC	CC
AX-95232646	G/T	1B	662718722	+	NA	NA	NA	NA	wheat	NA	GG	GG	GG	NA	GG	GG	GG	GG	TG	GG	GG	GG	GG	GG	GG	GG	GG	GG	GG	GG	GG	GG	GG	GG	GG	GG	GG	GG	GG	GG	GG	GG	GG	GG	GG	GG	GG	GG	GG
AX-95232723	C/T	1B	330214103	+	NA	NA	NA	NA	wheat	NA	CC	CC	CC	CC	CC	CC	CC	CC	TC	CC	NA	CC	CC	CC	CC	CC	CC	TC	CC	CC	CC	CC	NA	CC	TC	CC	CC	CC	NA	CC	CC	CC	CC	CC	CC	CC	NA	CC	CC
AX-95232794	T/C	1B	172381194	+	NA	NA	NA	NA	wheat	NA	TT	TT	TT	TC	TT	TT	TT	TT	TT	TC	TT	TT	TT	TT	TT	TC	TC	TT	TT	TT	TC	TC	TT	TT	TT	TT	TT	TT	TT	TT	TT	NA	TC	TT	TT	TT	TT	TT	TT
AX-95234532	C/G	1B	22328748	+	NA	NA	NA	NA	wheat	NA	CC	GG	CC	GG	GG	CC	CC	GG	CC	GG	CC	CC	CC	CC	CC	GG	GG	CC	CC	CC	GG	GG	CC	CC	CG	CC	CC	CC	CC	CC	CC	GG	GG	CC	CC	CC	CC	NA	NA
AX-95235434	T/C	1B	87178534	+	NA	NA	NA	NA	wheat	NA	TT	TT	TT	CC	TT	TC	TT	TT	TC	CC	TT	TT	TT	NA	TT	CC	CC	TC	NA	NA	CC	CC	NA	TT	TT	NA	TT	TT	TT	TT	TT	TC	CC	TT	TT	TT	TC	TT	TT
AX-95236275	A/G	1B	137154030	+	NA	NA	NA	NA	wheat	NA	AA	AA	AA	NA	AA	AA	AA	AA	AA	GG	AA	AA	AA	AA	AA	AG	AG	AA	AA	AA	NA	GG	AA	AA	AA	AA	AA	AA	AA	AA	AA	AA	GG	AA	AA	AA	AA	AA	AA
AX-95236396	A/G	1B	626225984	+	NA	NA	NA	NA	wheat	NA	AA	GG	GG	GG	GG	AA	AA	GG	AA	AA	AA	GG	GG	AA	AA	GG	GG	NA	AA	GG	GG	GG	GG	GG	GG	AG	AA	AA	AA	AA	AA	AA	GG	GG	AA	AA	AG	AA	AA
AX-95236595	C/G	1B	526999748	+	NA	NA	NA	NA	wheat	NA	CC	CC	CC	NA	CC	CC	CC	CC	CC	NA	CC	CC	CC	NA	GG	CC	CC	CG	NA	CC	GG	CC	GG	CC	CC	CC	GG	CG	GG	GG	GG	NA	GG	GG	CC	NA	CC	NA	CC
AX-95238869	G/A	1B	105107805	+	NA	NA	NA	NA	wheat	NA	GG	GG	GG	AG	GG	GG	GG	GG	GG	AG	GG	GG	GG	GG	GG	AG	AG	GG	GG	GG	AG	AG	GG	GG	GG	GG	GG	GG	GG	GG	GG	GG	AG	GG	GG	GG	GG	GG	GG
AX-95240019	C/T	1B	315528110	+	NA	NA	NA	NA	wheat	NA	CC	CC	CC	CC	CC	CC	CC	CC	CC	CC	CC	CC	CC	CC	CC	CC	CC	TC	CC	CC	CC	CC	CC	CC	CC	CC	CC	CC	CC	CC	CC	CC	CC	CC	CC	CC	TC	CC	CC
AX-95240977	C/G	1B	95654491	+	NA	NA	NA	NA	wheat	NA	CC	CC	CC	NA	CC	CC	CC	CC	CC	GG	CC	CC	CC	CC	CC	GG	GG	CC	CC	CC	GG	GG	NA	CC	CC	CC	CC	CC	CC	CC	CC	CC	GG	CC	CC	CC	CC	CC	CC
AX-95241504	G/A	1B	198549892	+	NA	NA	NA	NA	wheat	NA	GG	GG	GG	AA	GG	GG	GG	GG	GG	AA	GG	NA	GG	GG	GG	AA	AA	GG	GG	GG	AA	AA	GG	GG	AG	GG	GG	GG	GG	GG	GG	GG	AA	GG	GG	GG	GG	GG	GG
AX-95242262	T/C	1B	424076056	+	NA	NA	NA	NA	wheat	NA	TT	TT	TT	TT	TT	TT	TT	TT	TT	TT	TT	CC	TT	NA	TT	TT	TT	TT	TT	TT	TT	TT	CC	TT	NA	TT	TT	TT	TT	TT	TT	TT	TT	TT	TT	TT	CC	TT	TT
AX-95242713	C/T	1B	510980080	+	NA	NA	NA	NA	wheat	NA	CC	CC	CC	CC	TT	CC	CC	TT	CC	TT	CC	CC	CC	CC	CC	CC	CC	CC	CC	CC	CC	CC	CC	CC	CC	CC	CC	CC	CC	CC	CC	CC	CC	CC	TC	CC	CC	CC	CC
AX-95243592	G/T	1B	606840371	+	NA	NA	NA	NA	wheat	NA	GG	GG	GG	GG	GG	GG	GG	GG	GG	GG	GG	GG	GG	GG	GG	NA	GG	GG	GG	TT	GG	GG	GG	GG	TT	GG	GG	GG	GG	GG	GG	GG	GG	GG	GG	GG	GG	GG	GG
AX-95244854	G/C	1B	158534186	+	NA	NA	NA	NA	wheat	NA	GG	GG	GG	CC	GG	GG	GG	GG	GG	CC	GG	GG	GG	GG	GG	CC	CC	CG	GG	GG	CC	CC	GG	GG	CG	GG	GG	GG	GG	GG	GG	NA	CC	GG	GG	GG	GG	GG	GG
AX-95245574	G/A	1B	457756191	+	NA	NA	NA	NA	wheat	NA	AG	AA	AA	AG	AA	GG	GG	AA	GG	GG	AA	GG	GG	AA	GG	GG	GG	NA	AA	GG	GG	GG	NA	AA	GG	GG	AA	GG	AA	AA	AA	GG	GG	AA	AA	AA	AG	AA	AA
AX-95246495	A/G	1B	17732241	+	NA	NA	NA	NA	wheat	NA	AG	AA	AA	GG	NA	AG	AA	AA	AA	AA	AG	AA	AA	AG	AA	AA	AA	AA	NA	AA	AA	AG	AA	AA	AA	AA	AA	AA	AG	AG	AG	AA	AA	AA	AA	AA	AA	AA	AA
AX-95248610	A/G	1B	178027862	+	NA	NA	NA	NA	wheat	NA	AA	AA	AA	AG	NA	AA	AA	AA	AA	AG	AA	AA	AA	AA	AA	AG	AG	AA	AA	AA	AG	AG	AA	AA	AA	AA	AA	AA	AA	AA	AA	AA	AG	AA	AA	AA	AA	AA	AA
AX-95249363	G/A	1B	665277945	+	NA	NA	NA	NA	wheat	NA	NA	GG	AA	AA	GG	GG	GG	GG	GG	AA	GG	GG	GG	GG	GG	GG	GG	NA	GG	GG	GG	GG	GG	GG	GG	GG	GG	GG	GG	AA	AA	AA	GG	GG	GG	AA	GG	GG	GG
AX-95249847	A/G	1B	90312662	+	NA	NA	NA	NA	wheat	NA	AA	AA	AA	AG	AA	AA	AA	AA	AA	AG	AA	AA	AA	AA	AA	AG	AG	AA	AA	AA	AG	AG	AA	AA	AA	AA	AA	AA	AA	AA	AA	AA	AG	AA	AA	AA	AA	AA	AA
AX-95249966	T/A	1B	24160688	+	NA	NA	NA	NA	wheat	NA	TT	TT	TT	AA	TT	TT	TT	TT	TT	AA	TT	TT	TT	TT	TT	AA	AA	TT	TT	TT	AA	AA	TT	TT	NA	TT	TT	TT	TT	TT	TT	AT	AA	TT	TT	TT	TT	TT	TT
AX-95251676	A/G	1B	421097365	+	NA	NA	NA	NA	wheat	NA	NA	AA	AA	AA	AA	AA	AA	AA	AA	AA	AA	AG	AA	AA	AA	AA	AA	AA	AG	AA	AA	AA	AG	AA	AA	AA	AA	AA	AA	AA	AA	AA	AA	AA	AA	AA	AG	AA	AA
AX-95253318	A/G	1B	156700034	+	NA	NA	NA	NA	wheat	NA	AA	AA	AA	GG	AA	AA	AA	AA	AA	GG	AA	AA	AA	AA	AA	GG	GG	AA	AA	AA	GG	GG	AA	AA	AA	AA	AA	AA	AA	AA	AA	AA	GG	AA	AA	AA	AA	AA	AA
AX-95254185	A/G	1B	629262969	+	NA	NA	NA	NA	wheat	NA	AA	AA	AA	AA	AA	GG	AA	AA	AA	AA	AA	AA	AA	AA	AA	AA	AA	AA	AA	AA	AA	GG	AA	GG	AA	AA	AA	AA	AA	AA	GG	AA	AA	AA	AA	AA	AG	AA	AA
AX-95254832	G/T	1B	563295977	+	NA	NA	NA	NA	wheat	NA	TG	TT	GG	GG	GG	GG	GG	GG	GG	GG	GG	GG	GG	GG	GG	GG	GG	TT	TT	GG	GG	GG	GG	GG	GG	GG	GG	GG	GG	GG	GG	GG	GG	GG	TT	GG	GG	GG	GG
AX-95254907	C/T	1B	576219498	+	NA	NA	NA	NA	wheat	NA	TT	CC	CC	TT	CC	CC	NA	CC	CC	CC	TT	CC	CC	TT	TT	CC	CC	TT	TT	CC	CC	CC	CC	TT	CC	TC	TT	CC	TT	TT	TT	TT	CC	CC	CC	CC	CC	CC	CC
AX-95255808	A/C	1B	406040576	+	NA	NA	NA	NA	wheat	NA	CC	AA	AA	AA	CC	AA	AA	AA	AA	AA	AA	AA	AA	AA	CC	CC	CC	CC	CC	AA	AA	AA	AA	AA	AA	AA	AA	AA	AA	AA	AA	AA	AA	AA	AA	AA	AA	AA	AA
AX-95256200	T/A	1B	160320212	+	NA	NA	NA	NA	wheat	NA	AT	TT	TT	AA	TT	TT	TT	TT	TT	AA	TT	TT	TT	TT	TT	AT	AA	AT	TT	TT	AA	AA	TT	TT	TT	TT	TT	TT	TT	TT	TT	TT	AA	TT	TT	TT	TT	TT	TT
AX-95256945	G/C	1B	687073264	+	NA	NA	NA	NA	wheat	NA	NA	CC	GG	CC	GG	GG	GG	CC	GG	CC	GG	GG	GG	CC	CC	CC	CC	CG	GG	GG	GG	CC	GG	GG	GG	GG	CC	GG	CC	CC	CC	CC	CC	GG	CC	CC	GG	GG	GG
AX-95257071	G/A	1B	604553155	+	NA	NA	NA	NA	wheat	NA	GG	GG	GG	GG	GG	GG	GG	GG	GG	GG	GG	GG	GG	GG	GG	AA	GG	GG	GG	AA	NA	GG	GG	GG	AA	GG	GG	GG	GG	GG	GG	GG	GG	GG	AA	AA	AG	AA	AA
AX-95257184	G/C	1B	531166704	+	NA	NA	NA	NA	wheat	NA	CC	GG	GG	GG	GG	GG	CC	GG	CC	GG	GG	GG	CC	GG	GG	CC	GG	NA	GG	CC	GG	GG	GG	GG	CC	CC	GG	CC	GG	GG	GG	GG	GG	GG	GG	GG	CG	GG	GG
AX-95258492	T/C	1B	26186142	+	NA	NA	NA	NA	wheat	NA	TC	CC	CC	TT	TT	CC	TT	CC	TT	TT	CC	CC	CC	TT	CC	TT	TT	CC	CC	TT	TT	TT	CC	CC	TT	CC	CC	TT	CC	CC	CC	TT	TT	CC	CC	CC	TC	CC	CC
AX-95259065	G/A	1B	579782903	+	NA	NA	NA	NA	wheat	NA	GG	GG	NA	AG	GG	GG	GG	GG	GG	GG	GG	GG	GG	GG	AG	GG	GG	NA	AG	GG	GG	GG	GG	GG	AG	GG	GG	GG	GG	GG	GG	NA	GG	GG	GG	GG	GG	GG	NA
AX-95259195	A/G	1B	6477406	+	NA	NA	NA	NA	wheat	NA	AA	AA	GG	GG	AA	AA	AA	AA	AA	GG	AA	AA	AA	AA	AA	GG	GG	AA	AA	AA	GG	GG	AA	AA	AA	AA	AA	AA	AA	AA	AA	AA	GG	AA	AA	AA	AA	AA	AA
AX-95259256	A/G	1B	634996408	+	NA	NA	NA	NA	wheat	NA	AA	AA	AA	AA	AA	GG	GG	AA	AA	AA	AA	AA	NA	AA	AA	AA	AA	AA	AA	AA	AA	GG	AA	GG	NA	AA	GG	AA	GG	AA	GG	AA	AA	AA	AA	GG	AG	AA	AA
AX-95259364	A/G	1B	404514337	+	NA	NA	NA	NA	wheat	NA	AA	AA	AA	AA	AA	AA	AA	GG	AA	AA	AA	AA	AA	AA	AA	AA	AA	NA	AA	AA	AA	AA	AA	AA	AA	AA	AA	AA	AA	AA	AA	GG	AA	AA	GG	AA	AA	AA	NA
AX-95260484	T/C	1B	282427911	+	NA	NA	NA	NA	wheat	NA	TT	TT	TT	TT	TT	CC	TT	TT	TT	TT	TT	TT	TT	TT	TT	TT	TT	TC	TT	TT	TT	TT	TC	TT	TC	TT	TT	TT	TT	TT	TT	TT	TT	TT	TT	TT	TC	TT	TT
AX-94381637	C/T	1D	447222426	+	NA	NA	NA	NA	wheat	NA	CC	CC	NA	CC	CC	CC	CC	CC	CC	NA	CC	CC	CC	CC	CC	TC	CC	CC	CC	TT	CC	CC	TC	CC	TT	CC	CC	CC	CC	CC	CC	CC	CC	CC	CC	CC	TC	CC	CC
AX-94383321	T/G	1D	362322319	+	NA	NA	NA	NA	wheat	NA	TT	TT	TT	TT	TG	TT	TT	TT	TT	TT	TT	TT	TT	TT	TG	NA	TG	NA	TG	TT	TT	TT	TT	NA	TT	TT	TT	TT	TT	TT	TT	TT	TT	TT	TT	TT	TT	TT	TT
AX-94383645	C/T	1D	49596760	+	NA	NA	NA	NA	wheat	NA	CC	TT	CC	CC	CC	CC	NA	CC	CC	TC	CC	CC	CC	CC	CC	TC	CC	CC	TC	CC	CC	CC	NA	CC	TC	TT	CC	CC	CC	CC	CC	CC	CC	CC	TT	TT	CC	CC	CC
AX-94383675	T/G	1D	485056548	+	NA	NA	NA	NA	wheat	NA	TT	GG	TT	GG	TT	TT	TG	GG	TT	GG	TT	TT	TT	GG	NA	NA	GG	TT	TT	TT	TT	GG	TT	TT	TT	TT	GG	TT	GG	GG	GG	GG	GG	TT	GG	GG	TT	TT	TT
AX-94385756	C/T	1D	487175227	+	NA	NA	NA	NA	wheat	NA	CC	CC	CC	CC	TT	TT	CC	TT	CC	CC	CC	CC	CC	CC	CC	CC	CC	CC	CC	CC	CC	TT	CC	CC	TT	CC	CC	CC	CC	CC	CC	CC	CC	CC	CC	CC	NA	TT	TT
AX-94385971	C/T	1D	305587536	+	NA	NA	NA	NA	wheat	NA	CC	CC	CC	CC	CC	CC	CC	TT	TC	CC	CC	CC	CC	CC	CC	CC	CC	CC	CC	CC	CC	CC	CC	CC	CC	CC	CC	CC	CC	CC	CC	TT	CC	CC	TT	CC	CC	CC	NA
AX-94386020	G/C	1D	401668864	+	NA	NA	NA	NA	wheat	NA	GG	GG	GG	NA	CC	GG	GG	CC	GG	GG	GG	GG	GG	GG	CC	GG	GG	GG	GG	GG	GG	CC	GG	CC	GG	GG	GG	GG	GG	GG	GG	GG	GG	GG	CC	CC	GG	GG	CG
AX-94386524	G/T	1D	49596715	+	NA	NA	NA	NA	wheat	NA	GG	TT	GG	GG	GG	GG	TG	GG	GG	NA	GG	GG	GG	GG	GG	NA	GG	GG	GG	GG	GG	GG	GG	GG	NA	TT	GG	GG	GG	GG	GG	GG	GG	GG	TT	TT	GG	GG	GG
AX-94386946	C/G	1D	474377044	+	NA	NA	NA	NA	wheat	NA	CG	GG	CC	GG	CC	CC	GG	GG	NA	GG	CC	GG	CC	CC	CC	CC	CG	NA	CC	CC	GG	GG	GG	CC	CG	CG	CC	GG	GG	CC	CC	GG	GG	GG	GG	GG	CC	CC	CC
AX-94388123	T/C	1D	166846088	+	NA	NA	NA	NA	wheat	NA	TC	CC	TT	CC	TT	CC	CC	TT	CC	CC	TT	TT	CC	TT	TT	TC	TC	TT	TT	CC	CC	TT	TT	TT	CC	CC	TT	CC	TT	TT	TT	TC	CC	TT	TT	TT	CC	TT	TT
AX-94388408	T/C	1D	329737341	+	NA	NA	NA	NA	wheat	NA	TT	TT	TT	CC	TT	CC	TT	TT	TT	CC	TT	TT	TT	TT	TC	TT	TC	TT	TT	TT	CC	TT	TT	TT	NA	TT	TT	TT	TT	TT	TT	CC	CC	TT	TT	TT	CC	TT	TT
AX-94390275	G/A	1D	246649492	+	NA	NA	NA	NA	wheat	NA	GG	GG	GG	AA	GG	GG	GG	GG	NA	GG	AA	AA	GG	AA	GG	GG	AA	NA	GG	AA	GG	AA	AA	AA	GG	GG	AA	GG	AA	AA	AA	GG	GG	GG	GG	GG	GG	GG	GG
AX-94390476	G/A	1D	52339516	+	NA	NA	NA	NA	wheat	NA	GG	GG	GG	GG	GG	GG	GG	GG	GG	GG	GG	GG	GG	GG	GG	AG	GG	GG	GG	GG	GG	GG	GG	GG	NA	GG	GG	GG	GG	GG	GG	GG	GG	GG	GG	GG	GG	GG	GG
AX-94390671	G/C	1D	302264192	+	NA	NA	NA	NA	wheat	NA	GG	GG	GG	GG	GG	GG	GG	GG	GG	GG	GG	CC	GG	GG	GG	GG	GG	GG	GG	GG	GG	GG	CC	GG	GG	GG	GG	GG	GG	GG	GG	GG	GG	GG	GG	GG	CC	GG	GG
AX-94392760	C/G	1D	38733288	+	NA	NA	NA	NA	wheat	NA	CG	GG	CC	CC	CC	CC	CC	CC	CC	GG	CC	GG	CC	CC	CC	GG	CC	CC	CC	CC	CC	CC	CC	CC	NA	GG	CC	CC	CC	CC	CC	CC	CC	CC	GG	GG	CC	CC	CC
AX-94393474	A/C	1D	3967540	+	NA	NA	NA	NA	wheat	NA	AA	AA	AA	AA	AA	AA	AA	AA	AA	AA	AA	AA	AA	AA	AA	AA	AA	AA	AA	AA	AA	AA	CC	AA	AA	AC	AA	AA	AA	CC	CC	CC	CC	AA	AA	AA	AA	AA	AA
AX-94394555	G/C	1D	66093519	+	NA	NA	NA	NA	wheat	NA	GG	GG	GG	CC	GG	GG	GG	GG	GG	CC	GG	GG	GG	GG	GG	CC	CC	CG	GG	GG	CC	CC	GG	GG	CC	GG	GG	GG	NA	GG	GG	CG	CC	GG	GG	GG	GG	GG	GG
AX-94395420	T/C	1D	474925489	+	NA	NA	NA	NA	wheat	NA	CC	CC	TT	CC	CC	TT	CC	TC	CC	TT	CC	CC	CC	CC	CC	TT	CC	NA	TC	CC	TT	TT	TC	TT	NA	CC	TT	CC	CC	CC	CC	NA	TT	TT	TT	TT	TC	CC	CC
AX-94395441	A/C	1D	130609240	+	NA	NA	NA	NA	wheat	NA	NA	AA	AA	AC	AA	AA	AA	AA	AA	AC	AA	AA	AA	AA	AA	AC	AC	AC	AA	AA	AC	AC	AA	AA	AA	AA	AA	AA	AA	AA	AA	NA	AC	AA	AA	AA	AA	AA	AA
AX-94397950	A/G	1D	427734325	+	NA	NA	NA	NA	wheat	NA	NA	GG	AA	NA	GG	AA	AA	AA	AA	GG	AA	AA	AA	AA	AA	AA	NA	NA	NA	AA	AA	GG	AA	AA	NA	AA	AA	AA	AA	AA	GG	AA	AA	GG	AA	AA	NA	GG	GG
AX-94398036	C/G	1D	233924824	+	NA	NA	NA	NA	wheat	NA	CC	CC	CC	CC	CC	CC	CC	CC	CC	CC	CC	CG	CC	CC	CC	CC	CC	NA	CC	CC	CC	CC	GG	CC	CG	CC	CC	CC	CC	CC	CC	CC	CC	CC	CC	CC	NA	CC	CC
AX-94399304	G/A	1D	263871633	+	NA	NA	NA	NA	wheat	NA	AG	GG	GG	GG	GG	GG	GG	GG	GG	GG	GG	GG	GG	GG	GG	AG	NA	AG	GG	GG	GG	GG	GG	GG	AG	GG	GG	GG	GG	GG	GG	GG	GG	GG	GG	GG	GG	GG	GG
AX-94399544	A/G	1D	38655822	+	NA	NA	NA	NA	wheat	NA	AA	GG	AA	AA	AA	AA	AA	AA	AA	GG	AA	NA	AA	AA	AA	GG	AA	AA	AA	AA	AA	AA	AA	AA	NA	AG	AA	AA	AA	AA	AA	AA	AA	AA	NA	GG	AA	AA	AA
AX-94400851	G/A	1D	475726940	+	NA	NA	NA	NA	wheat	NA	GG	AA	GG	AG	AG	AA	GG	GG	GG	GG	GG	GG	AA	GG	NA	GG	AG	GG	NA	GG	GG	GG	GG	GG	AG	GG	GG	GG	GG	AA	AA	GG	GG	GG	GG	GG	AG	AA	AA
AX-94401187	G/C	1D	31691669	+	NA	NA	NA	NA	wheat	NA	GG	CC	GG	CC	GG	CC	GG	GG	GG	GG	GG	GG	GG	GG	GG	GG	GG	GG	GG	GG	GG	GG	GG	GG	GG	CC	GG	GG	GG	GG	GG	GG	GG	GG	CC	CC	CC	GG	GG
AX-94401571	T/C	1D	414565902	+	NA	NA	NA	NA	wheat	NA	TC	TT	CC	TT	CC	CC	TT	CC	TT	CC	TT	TT	TT	TT	TC	TC	TC	TC	CC	TT	TT	TT	CC	TT	TT	TT	TT	TT	TT	TT	TT	NA	TT	TT	TT	CC	TC	CC	CC
AX-94401696	T/C	1D	40168427	+	NA	NA	NA	NA	wheat	NA	TC	TT	TT	TT	TT	TT	TT	TT	TT	TT	TT	CC	TT	TT	NA	CC	NA	TC	TC	TT	TT	TT	TT	TT	TT	TT	TT	TT	TT	TT	TT	TT	TT	TT	TT	TT	TT	TT	TT
AX-94401727	A/G	1D	138347512	+	NA	NA	NA	NA	wheat	NA	AA	AA	AA	AG	AA	AA	AA	AA	AA	AG	AA	AA	AA	AA	AA	AG	AG	AA	AA	AA	AG	AG	AA	AA	AG	AA	AA	AA	AA	AA	AA	NA	AG	AA	AA	AA	AA	AA	AA
AX-94402389	C/T	1D	3967381	+	NA	NA	NA	NA	wheat	NA	CC	CC	CC	CC	CC	CC	CC	CC	CC	CC	CC	CC	CC	CC	CC	CC	CC	CC	CC	CC	CC	CC	TT	CC	CC	CC	CC	CC	CC	TT	TT	TT	TT	CC	CC	CC	CC	CC	CC
AX-94403925	T/G	1D	408207062	+	NA	NA	NA	NA	wheat	NA	TT	TT	GG	TT	GG	GG	TT	GG	TT	GG	TT	TT	TT	TT	TT	TT	TT	NA	TT	GG	TT	TT	GG	TT	TT	TT	TT	TT	TT	TT	TT	NA	TT	TT	TT	GG	TT	GG	GG
AX-94404343	T/C	1D	469833089	+	NA	NA	NA	NA	wheat	NA	CC	TT	TT	TC	CC	TT	TT	TT	TT	TT	TT	TT	TT	TT	CC	CC	CC	CC	CC	TT	TT	TT	NA	TT	TT	TT	TT	TT	TT	TT	TT	TT	TT	TT	TT	TT	TT	TT	TT
AX-94404635	A/G	1D	90646719	+	NA	NA	NA	NA	wheat	NA	AA	AA	AA	GG	AA	AA	AA	AA	AA	GG	AG	AA	NA	AA	AA	GG	GG	AG	AA	AA	GG	GG	AA	AA	NA	AA	AA	AA	AA	AA	AA	AA	GG	AA	AA	AA	AA	AA	AA
AX-94405126	T/C	1D	277356463	+	NA	NA	NA	NA	wheat	NA	TT	TT	TT	TC	CC	TT	TT	TT	TT	TT	TT	TT	TT	TT	TT	TT	TT	NA	TT	TT	TT	TT	TT	CC	TC	TT	TT	TT	TT	TT	TT	TT	TT	TT	TT	TT	TC	TT	TT
AX-94407849	C/T	1D	56752039	+	NA	NA	NA	NA	wheat	NA	TC	TT	CC	CC	CC	CC	CC	CC	CC	TT	CC	CC	CC	CC	CC	TT	CC	CC	CC	CC	CC	CC	CC	CC	CC	TT	CC	CC	CC	CC	CC	CC	CC	CC	TT	TT	CC	CC	CC
AX-94408303	T/G	1D	6332328	+	NA	NA	NA	NA	wheat	NA	GG	GG	GG	TT	GG	TT	TG	GG	TT	TG	TT	TT	TT	TT	GG	TT	GG	GG	TT	GG	TT	TT	TT	TT	TT	TG	TG	TT	TT	TT	TT	TT	TT	TT	TG	GG	NA	GG	GG
AX-94410259	G/T	1D	34010864	+	NA	NA	NA	NA	wheat	NA	TG	TT	GG	GG	GG	GG	NA	GG	GG	GG	GG	GG	GG	GG	GG	GG	GG	GG	GG	GG	GG	GG	GG	GG	GG	TT	GG	GG	GG	GG	GG	GG	GG	GG	TT	TT	GG	GG	GG
AX-94410843	C/G	1D	484164740	+	NA	NA	NA	NA	wheat	NA	GG	CC	GG	CG	CG	GG	CC	NA	CC	GG	CC	CC	CC	CC	CG	CG	CG	CG	NA	CC	CC	CC	CC	CC	CG	CC	CC	CC	CG	CC	CC	CC	CC	CC	CC	GG	GG	CC	CC
AX-94411391	G/A	1D	335073751	+	NA	NA	NA	NA	wheat	NA	AA	GG	GG	GG	AA	GG	GG	GG	GG	GG	GG	GG	GG	GG	AA	AA	AA	AA	AA	GG	GG	GG	GG	GG	GG	GG	GG	GG	GG	GG	GG	GG	GG	GG	GG	GG	GG	GG	GG
AX-94411779	C/T	1D	55670996	+	NA	NA	NA	NA	wheat	NA	TC	TT	CC	CC	CC	CC	CC	CC	CC	TT	CC	CC	CC	CC	CC	NA	CC	CC	CC	CC	CC	CC	CC	CC	NA	TT	CC	CC	CC	CC	CC	CC	CC	CC	TT	TT	CC	CC	CC
AX-94411783	C/T	1D	90647214	+	NA	NA	NA	NA	wheat	NA	CC	CC	CC	TT	CC	CC	CC	CC	CC	TT	CC	CC	CC	CC	CC	TT	TT	CC	CC	CC	TT	TT	CC	CC	NA	CC	CC	CC	CC	CC	CC	TC	TT	CC	CC	CC	CC	CC	CC
AX-94412546	T/C	1D	349443789	+	NA	NA	NA	NA	wheat	NA	CC	TT	TT	TT	TT	TT	TT	TT	TT	TT	TT	CC	CC	TT	TT	TC	TT	TC	TT	CC	TT	TT	CC	TT	CC	CC	TT	CC	TT	TT	TT	TT	TT	TT	TT	TT	CC	TT	TT
AX-94413071	T/A	1D	7834282	+	NA	NA	NA	NA	wheat	NA	TT	TT	AA	TT	AT	TT	AT	AA	NA	AA	AA	TT	TT	TT	TT	TT	NA	TT	TT	NA	TT	AA	AA	AA	NA	TT	TT	AA	AA	AA	AA	NA	AA	AA	TT	TT	TT	AT	AT
AX-94413158	T/C	1D	381013400	+	NA	NA	NA	NA	wheat	NA	NA	CC	TT	TT	TT	TT	CC	TT	CC	TT	TT	NA	CC	TT	TT	NA	NA	TT	TT	CC	TT	TT	TT	TT	NA	CC	TT	TT	TT	TT	TT	TT	TT	TT	CC	CC	TT	TT	CC
AX-94413905	T/G	1D	42845235	+	NA	NA	NA	NA	wheat	NA	TT	GG	TT	TT	TT	TT	TT	TT	TT	GG	TT	GG	TT	TT	TT	TG	TT	TT	TT	TT	TT	TT	TT	TT	TT	GG	TT	TT	TT	TT	TT	TT	TT	TT	GG	GG	TT	TT	TT
AX-94414919	C/T	1D	141277165	+	NA	NA	NA	NA	wheat	NA	TT	CC	CC	CC	CC	CC	TT	CC	NA	CC	CC	CC	TT	CC	CC	CC	CC	CC	CC	TT	CC	CC	CC	CC	TT	NA	CC	CC	CC	CC	CC	CC	CC	CC	CC	CC	CC	CC	CC
AX-94414930	C/G	1D	74294034	+	NA	NA	NA	NA	wheat	NA	CC	CC	CC	GG	CC	NA	CC	CC	CC	GG	CC	CC	CC	CC	CC	GG	GG	CC	CC	CC	GG	NA	CC	CC	NA	CC	CC	CC	CC	CC	CC	NA	GG	CC	CC	CC	CC	CC	CC
AX-94415382	T/C	1D	76797715	+	NA	NA	NA	NA	wheat	NA	TC	TT	TT	CC	TT	TT	TT	TT	TT	CC	TT	TT	TT	TT	TT	CC	CC	TC	TC	TT	CC	CC	TT	TT	TT	TT	TT	TT	TT	TT	TT	TC	CC	TT	TT	TT	TT	TT	TT
AX-94416807	C/T	1D	55658099	+	NA	NA	NA	NA	wheat	NA	CC	CC	CC	TT	CC	CC	CC	CC	CC	TT	CC	CC	CC	CC	CC	TT	TT	NA	TC	CC	TT	TT	CC	CC	CC	CC	CC	CC	CC	CC	CC	TC	TT	CC	CC	CC	CC	CC	CC
AX-94418622	G/C	1D	16408846	+	NA	NA	NA	NA	wheat	NA	GG	GG	GG	GG	GG	GG	GG	GG	GG	CC	CC	GG	GG	CC	CC	GG	CC	GG	CG	GG	GG	CC	GG	GG	GG	CG	GG	CC	CC	CC	CC	GG	CC	CC	GG	GG	GG	GG	GG
AX-94420106	T/C	1D	2108957	+	NA	NA	NA	NA	wheat	NA	CC	TT	TC	TT	TT	TT	CC	TT	CC	CC	TT	TT	TT	TT	TT	TT	TT	TT	TT	TT	TT	TT	CC	TT	TT	TT	TT	TT	TT	TT	CC	TT	CC	TT	TT	TT	TT	TT	TT
AX-94421963	A/G	1D	49602714	+	NA	NA	NA	NA	wheat	NA	NA	AA	AA	NA	AA	AA	AA	AA	NA	GG	AA	AA	AA	AA	AA	GG	GG	GG	AG	AA	GG	GG	NA	NA	AG	AA	AA	AA	AG	AA	AA	GG	GG	AA	AA	AA	AA	AA	AA
AX-94423510	T/C	1D	216862	+	NA	NA	NA	NA	wheat	NA	TC	TT	CC	NA	TT	TC	CC	TT	CC	TT	TT	TT	TT	TT	TT	TT	TT	TC	TT	TT	TT	TC	CC	TT	TT	TT	TT	TT	TT	CC	CC	CC	CC	TT	TT	TT	TT	TT	TT
AX-94424092	A/G	1D	290444762	+	NA	NA	NA	NA	wheat	NA	AA	AA	AA	NA	AA	GG	AA	AA	AA	GG	AA	GG	AA	AA	AA	GG	GG	AG	AA	AA	GG	AA	GG	AA	AA	AA	AA	AA	NA	AA	AA	GG	GG	AA	AA	AA	GG	AA	AA
AX-94424233	T/C	1D	434034341	+	NA	NA	NA	NA	wheat	NA	TT	CC	TT	TT	TT	TT	NA	TT	NA	TT	TT	TT	TT	TT	TT	TT	TT	CC	TC	TT	TT	TT	TT	TT	NA	TT	TT	TT	NA	TT	TT	TT	TT	TT	CC	TT	TT	TT	TT
AX-94425541	C/T	1D	168486188	+	NA	NA	NA	NA	wheat	NA	CC	CC	CC	TC	CC	TC	CC	CC	CC	CC	CC	TC	CC	CC	CC	CC	TC	TC	CC	CC	CC	CC	TC	CC	CC	CC	TC	CC	CC	CC	CC	CC	CC	CC	CC	CC	CC	CC	CC
AX-94425642	A/G	1D	258388240	+	NA	NA	NA	NA	wheat	NA	AA	AA	AA	NA	AA	AA	GG	AA	GG	AA	AA	AA	GG	AA	AA	AG	AA	AG	AA	GG	NA	AA	AA	GG	GG	GG	GG	AA	AA	AA	AA	AA	AA	AA	AA	AA	AA	AA	AA
AX-94425913	G/A	1D	493702695	+	NA	NA	NA	NA	wheat	NA	AG	GG	NA	GG	AA	AA	NA	GG	AA	GG	AA	AA	AA	GG	GG	GG	GG	AG	AG	AA	AA	GG	AA	AA	NA	AA	GG	AA	GG	GG	GG	GG	GG	AA	GG	GG	AG	AA	AA
AX-94427201	C/G	1D	229881381	+	NA	NA	NA	NA	wheat	NA	CC	CC	CC	CC	CC	GG	CC	CC	CC	CC	CC	GG	CC	CC	CC	CC	CC	GG	CC	CC	CC	CC	GG	CC	CC	CC	CC	CC	CC	CC	CC	CC	CC	CC	CC	CC	GG	CC	CC
AX-94427296	A/G	1D	98149974	+	NA	NA	NA	NA	wheat	NA	AA	AA	AA	NA	AA	AA	AA	AA	AA	GG	AA	AA	AA	AA	AA	GG	GG	AA	AA	AA	GG	GG	NA	AA	AA	AA	AA	AA	AA	AA	AA	AA	GG	AA	AA	AA	AA	AA	AA
AX-94427307	G/A	1D	91232582	+	NA	NA	NA	NA	wheat	NA	GG	GG	GG	AA	GG	GG	GG	GG	GG	AA	GG	GG	GG	GG	GG	AA	AA	GG	GG	GG	AA	AA	GG	GG	GG	GG	GG	GG	GG	GG	GG	AG	AA	GG	GG	GG	GG	GG	GG
AX-94430446	C/G	1D	149643710	+	NA	NA	NA	NA	wheat	NA	CC	CC	CC	CC	CC	CC	CC	CC	CC	CG	CC	CC	CC	CC	CC	NA	CG	CC	CC	CC	CG	CG	CC	CC	CC	CC	CC	CC	CC	CC	CC	CC	CG	CC	CC	CC	CC	CC	CC
AX-94430584	G/T	1D	328446608	+	NA	NA	NA	NA	wheat	NA	GG	GG	GG	GG	TT	GG	GG	TT	GG	GG	GG	GG	TT	TT	TT	TT	GG	NA	NA	GG	TT	GG	GG	TT	GG	GG	NA	TT	TT	GG	TT	GG	GG	TG	GG	GG	GG	GG	GG
AX-94432059	G/A	1D	182031620	+	NA	NA	NA	NA	wheat	NA	GG	GG	GG	AA	GG	GG	GG	GG	GG	AA	GG	GG	GG	GG	GG	AA	AA	GG	GG	GG	AA	AA	GG	GG	GG	GG	GG	GG	GG	GG	GG	NA	AA	GG	GG	GG	GG	GG	GG
AX-94432771	A/T	1D	408245611	+	NA	NA	NA	NA	wheat	NA	AA	AA	TT	AA	TT	TT	AA	TT	AA	TT	AA	AA	AA	AA	AA	AA	AA	AA	TT	TT	AA	AA	TT	AA	AA	AA	AA	AA	AA	AA	AA	AT	AA	AA	AA	TT	AA	TT	TT
AX-94434009	T/C	1D	423857774	+	NA	NA	NA	NA	wheat	NA	TT	TC	TT	TT	TT	TT	TT	TT	TT	TT	TT	TT	TT	TT	TT	TT	TT	TT	TT	TT	TT	TT	TT	TT	TT	TT	TT	TT	TT	TT	TT	TT	TT	TT	TC	TT	NA	TT	TT
AX-94434257	C/T	1D	28166967	+	NA	NA	NA	NA	wheat	NA	TC	CC	CC	TC	CC	CC	NA	TC	CC	CC	CC	CC	CC	NA	NA	NA	TC	TC	NA	CC	CC	CC	CC	CC	TT	CC	CC	CC	CC	CC	CC	CC	CC	CC	CC	NA	CC	CC	CC
AX-94434573	G/C	1D	399237436	+	NA	NA	NA	NA	wheat	NA	CG	GG	GG	GG	GG	GG	NA	GG	CC	CC	GG	GG	CC	GG	GG	CG	GG	CG	GG	CC	GG	GG	GG	GG	CC	CC	GG	CC	GG	GG	GG	GG	GG	GG	GG	GG	CC	GG	GG
AX-94434630	C/T	1D	408405771	+	NA	NA	NA	NA	wheat	NA	CC	CC	CC	CC	CC	CC	CC	CC	CC	CC	CC	CC	CC	CC	CC	CC	CC	CC	CC	CC	CC	CC	CC	CC	NA	CC	CC	CC	CC	CC	CC	CC	CC	CC	CC	CC	CC	CC	CC
AX-94435033	C/G	1D	487497622	+	NA	NA	NA	NA	wheat	NA	CC	NA	GG	CC	GG	GG	CC	NA	CC	CC	CC	CC	CC	CC	CC	GG	GG	CC	GG	CC	CC	NA	CC	CC	GG	CC	CC	CC	CC	NA	CC	CG	NA	GG	NA	CC	GG	GG	GG
AX-94438073	T/A	1D	420891196	+	NA	NA	NA	NA	wheat	NA	AT	AA	NA	TT	AT	TT	TT	NA	TT	TT	TT	TT	TT	TT	AT	AT	AT	AA	NA	TT	TT	TT	NA	TT	AT	TT	TT	TT	TT	TT	TT	AT	TT	TT	AA	TT	TT	TT	TT
AX-94438477	C/T	1D	40580478	+	NA	NA	NA	NA	wheat	NA	TC	CC	CC	CC	TC	CC	CC	CC	CC	CC	CC	TT	CC	CC	TC	CC	CC	TC	TC	CC	CC	CC	CC	CC	CC	CC	CC	CC	CC	CC	CC	CC	CC	CC	CC	CC	CC	CC	CC
AX-94438918	T/C	1D	86922976	+	NA	NA	NA	NA	wheat	NA	TT	TT	TT	CC	TT	TT	TT	TT	TT	CC	TT	TT	TT	TT	TT	CC	CC	TT	TT	TT	CC	CC	TT	TT	TT	TT	TT	TT	TT	TT	TT	NA	CC	TT	TT	TT	TT	TT	TT
AX-94439412	T/G	1D	111728087	+	NA	NA	NA	NA	wheat	NA	TT	TT	TT	GG	TT	TT	TT	TT	TT	GG	TT	TT	TT	TT	TT	GG	GG	TT	TT	TT	GG	GG	TT	TT	TT	TT	TT	TT	TT	TT	TT	TT	GG	TT	TT	TT	TT	TT	TT
AX-94440361	T/G	1D	62135085	+	NA	NA	NA	NA	wheat	NA	TT	TT	TT	TG	TT	TT	TG	TT	TT	TG	TT	TT	TT	TT	TT	TG	TG	NA	TT	TT	TG	TG	TT	TT	NA	TT	TT	TT	TT	TT	TT	TT	TG	TT	TT	TT	TT	TT	TT
AX-94440445	G/A	1D	127931826	+	NA	NA	NA	NA	wheat	NA	GG	GG	GG	AG	GG	GG	GG	GG	GG	AG	GG	GG	GG	GG	GG	NA	AG	NA	GG	GG	AG	AG	GG	GG	GG	GG	GG	GG	GG	GG	GG	GG	AG	GG	GG	GG	GG	GG	GG
AX-94440869	C/G	1D	28501487	+	NA	NA	NA	NA	wheat	NA	CG	CC	CC	NA	NA	CC	CC	CC	CC	NA	CC	CC	CC	CC	CG	GG	GG	CC	NA	CC	GG	GG	CC	CC	CC	CC	CC	CC	CC	CC	CC	CC	GG	CC	CC	CC	CC	CC	CC
AX-94442121	C/T	1D	403561755	+	NA	NA	NA	NA	wheat	NA	TT	TT	CC	TC	CC	CC	TC	CC	TT	TT	TT	CC	TT	CC	TT	TT	CC	CC	CC	TT	CC	CC	CC	TT	TC	TT	CC	CC	CC	CC	CC	CC	CC	CC	TT	CC	NA	CC	TC
AX-94442558	C/A	1D	43124061	+	NA	NA	NA	NA	wheat	NA	CC	AA	CC	CC	CC	CC	CC	CC	CC	NA	CC	AA	CC	CC	CC	AA	CC	AC	NA	CC	CC	CC	AC	CC	CC	AA	CC	CC	CC	CC	CC	CC	CC	CC	AA	AA	CC	CC	CC
AX-94442758	A/G	1D	156131933	+	NA	NA	NA	NA	wheat	NA	AG	AA	AA	AA	AG	AA	AA	AA	AA	NA	AA	AA	AA	AA	AG	AG	AG	AG	AG	AA	AG	AG	AA	AA	AA	AA	AA	AA	AA	AA	AA	NA	AG	AA	AA	AA	AA	AA	AA
AX-94442955	C/T	1D	116548853	+	NA	NA	NA	NA	wheat	NA	CC	CC	CC	TT	CC	CC	CC	CC	CC	TC	CC	CC	CC	CC	CC	TT	TT	CC	CC	CC	TC	TC	CC	CC	CC	CC	CC	CC	CC	CC	CC	CC	TC	CC	CC	CC	CC	CC	CC
AX-94443057	C/T	1D	485754774	+	NA	NA	NA	NA	wheat	NA	TC	NA	NA	CC	TC	TT	NA	CC	TC	CC	TT	TT	TT	CC	CC	CC	CC	TC	NA	NA	TT	CC	TT	TT	TC	TT	CC	TT	TC	CC	CC	CC	CC	TT	CC	CC	TT	TT	TT
AX-94443409	C/T	1D	75665942	+	NA	NA	NA	NA	wheat	NA	CC	CC	CC	TC	CC	CC	CC	CC	CC	TT	CC	CC	CC	CC	CC	TT	TT	CC	CC	CC	TT	TT	CC	CC	NA	CC	CC	CC	CC	CC	CC	TC	TT	CC	CC	CC	CC	CC	CC
AX-94443420	T/C	1D	435928256	+	NA	NA	NA	NA	wheat	NA	TT	TT	CC	TT	TT	CC	CC	TT	TT	CC	CC	TT	TT	CC	TT	TT	CC	TT	TT	TT	TT	TC	TT	CC	NA	CC	CC	TT	TT	CC	CC	TT	TT	TT	TT	CC	CC	CC	CC
AX-94443573	A/G	1D	125829506	+	NA	NA	NA	NA	wheat	NA	AA	AA	AA	GG	AA	AA	AA	AA	AA	GG	AA	AA	AA	AA	AA	GG	GG	AA	AA	AA	GG	GG	AG	AA	NA	AA	AA	AA	AA	AA	AA	NA	GG	AA	AA	AA	AA	AA	AA
AX-94444296	A/G	1D	490105786	+	NA	NA	NA	NA	wheat	NA	AA	GG	AA	GG	AA	AA	AA	GG	AA	GG	AA	AG	AA	GG	GG	GG	GG	AA	AA	AA	AA	GG	AA	AA	AG	AA	GG	AA	GG	GG	GG	GG	GG	AA	GG	GG	AG	AA	AA
AX-94444426	C/T	1D	439870104	+	NA	NA	NA	NA	wheat	NA	TT	CC	CC	CC	CC	TT	TT	CC	TT	CC	CC	TT	TT	CC	TT	TT	CC	CC	CC	TT	CC	CC	CC	CC	TC	CC	CC	TT	CC	CC	CC	CC	CC	CC	CC	CC	CC	CC	CC
AX-94444804	G/A	1D	125070668	+	NA	NA	NA	NA	wheat	NA	GG	GG	GG	AG	GG	GG	GG	GG	GG	AA	GG	GG	GG	GG	GG	AA	AA	AG	GG	GG	AA	AA	GG	GG	GG	GG	GG	GG	NA	GG	GG	AG	AA	GG	GG	GG	GG	GG	GG
AX-94445466	A/G	1D	123109363	+	NA	NA	NA	NA	wheat	NA	AA	AA	AA	AG	AA	AA	AA	AA	AA	GG	AA	AA	AA	AA	AA	GG	GG	AA	AA	AA	GG	GG	AA	AA	AA	AA	AA	AA	AA	AA	AA	AA	GG	AA	AA	AA	AA	AA	AA
AX-94446956	T/G	1D	457256640	+	NA	NA	NA	NA	wheat	NA	GG	TT	TT	TT	TT	TT	TG	TT	GG	TT	GG	TT	TT	TT	GG	TT	TT	TG	GG	TT	TT	TT	TT	TT	TT	TG	GG	TT	TT	GG	GG	TT	TT	TT	GG	GG	TT	TT	TT
AX-94447005	G/A	1D	416615450	+	NA	NA	NA	NA	wheat	NA	GG	AA	GG	GG	GG	GG	GG	GG	GG	GG	GG	GG	GG	GG	GG	GG	GG	AA	AA	GG	GG	GG	GG	GG	GG	GG	GG	GG	GG	GG	GG	GG	GG	GG	AA	GG	GG	GG	GG
AX-94447203	A/G	1D	178465312	+	NA	NA	NA	NA	wheat	NA	AG	AA	AA	GG	AG	AA	AA	AA	AA	GG	AA	AA	AA	AA	AG	GG	GG	GG	NA	AA	GG	GG	AA	AA	NA	AA	AA	AA	AA	AA	AA	AG	GG	AA	AA	AA	AA	AA	AA
AX-94448207	C/T	1D	10661393	+	NA	NA	NA	NA	wheat	NA	CC	TT	CC	TT	CC	CC	TT	CC	TC	CC	NA	CC	CC	CC	CC	TT	TT	TT	CC	CC	CC	CC	CC	CC	CC	CC	TT	CC	CC	CC	CC	CC	TT	CC	TT	TT	NA	CC	TC
AX-94448542	G/A	1D	272754541	+	NA	NA	NA	NA	wheat	NA	GG	GG	GG	GG	GG	GG	GG	AA	GG	GG	GG	GG	GG	GG	GG	GG	GG	GG	GG	GG	GG	GG	GG	GG	GG	GG	GG	GG	GG	GG	GG	GG	GG	GG	AA	GG	GG	GG	AA
AX-94448644	C/T	1D	384842651	+	NA	NA	NA	NA	wheat	NA	TT	TT	CC	CC	TT	CC	TT	TT	TT	CC	CC	TT	TT	CC	CC	TT	TT	CC	CC	TT	CC	CC	CC	CC	TC	TT	CC	CC	CC	CC	CC	CC	CC	CC	TT	TT	CC	CC	TC
AX-94448824	G/A	1D	77840322	+	NA	NA	NA	NA	wheat	NA	NA	GG	GG	AG	GG	GG	GG	GG	GG	AG	GG	GG	GG	GG	GG	NA	AG	GG	GG	GG	AG	AG	GG	GG	GG	GG	GG	GG	GG	GG	GG	NA	AG	GG	GG	GG	GG	GG	GG
AX-94449995	T/C	1D	284048311	+	NA	NA	NA	NA	wheat	NA	TT	TT	TT	TT	TT	TT	TT	CC	TC	TT	TT	TT	TT	TT	TT	TT	TT	TT	TT	TT	TT	TT	TT	TT	TC	TT	TT	TT	TT	TT	TT	TT	TT	TT	CC	TT	TT	TT	TC
AX-94450337	T/C	1D	31057144	+	NA	NA	NA	NA	wheat	NA	TT	CC	TT	CC	TT	CC	TT	TT	TT	TT	TT	CC	TT	TT	TT	CC	TT	TT	TT	TT	TT	TT	TT	TT	TT	CC	TT	TT	TT	TT	TT	TT	TT	TT	CC	CC	CC	TT	TT
AX-94450439	G/A	1D	12315198	+	NA	NA	NA	NA	wheat	NA	GG	AA	GG	AA	GG	GG	AA	GG	GG	GG	GG	GG	GG	GG	GG	AA	AA	AA	AA	GG	GG	GG	GG	GG	NA	AG	AA	GG	GG	GG	GG	AA	GG	GG	AA	AA	GG	GG	AG
AX-94451220	A/G	1D	80038047	+	NA	NA	NA	NA	wheat	NA	AA	AA	AA	GG	AA	AA	AA	AA	AA	GG	AA	AA	AA	AA	AA	GG	GG	NA	AA	AA	GG	GG	NA	AA	AA	AA	AA	AA	AA	AA	AA	NA	GG	AA	AA	AA	AA	AA	AA
AX-94453107	G/A	1D	407916367	+	NA	NA	NA	NA	wheat	NA	GG	GG	AA	GG	AA	AA	GG	AA	GG	AA	GG	GG	GG	GG	GG	GG	GG	GG	NA	AA	GG	GG	AA	GG	GG	GG	GG	GG	GG	GG	GG	AA	GG	GG	GG	AA	GG	AA	AA
AX-94453616	A/G	1D	30822310	+	NA	NA	NA	NA	wheat	NA	AG	AA	AA	AA	AA	AA	AA	AA	AA	AA	AA	AA	AG	AA	AA	AA	AA	AA	AA	AA	AA	AG	AA	AA	NA	AG	AG	AA	AA	AA	AA	AG	AA	AA	AA	AA	AA	AA	AA
AX-94455535	C/G	1D	30108356	+	NA	NA	NA	NA	wheat	NA	CC	CG	CG	CC	CC	CC	CC	CC	CC	CC	CC	CG	CC	CC	CC	CC	CC	CC	CC	CC	NA	CC	CG	CC	CC	CC	CG	CG	NA	CG	CC	CC	CG	CG	CC	CG	CG	CG	CG
AX-94455868	A/G	1D	22888137	+	NA	NA	NA	NA	wheat	NA	AA	NA	AA	GG	AG	GG	AA	NA	NA	GG	GG	AA	AA	NA	AG	AA	AA	AG	AG	AA	NA	AA	NA	AA	NA	AG	GG	AA	NA	AA	GG	GG	AA	AA	GG	GG	GG	GG	GG
AX-94456482	T/C	1D	494467676	+	NA	NA	NA	NA	wheat	NA	TT	CC	NA	CC	TT	TT	TC	CC	TT	CC	TT	TT	TT	CC	CC	CC	CC	TT	TT	TT	TT	CC	TT	TT	TT	TT	CC	TT	CC	CC	CC	CC	CC	TT	CC	CC	TT	TT	TT
AX-94456551	T/C	1D	46184739	+	NA	NA	NA	NA	wheat	NA	TT	TC	TT	TT	TT	TT	TT	TT	TT	TC	TT	TC	TT	TT	TT	TC	TT	NA	NA	TT	TT	NA	TT	TT	TC	TC	TT	TT	TT	TT	TT	TT	TT	TT	TC	TC	TT	TT	TT
AX-94456680	A/G	1D	295283182	+	NA	NA	NA	NA	wheat	NA	AA	AA	AA	AG	AA	AA	AA	AG	NA	AA	NA	AA	AA	NA	AA	NA	AA	NA	NA	AA	AA	AA	NA	NA	NA	AA	AA	AA	AA	AA	AA	AA	AA	AA	AG	AA	AA	AA	AG
AX-94456991	T/G	1D	58760452	+	NA	NA	NA	NA	wheat	NA	TG	TT	TT	TT	TG	TT	TT	TT	TT	TT	TT	TT	TT	TT	TG	TG	TG	TG	TG	TT	TT	TT	TT	TT	NA	TT	TT	TT	TT	TT	TT	TT	TT	TT	TT	TT	TT	TT	TT
AX-94457722	C/T	1D	281399622	+	NA	NA	NA	NA	wheat	NA	CC	CC	CC	CC	CC	CC	CC	CC	CC	CC	CC	TT	CC	CC	CC	CC	CC	NA	CC	CC	CC	CC	CC	CC	CC	CC	CC	CC	CC	CC	CC	CC	CC	CC	CC	CC	CC	CC	CC
AX-94458487	T/C	1D	408074284	+	NA	NA	NA	NA	wheat	NA	TC	TT	CC	TT	CC	CC	TT	CC	TT	CC	TT	TT	TT	TT	TC	TC	TC	NA	CC	CC	TT	TT	CC	TT	TC	TT	TT	TT	TT	TT	TT	NA	TT	TT	TT	CC	TT	CC	CC
AX-94458693	A/G	1D	452492367	+	NA	NA	NA	NA	wheat	NA	AA	AA	AA	AA	AA	AA	AA	AA	AA	AG	AA	NA	AA	AA	AA	AG	AA	AA	AA	AG	AA	AA	AA	AA	AG	AA	AA	AA	AG	AA	AG	AA	AA	AA	AA	AG	NA	AG	AG
AX-94459327	A/G	1D	111514175	+	NA	NA	NA	NA	wheat	NA	AA	AA	AA	AA	AA	AA	NA	AA	AA	AA	AA	AA	AA	AA	AA	AG	AG	AA	AA	AA	AG	AG	AA	AA	AA	AA	AA	AA	AA	AA	AA	AA	AG	AA	AA	AA	AA	AA	AA
AX-94460656	C/G	1D	97923402	+	NA	NA	NA	NA	wheat	NA	CC	CC	CC	CG	CC	CC	CC	CC	CC	NA	CC	CC	CC	CC	CC	CG	CG	CC	CC	CC	CG	CG	CC	CC	CC	CC	CC	CC	CC	CC	CC	CC	CG	CC	CC	CC	CC	CC	CC
AX-94460664	C/T	1D	165203657	+	NA	NA	NA	NA	wheat	NA	NA	CC	CC	CC	CC	CC	CC	CC	CC	TT	CC	CC	CC	CC	CC	TT	TT	CC	CC	CC	TT	TT	CC	CC	CC	CC	CC	CC	CC	CC	CC	NA	TT	CC	CC	CC	CC	CC	CC
AX-94460676	C/T	1D	436191854	+	NA	NA	NA	NA	wheat	NA	TT	TT	CC	TT	CC	TT	TT	TT	TT	CC	TT	TT	TT	CC	TT	TT	CC	CC	CC	TT	CC	TT	CC	CC	NA	CC	CC	CC	CC	CC	CC	CC	CC	CC	TT	TT	CC	TT	TT
AX-94461779	T/C	1D	121242963	+	NA	NA	NA	NA	wheat	NA	TT	TT	TT	CC	TT	TT	TT	TT	TT	CC	TT	TT	TT	TT	TT	CC	CC	TT	TT	TT	CC	CC	TT	TT	TT	TT	TT	TT	TT	TT	TT	TC	CC	TT	TT	TT	TT	TT	TT
AX-94462772	T/C	1D	111694798	+	NA	NA	NA	NA	wheat	NA	TT	TT	TT	NA	TT	TT	TT	TT	TT	CC	TT	TC	TT	TT	TT	CC	CC	TT	TT	TT	CC	CC	TT	TT	TT	TT	TT	TT	TT	TT	TT	NA	CC	TT	TT	TT	TT	TT	TT
AX-94465405	T/C	1D	140051824	+	NA	NA	NA	NA	wheat	NA	TT	TT	TT	CC	TT	TT	TT	TT	TT	CC	TC	NA	TT	TT	TT	CC	CC	TT	TT	TT	CC	CC	TT	TT	NA	TT	TT	TT	TT	TT	TT	NA	CC	TT	TT	TT	TT	TT	TT
AX-94465984	C/T	1D	293593718	+	NA	NA	NA	NA	wheat	NA	CC	NA	CC	TC	CC	NA	CC	CC	TC	CC	NA	CC	CC	CC	CC	NA	CC	TC	CC	CC	CC	NA	TC	CC	TC	CC	CC	CC	NA	CC	CC	NA	CC	CC	CC	CC	CC	TC	CC
AX-94466473	G/A	1D	97533147	+	NA	NA	NA	NA	wheat	NA	GG	GG	GG	GG	GG	GG	GG	GG	GG	GG	GG	GG	GG	GG	GG	AA	GG	GG	GG	GG	AA	GG	GG	GG	GG	GG	GG	GG	GG	GG	GG	GG	GG	GG	GG	GG	GG	GG	GG
AX-94470833	T/C	1D	214400395	+	NA	NA	NA	NA	wheat	NA	TT	TT	TT	NA	TT	TT	TT	TT	TT	TT	TT	TT	TT	TT	TT	TT	TT	NA	NA	TT	TT	TT	TT	TT	TT	TT	TT	TT	TT	TT	TT	TT	TT	TT	TT	TT	TC	TT	TT
AX-94470925	C/A	1D	131291448	+	NA	NA	NA	NA	wheat	NA	CC	CC	CC	AA	CC	CC	CC	CC	CC	AA	CC	CC	CC	CC	NA	AA	AA	CC	CC	CC	AA	AA	CC	CC	CC	CC	CC	CC	CC	CC	CC	CC	AA	CC	CC	CC	CC	CC	CC
AX-94471045	G/C	1D	130609523	+	NA	NA	NA	NA	wheat	NA	NA	NA	GG	CC	GG	GG	CG	GG	NA	CC	NA	GG	NA	CG	GG	CC	CC	CG	CG	GG	CC	CC	CG	GG	CG	GG	GG	GG	NA	GG	GG	CG	CC	GG	GG	GG	GG	GG	GG
AX-94471137	T/C	1D	414508759	+	NA	NA	NA	NA	wheat	NA	TT	TT	TC	TT	NA	TC	TT	CC	TT	TC	TT	TT	TT	TT	TT	TT	TT	TT	NA	TT	TT	TT	TC	TT	TT	TT	TT	TT	TT	TT	TT	TC	TT	TT	TT	NA	CC	NA	TC
AX-94471395	C/T	1D	253208862	+	NA	NA	NA	NA	wheat	NA	CC	CC	CC	CC	CC	CC	CC	TT	CC	CC	CC	CC	CC	CC	CC	CC	CC	CC	CC	CC	CC	CC	CC	CC	CC	CC	CC	CC	CC	CC	CC	CC	CC	CC	TT	CC	CC	CC	TT
AX-94471767	A/G	1D	75538101	+	NA	NA	NA	NA	wheat	NA	AA	AA	AA	GG	AA	AA	AA	AA	AA	GG	AG	AA	AA	AA	AA	GG	GG	AA	AA	AA	GG	GG	AA	AA	AG	AA	AA	AA	AA	AA	AA	AG	GG	AA	AA	AA	AA	AA	AA
AX-94472136	C/G	1D	494858756	+	NA	NA	NA	NA	wheat	NA	CC	GG	CC	GG	CC	CC	CC	GG	CC	GG	CC	CC	CC	GG	GG	GG	GG	CC	CC	CC	CC	GG	CC	CC	CC	CC	GG	CC	GG	GG	GG	GG	GG	CC	GG	GG	CC	CC	CC
AX-94472923	C/T	1D	38781446	+	NA	NA	NA	NA	wheat	NA	CC	CC	CC	CC	CC	CC	CC	CC	CC	CC	CC	TT	CC	CC	CC	TC	CC	CC	CC	CC	CC	CC	CC	CC	CC	CC	CC	CC	CC	CC	CC	CC	CC	CC	CC	CC	CC	CC	CC
AX-94473249	A/C	1D	489793635	+	NA	NA	NA	NA	wheat	NA	AA	CC	NA	CC	AA	AA	AA	CC	AA	CC	AA	AA	AA	CC	CC	CC	CC	AA	AA	AA	AA	CC	AC	AA	AC	AA	CC	AA	CC	CC	CC	CC	CC	NA	CC	CC	AA	AA	AA
AX-94473370	C/G	1D	421023616	+	NA	NA	NA	NA	wheat	NA	CC	GG	CC	CC	CC	CC	CG	CC	CC	CC	CC	CC	CC	CC	CC	CC	CC	NA	CC	CC	CC	CC	CC	CC	CC	CC	CC	CC	CC	CC	CC	CC	CC	CC	GG	CC	CC	CC	CC
AX-94473624	G/T	1D	19313725	+	NA	NA	NA	NA	wheat	NA	GG	GG	GG	TT	GG	GG	GG	GG	GG	TT	GG	GG	GG	GG	GG	NA	NA	GG	GG	GG	TT	TT	GG	GG	GG	NA	NA	GG	GG	GG	GG	TG	TT	GG	TG	GG	TG	GG	NA
AX-94474486	A/G	1D	382741982	+	NA	NA	NA	NA	wheat	NA	GG	GG	AA	NA	GG	AA	GG	GG	GG	AA	NA	GG	GG	AA	AA	GG	GG	AA	AA	GG	AA	AA	NA	AA	NA	NA	AA	AA	AA	AA	AA	AA	AA	AA	GG	GG	AA	AA	AG
AX-94475200	G/C	1D	43026017	+	NA	NA	NA	NA	wheat	NA	NA	CG	GG	CG	GG	GG	GG	GG	GG	CG	GG	CG	GG	GG	GG	CG	GG	CG	NA	GG	GG	GG	NA	GG	NA	CG	GG	GG	CG	GG	GG	NA	GG	GG	CG	CG	GG	GG	GG
AX-94475346	C/G	1D	76799001	+	NA	NA	NA	NA	wheat	NA	CC	CC	CC	GG	CC	CC	CC	CC	CC	GG	CC	CC	CC	CC	CC	GG	GG	NA	CC	CC	GG	GG	CC	CC	CC	CC	CC	CC	CC	CC	CC	CG	GG	CC	CC	CC	CC	CC	CC
AX-94477312	C/T	1D	11494006	+	NA	NA	NA	NA	wheat	NA	TC	TT	CC	TT	TC	CC	NA	CC	TC	CC	TC	NA	TC	NA	TC	TT	TT	TT	TT	CC	CC	CC	NA	NA	NA	CC	TT	CC	TC	CC	CC	NA	TT	CC	TT	TT	TC	CC	CC
AX-94478940	A/G	1D	352414137	+	NA	NA	NA	NA	wheat	NA	AA	AA	AA	AA	AA	AA	AA	AA	NA	NA	AA	AA	AA	AA	AA	AG	NA	AG	NA	AA	AG	AG	AA	AA	AA	AA	AA	AA	AA	AA	AA	AG	AG	AA	AA	AA	AA	AA	AA
AX-94479292	C/A	1D	448656139	+	NA	NA	NA	NA	wheat	NA	AC	CC	CC	CC	CC	CC	AA	CC	CC	CC	AA	CC	CC	AA	AC	CC	CC	CC	AC	CC	CC	CC	CC	AA	CC	AC	AA	CC	CC	NA	CC	CC	CC	CC	AA	AA	AA	AA	AA
AX-94479947	C/T	1D	443825437	+	NA	NA	NA	NA	wheat	NA	CC	CC	CC	CC	CC	CC	CC	CC	CC	CC	CC	CC	CC	CC	CC	CC	CC	CC	CC	CC	CC	CC	CC	CC	CC	CC	CC	CC	CC	CC	CC	CC	CC	CC	TT	TT	CC	TT	TT
AX-94480272	T/C	1D	473866771	+	NA	NA	NA	NA	wheat	NA	TT	TT	TT	TC	TT	TT	TT	TT	TT	TC	TT	TC	TT	TT	TT	TT	TC	TC	TT	TT	TT	TC	TC	TT	TC	TT	TT	TT	TT	TC	TC	TT	TT	TT	TT	TT	TT	TT	TT
AX-94480700	G/C	1D	205483669	+	NA	NA	NA	NA	wheat	NA	GG	GG	GG	GG	GG	GG	GG	GG	GG	GG	GG	GG	NA	GG	GG	GG	GG	GG	GG	GG	GG	GG	GG	GG	GG	GG	GG	GG	CG	GG	GG	GG	GG	GG	GG	GG	CG	GG	GG
AX-94480940	C/T	1D	97537103	+	NA	NA	NA	NA	wheat	NA	CC	CC	CC	TT	CC	CC	CC	CC	CC	TT	CC	CC	CC	CC	CC	TT	TT	CC	CC	CC	TT	TT	CC	CC	CC	CC	CC	CC	CC	CC	CC	NA	TT	CC	CC	CC	CC	CC	CC
AX-94482484	G/A	1D	2219227	+	NA	NA	NA	NA	wheat	NA	AG	GG	AG	GG	GG	GG	AG	GG	AG	NA	GG	GG	GG	GG	GG	GG	GG	GG	GG	GG	GG	GG	AG	GG	GG	GG	GG	GG	GG	GG	AG	GG	GG	GG	GG	GG	GG	GG	GG
AX-94483152	C/T	1D	93126236	+	NA	NA	NA	NA	wheat	NA	CC	CC	CC	NA	CC	CC	CC	CC	CC	TT	CC	CC	CC	CC	NA	TT	TT	NA	CC	CC	TT	TT	CC	CC	CC	CC	CC	CC	CC	CC	CC	TC	TT	CC	CC	CC	CC	CC	CC
AX-94483422	C/T	1D	388641087	+	NA	NA	NA	NA	wheat	NA	CC	CC	CC	TT	CC	CC	TT	CC	TT	CC	CC	CC	CC	CC	NA	CC	TT	NA	TC	CC	TT	CC	CC	CC	CC	CC	CC	CC	CC	CC	CC	TT	TT	CC	CC	CC	CC	CC	CC
AX-94483483	G/A	1D	206101173	+	NA	NA	NA	NA	wheat	NA	GG	AA	GG	AG	GG	GG	AG	GG	AG	GG	NA	GG	NA	GG	GG	NA	NA	AG	GG	GG	GG	GG	NA	NA	AG	AA	GG	GG	AG	GG	GG	GG	GG	GG	AA	AA	NA	GG	GG
AX-94484191	G/A	1D	492949093	+	NA	NA	NA	NA	wheat	NA	GG	AA	GG	AG	GG	GG	GG	AA	GG	AA	GG	NA	GG	AA	AA	AA	AA	GG	GG	GG	GG	AA	NA	GG	GG	GG	AA	GG	AA	AA	AA	AA	AA	GG	AA	AA	GG	GG	GG
AX-94484855	G/A	1D	33712312	+	NA	NA	NA	NA	wheat	NA	NA	AA	GG	AG	GG	GG	GG	GG	GG	GG	GG	GG	GG	GG	GG	GG	GG	GG	GG	GG	GG	GG	GG	GG	GG	AA	GG	GG	GG	GG	GG	GG	GG	GG	AA	AA	GG	GG	GG
AX-94485300	A/T	1D	489549578	+	NA	NA	NA	NA	wheat	NA	AA	TT	AA	TT	AA	AA	AA	TT	AA	TT	AA	AA	AA	TT	TT	TT	TT	AT	AA	AA	AA	TT	AA	AA	AT	AA	TT	AA	TT	TT	TT	TT	TT	AA	TT	TT	NA	AA	AA
AX-94485904	C/G	1D	364029651	+	NA	NA	NA	NA	wheat	NA	CC	CC	GG	CG	CG	GG	CC	GG	CC	NA	GG	CC	CC	GG	CG	CC	CC	CG	CG	CC	GG	GG	GG	CC	GG	CG	GG	GG	GG	GG	GG	GG	GG	GG	CC	CC	CG	GG	GG
AX-94486899	A/G	1D	78130766	+	NA	NA	NA	NA	wheat	NA	AA	AA	AA	GG	AA	AA	AA	AA	AA	GG	AA	AA	AA	AA	AA	GG	GG	NA	AA	AA	GG	GG	AA	AA	AA	AA	AA	AA	AA	AA	AA	NA	GG	AA	AA	AA	AA	AA	AA
AX-94486989	T/C	1D	214400180	+	NA	NA	NA	NA	wheat	NA	TT	TT	TT	TC	TT	TT	TT	TT	TT	TT	TT	TT	TT	TT	TT	TT	TT	NA	NA	TT	TT	TT	TC	TT	TC	TT	TT	TT	TT	TT	TT	NA	TT	TT	TT	TT	CC	NA	TT
AX-94487765	A/G	1D	178461611	+	NA	NA	NA	NA	wheat	NA	AA	AA	AA	AG	AA	AA	NA	AA	AG	AG	NA	AA	NA	NA	AA	NA	NA	AG	AA	AA	AG	AG	NA	NA	AG	AA	AA	AA	NA	AA	AA	AA	AG	AA	AA	AA	AA	AA	AA
AX-94488154	A/G	1D	486727525	+	NA	NA	NA	NA	wheat	NA	AA	GG	AA	GG	AA	AA	AA	GG	AA	GG	AA	AA	AA	GG	GG	GG	GG	AA	AA	AA	AA	GG	AA	AA	AA	AA	GG	AA	GG	GG	GG	GG	GG	AA	GG	GG	AA	AA	AA
AX-94488247	G/C	1D	418045844	+	NA	NA	NA	NA	wheat	NA	GG	CC	GG	GG	GG	GG	GG	GG	GG	GG	GG	GG	GG	GG	GG	GG	GG	CG	GG	GG	GG	GG	GG	GG	GG	GG	GG	GG	NA	GG	GG	GG	GG	GG	CC	GG	GG	GG	GG
AX-94489702	T/G	1D	130307049	+	NA	NA	NA	NA	wheat	NA	TG	TT	TT	GG	TT	TT	TT	TT	TT	GG	TT	TT	TT	TT	TT	GG	NA	GG	NA	TT	GG	GG	NA	TT	TG	TT	TT	TT	NA	TT	TT	TG	GG	TT	TT	TT	TT	TT	TT
AX-94490037	C/T	1D	379456065	+	NA	NA	NA	NA	wheat	NA	TC	CC	CC	TT	CC	CC	NA	CC	TT	CC	CC	NA	CC	CC	TC	CC	TC	TC	NA	CC	TT	CC	CC	CC	CC	CC	CC	CC	CC	CC	CC	TT	TT	CC	CC	CC	CC	CC	CC
AX-94490662	T/C	1D	3755606	+	NA	NA	NA	NA	wheat	NA	TC	TT	TT	TT	TT	TC	TC	TT	TT	TT	TT	TT	TT	TT	TT	NA	TT	TT	TT	TT	TT	TC	CC	TT	TT	NA	TT	TT	TT	CC	CC	CC	CC	TT	TT	TT	TT	TT	TT
AX-94491860	C/A	1D	58449734	+	NA	NA	NA	NA	wheat	NA	CC	CC	CC	AC	CC	CC	CC	CC	CC	AC	CC	CC	CC	CC	CC	CC	CC	CC	CC	CC	AC	AC	CC	CC	AC	CC	CC	CC	CC	CC	CC	CC	AC	CC	CC	CC	CC	CC	CC
AX-94491903	C/T	1D	73679336	+	NA	NA	NA	NA	wheat	NA	CC	CC	CC	CC	CC	CC	CC	CC	CC	CC	CC	CC	CC	CC	CC	TT	CC	CC	CC	CC	TC	CC	CC	CC	CC	CC	CC	CC	CC	CC	CC	CC	CC	CC	CC	CC	CC	CC	CC
AX-94492556	T/G	1D	86205659	+	NA	NA	NA	NA	wheat	NA	TT	TT	TT	GG	TT	TT	TT	TT	TT	GG	TT	TT	TT	TT	TT	GG	GG	TT	TT	TT	GG	GG	TT	TT	TT	TT	TT	TT	TT	TT	TT	TT	GG	TT	TT	TT	TT	TT	TT
AX-94494350	C/A	1D	492408395	+	NA	NA	NA	NA	wheat	NA	CC	CC	CC	CC	CC	CC	CC	CC	CC	CC	CC	CC	CC	CC	CC	CC	CC	CC	CC	CC	CC	CC	CC	CC	CC	CC	CC	CC	CC	CC	CC	CC	CC	CC	CC	CC	CC	CC	CC
AX-94495992	C/T	1D	408238972	+	NA	NA	NA	NA	wheat	NA	TC	CC	TT	TC	TT	TT	CC	TT	CC	TT	CC	CC	CC	CC	TC	TC	TC	TC	TT	TT	CC	CC	TT	CC	NA	CC	CC	CC	CC	CC	CC	TT	CC	CC	CC	TT	CC	TT	TT
AX-94497626	T/G	1D	494152663	+	NA	NA	NA	NA	wheat	NA	TT	GG	TT	GG	TT	TT	TT	GG	TT	GG	TT	TT	TT	GG	GG	GG	GG	NA	TT	TT	TT	GG	TT	TT	TT	TT	GG	TT	GG	GG	GG	GG	GG	TT	GG	GG	NA	TT	TT
AX-94499781	C/T	1D	58450993	+	NA	NA	NA	NA	wheat	NA	CC	CC	CC	NA	CC	NA	CC	CC	CC	TC	CC	CC	CC	CC	CC	TC	TC	CC	NA	CC	TC	TC	CC	CC	CC	CC	CC	CC	CC	CC	CC	CC	TC	CC	CC	CC	CC	CC	CC
AX-94499961	G/C	1D	483115506	+	NA	NA	NA	NA	wheat	NA	GG	CC	GG	GG	GG	GG	GG	GG	GG	CC	CG	GG	CG	GG	GG	GG	GG	GG	CG	GG	CC	GG	NA	CG	CG	CC	GG	GG	CG	GG	GG	GG	GG	CC	GG	CG	CG	GG	GG
AX-94500346	C/T	1D	95869434	+	NA	NA	NA	NA	wheat	NA	CC	CC	CC	TT	CC	CC	CC	CC	CC	TT	CC	CC	CC	CC	CC	TT	TT	CC	CC	CC	TT	TT	CC	CC	CC	CC	CC	CC	CC	CC	CC	NA	TT	CC	CC	CC	CC	CC	CC
AX-94501085	A/G	1D	295965955	+	NA	NA	NA	NA	wheat	NA	AG	AA	AA	AG	AA	AA	NA	AA	AG	AA	AG	AA	AA	NA	AA	AG	AA	AG	AG	AA	AA	AA	AG	AA	AG	AA	AA	AA	AG	AA	AA	AA	AA	AA	AA	AA	AA	AA	AA
AX-94501983	T/C	1D	146491524	+	NA	NA	NA	NA	wheat	NA	TT	TT	TT	TC	TT	TT	TT	TT	TT	TC	TT	TT	TT	TT	TT	TC	TC	TT	TT	TT	CC	CC	TT	TT	TC	TT	TT	TT	TT	TT	TT	TT	NA	TT	TT	TT	TT	TT	TT
AX-94502320	T/G	1D	454176450	+	NA	NA	NA	NA	wheat	NA	TT	GG	GG	GG	GG	TT	TG	GG	TT	TT	TT	GG	GG	TT	TT	GG	GG	TT	NA	GG	GG	GG	GG	TT	GG	TG	TT	TT	TT	TT	GG	TT	GG	GG	TT	TT	GG	TT	TT
AX-94502711	A/G	1D	486118841	+	NA	NA	NA	NA	wheat	NA	AA	GG	AA	GG	AA	AA	AA	GG	AG	GG	AA	AA	AA	GG	GG	GG	GG	AA	NA	AA	AA	GG	NA	AA	AA	AA	GG	AA	GG	GG	GG	GG	GG	AA	GG	GG	AA	AA	AA
AX-94503893	C/T	1D	408245557	+	NA	NA	NA	NA	wheat	NA	CC	CC	TT	CC	TT	TT	CC	TT	CC	TT	CC	CC	CC	CC	CC	CC	CC	CC	TT	TT	CC	CC	NA	CC	CC	CC	CC	CC	CC	CC	CC	TC	CC	CC	CC	TT	CC	TT	TT
AX-94504042	G/A	1D	81277418	+	NA	NA	NA	NA	wheat	NA	GG	GG	GG	AG	GG	GG	GG	GG	GG	AA	GG	GG	GG	GG	GG	AG	AG	GG	GG	GG	AA	AA	GG	GG	GG	GG	GG	GG	GG	GG	GG	NA	AA	GG	GG	GG	GG	GG	GG
[truncated: 12,791 more rows]
[truncated: 241 more columns]

## Sheet: Phenotypic Data
Genotype	DH_Dharwad	DH_IARI-DELHI	DH_IARI-Jharkhand	DH_KARNAL	DH_Pooled	GFD_Dharwad	GFD_IARI-Delhi	GFD_IARI-Jharkhand	GFD_Karnal	GFD_Pooled	GNPS_Dharwad	GNPS_IARI-Jharkhand	GNPS_Pooled	GWPS_Dharwad	GWPS_IARI-Delhi	GWPS_IARI-Jharkhand	GWPS_Karnal	GWPS_Ludhiana	GWPS_Pooled	PH_Dharwad	PH_IARI-Delhi	PH_IARI-Jharkhand	PH_Karnal	PH_Ludhiana	PH_Pooled	GY_Dharwad	GY_IARI-Delhi	GY_IARI-JKD	GY_Karnal	GY_Ludhiana	GY_Pooled
AAI-W22	62.843	97.468	88.419	98.679	86.794	44.283	44.827	31.243	40.735	42.897	81.659	71.609	77.681	3.032	3.835	2.65	3.202	1.223	2.88	65.084	89.657	91.142	104.939	103.318	89.721	185.59	319.822	205.13	500.739	414.035	314.458
AAI-W29	60.066	105.083	87.388	95.276	87.275	44.283	44.827	32.92	42.738	43.136	36.144	70.682	54.635	1.895	2.595	2.524	3.667	1.295	2.487	87.028	104.552	105.472	118.113	109.544	105.657	340.663	387.69	239.604	506.012	426.714	377.428
AKAW5080	55.096	96.634	79.6	89.991	80.225	44.283	44.827	37.318	45.636	44.57	44.869	49.017	47.878	1.64	1.256	2.262	2.397	2.263	1.955	77.823	104.552	94.379	109.194	107.107	98.548	238.635	376.34	246.852	479.973	580.827	381.368
AKAW5088	54.56	89.019	84.524	88.99	78.53	44.283	44.827	31.792	47.256	45.047	38.133	48.72	44.282	1.789	1.704	2.382	2.906	1.707	2.144	80.731	111.612	100.65	112.074	117.128	104.708	256.817	419.135	255.861	555.774	487.549	392.886
AKAW5099	54.268	85.369	81.547	86.468	76.579	44.283	44.827	29.071	47.809	45.286	64.838	47.322	56.952	3.019	1.651	2.406	3.422	2.007	2.559	72.301	102.723	93.587	103.843	99.796	93.936	369.539	392.419	256.515	551.579	527.685	423.772
BCW5	61.186	104.039	89.392	98.679	88.253	44.283	44.827	32.892	39.286	42.42	51.123	58.516	55.769	2.273	2.009	2.351	2.718	1.859	2.274	79.811	100.634	90.35	111.182	102.505	96.062	309.756	557.227	285.655	577.67	515.006	450.299
BRW3863	55.388	93.713	84.524	95.156	81.69	44.283	44.827	33.442	41.46	43.136	60.914	62.472	62.671	2.684	1.974	2.058	3.108	2.172	2.421	80.731	109.782	104.612	123.667	114.691	107.206	430.072	433.322	255.861	511.982	590.291	437.353
BRW3869	60.358	97.468	88.419	95.156	85.093	44.283	44.827	26.844	42.184	42.897	27.858	58.61	44.234	1.424	2.306	2.37	3.548	2.314	2.467	77.97	100.634	103.027	121.884	104.942	101.634	232.754	433.322	268.745	561.1	631.92	426.283
BRW3877	59.238	94.756	86.415	96.157	84.358	44.283	44.827	28.521	41.289	42.897	57.762	46.851	53.187	2.517	0.276	2.381	3.559	1.959	2.2	73.221	107.297	104.679	120.788	107.919	103.351	322.375	458.628	283.893	643.305	520.599	461.672
CG1029	56.753	100.389	80.573	89.11	81.684	44.283	44.827	36.219	48.533	45.047	24.899	44.025	35.377	1.402	2.946	2.368	2.642	1.352	2.167	71.38	94.49	92.794	102.06	103.045	92.207	435.953	429.307	271.009	532.642	448.857	424.71
CG1034	62.551	100.389	84.467	101.442	87.761	44.283	44.827	27.971	36.942	41.464	52.721	54.104	54.394	2.517	0.276	2.48	3.278	2.348	2.233	75.062	107.297	93.587	120.788	107.919	101.046	379.164	458.628	262.957	497.727	598.542	438.219
CG1035	59.238	96.634	86.415	97.919	85.33	44.283	44.827	34.019	40.564	42.42	61.058	46.38	54.587	3.403	1.247	2.269	2.195	1.978	2.2	85.187	101.808	93.587	111.87	103.857	99.124	549.531	520.107	271.009	581.76	509.085	493.193
CG1036	56.753	87.246	85.441	89.11	79.496	44.283	44.827	32.92	47.084	44.57	39.731	52.22	46.961	1.63	1.202	2.431	2.563	1.712	1.928	61.255	84.427	90.417	100.276	96.546	85.482	251.148	420.794	246.852	509.562	444.428	373.113
CG1037	60.066	93.818	86.415	95.276	84.115	44.283	44.827	31.82	42.013	42.897	22.185	56.082	40.204	0.991	1.516	2.456	2.585	2.538	2.035	75.062	107.297	101.51	114.545	108.732	101.814	260.773	515.378	265.372	549.804	642.827	452.853
DBW107	62.551	96.634	88.362	96.157	86.302	44.283	44.827	29.62	41.289	43.136	57.083	70.87	65.157	2.105	0.276	2.711	2.946	2.016	2.071	69.539	104.552	99.133	109.194	107.919	98.164	266.548	496.461	248.462	510.746	513.513	406.51
DBW110	62.551	97.573	90.309	95.276	86.789	44.283	44.827	35.669	42.738	43.375	43.996	60.697	53.428	2.014	1.561	2.667	3.104	2.026	2.342	78.744	104.552	94.379	111.87	104.67	98.74	402.264	553.211	287.919	598.33	553.37	489.628
DBW173	59.53	101.223	89.392	97.799	86.794	44.283	44.827	31.243	40.011	42.42	65.664	51.545	59.437	2.456	2.054	2.5	2.848	1.868	2.398	71.527	103.379	100.65	118.317	109.817	100.673	304.944	561.01	287.266	664.662	518.549	478.818
DBW187	58.888	93.301	85.994	92.009	82.464	44.472	44.857	31.595	44.484	44.362	34.809	55.207	45.776	2.196	1.907	2.879	3.148	1.98	2.475	73.186	102.802	98.455	110.919	107.547	98.719	326.703	484.859	258.114	598.878	594.801	461.657
DBW290	57.581	89.124	84.467	93.515	81.198	44.283	44.827	36.219	43.462	43.375	49.522	55.234	53.38	2.709	2.362	2.829	3.335	2.339	2.806	75.062	103.637	103.095	117.221	107.107	101.622	223.234	340.398	204.173	545.069	613.599	388.873
DBW291	57.045	91.835	80.63	88.99	79.016	44.283	44.827	31.792	46.531	44.331	32.705	68.689	51.811	1.743	2.711	2.824	2.804	1.659	2.432	79.811	95.146	104.612	118.317	104.942	100.481	340.557	419.135	233.314	563.467	462.749	401.141
DBW296	60.066	99.45	88.362	97.038	86.546	44.283	44.827	31.27	41.289	42.897	43.221	53.915	49.567	1.594	1.975	2.617	2.556	1.788	2.144	64.017	105.467	95.171	106.519	103.857	94.705	190.508	453.899	234.773	505.42	497.571	374.989
DBW303	55.925	91.94	82.52	90.872	80.225	44.283	44.827	31.27	43.462	43.375	51.751	70.211	62.164	3.229	2.083	2.792	2.729	2.51	2.722	72.301	107.297	95.171	114.545	106.294	99.124	469.641	529.565	294.361	601.88	662.313	523.776
DBW306	58.701	86.203	84.524	95.156	80.717	44.283	44.827	30.143	41.46	42.659	61.108	52.016	57.41	3.004	2.504	2.818	3.137	2.333	2.851	66.925	98.805	95.104	108.507	110.629	95.485	295.318	404.947	251.835	561.1	645.205	431.724
DBW307	55.925	88.185	83.494	94.395	80.469	44.283	44.827	31.27	42.738	43.614	50.2	47.51	49.76	2.307	2.056	2.518	3.054	2.272	2.49	79.664	103.637	93.587	117.221	106.294	100.085	370.501	411.336	224.305	589.453	585.256	444.41
DBW308	60.358	101.223	89.392	95.156	86.308	44.283	44.827	31.243	42.909	43.136	44.919	43.727	45.103	2.301	2.405	2.289	2.79	2.248	2.434	77.049	103.379	96.689	115.641	103.318	98.752	376.171	508.989	226.067	581.221	618.634	462.87
DBW309	55.388	97.468	85.498	95.156	82.905	44.283	44.827	31.792	43.633	43.853	46.276	52.016	50.026	2.228	1.992	2.55	3.122	1.707	2.392	72.447	103.379	95.104	111.182	104.13	96.638	287.618	485.343	279.213	585.955	479.577	425.345
DBW310	61.722	102.266	91.283	104.085	90.435	44.283	44.827	29.62	35.493	40.986	21.894	69.458	46.913	0.644	1.759	2.181	2.996	1.855	1.908	71.38	101.808	98.341	117.221	105.482	98.932	235.747	529.565	279.062	609.573	475.428	437.468
DBW311	60.894	100.389	84.467	93.515	85.087	44.283	44.827	33.469	44.187	43.614	25.481	33.852	30.454	0.808	1.867	2.163	2.397	1.741	1.785	62.176	100.893	92.794	103.843	103.045	92.015	208.796	553.211	256.515	481.749	450.628	385.871
DBW312	61.722	103.205	92.256	103.204	90.678	44.283	44.827	35.119	36.942	41.225	66.486	52.503	60.427	2.343	2.263	2.163	2.902	1.836	2.314	71.38	99.978	84.871	104.735	99.796	91.247	248.26	676.17	279.867	602.472	505.542	473.305
DBW313	62.551	97.573	88.362	98.8	87.275	44.283	44.827	32.37	39.115	42.42	52.042	55.423	54.732	2.087	2.191	2.206	2.83	2.291	2.331	67.698	89.001	100.718	106.519	102.233	92.976	341.625	439.711	237.994	537.968	598.542	434.091
DBW314	62.551	102.266	86.415	101.442	88.733	44.283	44.827	29.071	36.942	41.703	65.42	55.611	61.489	2.663	2.631	2.206	3.444	2.614	2.75	73.221	107.297	95.171	112.762	105.482	98.74	460.016	487.003	236.383	529.683	667.627	478.183
DBW315	62.014	104.039	89.392	100.441	88.982	44.283	44.827	26.844	37.113	41.464	60.817	79.71	71.455	2.575	2.144	2.239	3.245	1.337	2.362	73.368	103.379	95.896	124.559	110.629	101.442	400.234	674.51	290.487	550.448	527.406	486.323
DBW316	61.722	91.94	88.362	94.395	84.358	44.283	44.827	29.071	42.738	43.614	31.976	58.154	46.14	1.658	1.786	2.331	2.57	2.453	2.166	78.744	100.893	97.548	111.87	105.482	98.932	294.461	553.211	295.167	572.883	618.027	475.931
DBW317	62.843	91.835	89.392	96.037	84.85	44.283	44.827	31.792	40.735	42.42	45.501	57.197	52.294	2.228	1.911	2.488	3.086	1.925	2.391	83.493	104.293	101.443	110.29	104.13	100.481	295.318	466.427	265.524	530.328	529.177	412.774
DBW318	62.843	96.529	89.392	93.394	85.336	44.283	44.827	31.243	43.633	43.853	30.475	56.726	44.572	1.286	1.794	2.812	3.404	1.84	2.338	68.766	109.782	104.612	104.048	102.505	97.599	255.855	480.614	262.303	475.292	535.377	391.009
DBW319	57.581	94.756	86.415	94.395	83.385	44.283	44.827	29.62	42.738	43.614	43.318	57.683	51.546	2.261	2.128	2.593	3.27	1.38	2.401	82.426	113.7	102.302	117.221	106.294	104.888	351.25	524.836	307.245	652.773	358.514	454.542
DBW320	53.44	95.695	83.494	94.395	81.684	44.283	44.827	35.119	42.738	43.614	49.037	45.909	48.361	2.206	1.822	2.748	2.917	1.731	2.352	72.301	102.723	92.002	108.303	100.608	94.705	359.913	619.42	295.167	623.776	538.313	501.073
DBW321	62.551	95.695	87.388	98.8	86.546	44.283	44.827	29.071	39.115	42.659	66.002	50.336	59.075	2.316	2.164	2.387	2.917	2.481	2.481	73.221	102.723	88.833	117.221	106.294	97.395	425.365	539.024	290.335	543.294	633.084	491.317
DBW322	61.722	85.369	83.494	92.634	80.955	44.283	44.827	30.17	43.462	43.614	37.501	53.068	46.285	1.959	1.912	2.262	2.946	2.775	2.387	68.619	97.234	90.417	110.978	102.233	93.36	220.347	373.503	238.799	478.79	618.913	383.057
DBW323	61.186	101.223	93.286	101.322	89.225	44.283	44.827	27.943	37.113	41.703	49.669	52.016	51.715	2.072	2.207	2.251	2.956	1.783	2.291	78.89	114.356	100.65	120.992	110.629	105.285	488.787	584.656	321.891	603.709	564.606	517.844
DBW324	59.53	104.039	93.286	102.203	89.711	44.283	44.827	29.043	36.388	40.986	49.669	52.958	52.198	1.999	2.324	2.345	3.324	2.077	2.476	80.731	118.93	96.689	121.884	112.254	106.245	484.936	423.864	268.745	514.941	536.263	438.666
DBW326	56.753	91.001	87.388	94.395	82.413	44.283	44.827	31.82	42.738	43.136	56.308	56.364	57.338	2.663	2.074	2.705	2.613	1.836	2.425	72.301	98.149	104.679	110.086	107.919	98.932	474.454	520.107	300.803	607.798	475.428	486.626
DBW327	60.894	96.634	85.441	93.515	84.358	44.283	44.827	32.37	42.738	43.136	49.619	59.096	55.407	2.635	2.415	2.574	2.888	2.301	2.608	72.301	97.234	92.002	107.411	103.045	93.936	530.281	496.461	299.193	545.069	588.799	496.57
DBW328	60.066	93.818	84.467	94.395	83.385	44.283	44.827	29.62	42.013	42.897	48.843	56.741	53.815	2.297	2.074	2.742	3.104	2.434	2.601	73.221	99.978	98.341	113.653	111.169	99.508	578.407	614.69	307.245	658.691	618.027	573.497
DBW329	60.066	96.634	87.388	95.276	85.087	44.283	44.827	30.17	42.013	42.897	55.532	60.98	59.317	2.352	1.912	2.673	2.57	2.386	2.416	75.982	99.978	94.379	111.87	104.67	97.203	341.625	416.065	256.515	543.294	608.284	437.468
DBW330	60.358	97.468	88.419	96.037	85.336	44.283	44.827	27.943	41.46	43.136	50.638	39.677	45.875	2.447	1.794	2.332	3.266	1.574	2.343	80.731	117.1	112.536	114.749	111.441	107.974	509	579.927	330.749	643.358	443.263	509.776
DBW331	62.551	94.756	87.388	99.68	86.546	44.283	44.827	26.871	38.391	42.181	48.552	57.212	53.911	1.968	1.912	2.399	3.451	2.158	2.438	81.505	102.723	107.849	117.221	107.919	104.12	549.531	520.107	287.919	639.163	549.828	523.964
DBW332	62.551	96.634	86.415	95.276	85.573	44.283	44.827	27.971	42.013	43.375	46.517	62.393	55.552	2.27	2.164	2.81	3.242	2.348	2.652	81.505	97.234	99.133	102.06	101.42	96.05	344.513	505.919	295.167	632.061	601.199	491.504
DBW334	60.358	94.651	86.471	95.156	83.878	44.283	44.827	31.243	42.909	43.136	53.159	58.61	56.831	2.812	2.54	2.637	3.259	1.944	2.724	67.845	107.953	99.858	113.857	100.881	97.599	385.796	494.802	278.408	640.399	547.777	477.88
DBW335	54.268	91.001	78.626	94.395	79.496	44.283	44.827	35.119	43.462	43.853	42.542	51.749	48.119	1.731	1.39	2.337	2.722	2.88	2.222	74.142	101.808	91.21	102.952	101.42	93.744	211.684	449.169	221.084	482.34	641.941	398.254
DBW39	61.722	96.634	95.177	101.442	89.219	44.283	44.827	26.871	36.942	41.703	62.803	67.103	66.074	2.663	2.146	2.418	3.494	1.912	2.592	88.869	110.956	103.887	119.004	111.169	107.578	308.899	491.732	249.267	503.645	486.942	406.135
DBW88	67.52	103.205	89.335	101.442	91.164	44.283	44.827	30.72	39.115	42.659	31.394	60.038	46.816	1.283	2.487	2.91	3.516	2.643	2.675	71.38	100.893	97.548	105.627	104.67	95.858	276.173	482.274	284.698	624.96	669.398	483.249
GW322	60.066	98.511	81.547	93.515	83.629	44.283	44.827	30.72	42.738	43.614	46.226	57.683	52.994	1.987	1.633	2.437	2.563	1.617	2.069	74.142	94.49	92.794	105.627	98.171	92.399	372.426	468.086	315.298	625.552	466.571	463.548
GW513	55.096	89.124	77.652	86.468	76.822	44.283	44.827	35.669	49.258	45.764	47.583	56.741	53.187	2.16	1.768	2.555	3.473	1.921	2.452	74.142	102.723	95.964	109.194	103.045	96.819	434.99	335.669	254.099	474.647	487.828	391.875
GW519	55.096	100.389	84.467	97.038	84.358	44.283	44.827	35.669	42.013	43.375	43.609	49.112	47.299	2.142	1.57	2.256	2.707	1.541	2.057	74.142	89.916	94.379	105.627	104.67	93.36	289.649	330.94	254.904	448.017	402.8	336.338
GW521	56.753	90.063	79.6	92.634	79.739	44.283	44.827	32.92	44.187	44.092	49.328	51.09	51.16	2.288	1.93	2.375	2.931	2.244	2.383	61.255	90.831	95.171	104.735	95.734	88.749	219.384	359.315	238.799	562.231	580.827	398.442
GW522	56.753	95.695	81.547	85.587	79.739	44.283	44.827	31.82	48.533	44.808	33.43	54.198	44.837	1.484	1.768	2.231	2.888	2.272	2.144	61.255	94.49	81.701	95.817	97.359	84.714	232.86	340.398	223.499	526.724	585.256	383.432
GW523	57.581	89.124	79.6	89.991	79.01	44.283	44.827	30.72	44.187	43.614	44.19	41.67	43.776	1.859	1.84	2.238	3.162	1.627	2.18	64.937	86.257	88.833	99.384	98.171	86.443	273.286	345.128	242.825	538.56	439.114	369.548
GW525	60.894	93.818	86.415	95.276	84.358	44.283	44.827	34.569	42.013	43.375	55.144	58.625	57.917	2.562	2.631	2.686	3.509	1.893	2.748	77.823	113.7	100.718	122.572	106.294	104.696	192.433	420.794	243.631	513.705	494.914	372.925
GW527	56.217	82.448	78.683	89.871	76.099	44.283	44.827	37.291	42.909	43.136	44.337	32.612	39.118	1.944	0.868	2.021	2.48	1.897	1.83	64.163	86.913	87.973	100.48	94.382	85.11	257.78	371.843	234.119	507.248	523.863	370.933
GW528	55.925	100.389	87.388	94.395	84.601	44.283	44.827	28.521	42.738	43.136	44.675	58.248	52.511	2.133	1.948	2.543	3.083	2.263	2.447	84.266	98.149	102.302	110.086	104.67	100.085	348.363	524.836	279.062	588.861	579.942	474.055
HD2864	54.268	102.266	77.652	88.229	80.469	44.283	44.827	38.418	49.258	45.286	40.894	54.198	48.554	1.64	2.406	2.2	2.664	1.541	2.098	63.096	90.831	84.871	101.168	97.359	86.251	282.911	368.773	215.447	533.825	397.485	359.416
HD2932	56.753	102.266	84.467	95.276	84.844	44.283	44.827	32.92	43.462	43.853	42.736	47.793	46.189	1.968	2.254	2.244	2.917	1.589	2.218	65.858	95.405	95.964	106.519	102.233	92.784	308.899	520.107	224.305	629.102	429.371	433.528
HD2967	69.177	106.96	89.335	109.37	94.81	44.283	44.827	36.769	33.319	40.27	50.104	50.807	51.401	1.63	1.939	2.25	2.758	2.282	2.182	75.062	109.126	93.587	117.221	109.544	101.046	214.572	544.699	274.23	538.56	577.285	434.279
HD3043	62.551	100.389	91.283	98.8	88.733	44.283	44.827	30.72	39.84	42.181	58.537	57.872	59.22	2.316	2.164	2.15	3.256	2.301	2.463	83.346	118.274	102.302	116.329	112.793	107.386	283.874	520.107	244.436	575.25	583.484	448.913
HD3090	60.894	91.94	84.467	95.276	83.385	44.283	44.827	27.971	42.738	43.614	64.547	53.444	59.944	2.489	1.993	2.418	2.953	2.111	2.429	68.619	101.808	109.433	109.194	107.919	99.893	383.976	491.732	259.736	515.48	538.313	437.843
HD3249	56.753	93.818	85.441	95.276	82.899	44.283	44.827	26.871	42.738	43.136	64.063	50.43	58.158	2.59	2.137	2.867	3.083	2.405	2.697	75.062	102.723	107.849	111.87	104.67	100.853	267.511	557.94	279.867	632.061	614.484	486.063
HD3293	61.722	92.879	87.388	93.515	84.115	44.283	44.827	32.92	43.462	43.375	31.976	56.835	45.465	1.493	3.171	2.873	2.715	1.912	2.503	71.38	109.126	106.264	119.004	110.356	103.928	324.3	397.148	262.957	540.927	486.942	405.384
HD3298	59.238	91.94	88.362	97.038	84.358	44.283	44.827	31.82	40.564	42.42	52.333	51.09	52.656	2.626	1.966	2.561	2.686	1.76	2.358	75.062	90.831	98.341	110.086	99.796	94.513	483.117	397.148	227.526	506.012	447.085	408.574
HD3331	60.066	99.45	88.362	97.919	86.789	44.283	44.827	31.27	40.564	42.897	45.935	63.9	56.035	1.429	0.276	2.705	3.184	1.855	1.964	69.539	100.893	100.718	114.545	111.169	99.701	237.672	458.628	278.256	611.941	473.657	423.959
HD3332	59.238	92.879	86.415	88.229	81.684	44.283	44.827	30.72	47.809	45.286	39.537	45.061	43.196	2.051	0.276	2.356	3.487	1.712	2.035	76.903	102.723	101.51	119.896	106.294	101.814	385.901	524.836	217.863	650.998	525.913	475.369
HD3334	60.894	86.308	88.362	97.038	83.385	44.283	44.827	30.72	40.564	42.897	26.547	54.857	41.748	0.863	2.577	2.754	2.982	1.845	2.278	68.619	104.552	95.964	111.87	108.732	97.971	207.834	491.732	254.904	641.53	470.114	427.899
HD3348	62.551	99.45	91.283	102.323	89.463	44.283	44.827	34.569	37.666	41.942	38.859	51.561	46.189	1.767	2.263	2.318	2.83	2.329	2.322	73.221	105.467	95.171	109.194	104.67	97.395	224.197	453.899	221.889	609.573	587.913	430.714
HD3349	55.925	86.308	83.494	92.634	79.496	44.283	44.827	36.219	44.187	43.614	44.675	50.148	48.361	1.978	2.119	2.642	3.003	2.073	2.423	73.221	100.893	91.21	112.762	107.919	97.011	293.499	302.565	223.499	535.009	526.799	377.991
HD3350	63.379	85.369	83.494	90.872	80.955	44.283	44.827	30.17	45.636	44.092	44.675	57.683	52.222	1.804	1.813	2.549	2.78	2.092	2.247	65.858	97.234	96.756	108.303	104.67	94.321	188.583	354.586	220.278	570.516	535.656	380.242
HD3351	60.066	96.634	87.388	96.157	85.33	44.283	44.827	32.92	42.738	43.136	46.226	43.648	45.803	2.023	2.64	2.362	3.198	2.016	2.494	68.619	102.723	97.548	113.653	105.482	97.587	218.422	449.169	244.436	556.313	521.485	402.945
HD3352	59.238	103.205	91.283	101.442	89.219	44.283	44.827	31.27	38.391	42.181	66.68	61.451	65.109	2.663	2.227	2.518	2.837	2.139	2.516	79.664	99.978	85.663	103.843	101.42	93.36	415.74	439.711	260.541	556.313	566.656	452.853
HD3353	59.53	99.345	87.445	95.156	85.093	44.283	44.827	30.693	42.909	43.375	41.914	55.784	49.784	1.999	2.099	2.382	2.335	1.954	2.169	65.084	97.89	91.142	108.507	104.942	92.603	371.358	414.406	256.666	646.317	544.234	455.177
HD3354	58.409	92.879	80.573	93.515	81.441	44.283	44.827	32.92	43.462	43.375	66.777	46.662	57.579	3.202	2.191	2.462	3.003	1.912	2.597	71.38	101.808	103.095	116.329	104.67	99.701	524.506	591.045	298.388	588.861	535.656	516.646
HD3355	58.409	100.389	84.467	95.276	84.844	44.283	44.827	29.62	42.013	43.375	59.216	54.386	57.772	2.462	2.146	2.406	2.996	2.158	2.47	73.221	98.149	100.718	111.87	107.107	98.356	243.447	572.128	280.672	599.513	577.285	466.175
HD3356	60.894	102.266	92.256	104.085	90.435	44.283	44.827	35.119	36.217	40.986	20.925	44.025	33.399	0.753	2.353	2.219	2.722	2.424	2.1	68.619	103.637	96.756	108.303	101.42	95.474	222.272	382.961	227.526	524.949	633.084	400.318
HD3357	58.409	96.634	84.467	95.276	83.872	44.283	44.827	32.92	42.738	43.375	45.935	47.887	47.83	2.224	1.903	2.294	2.693	2.111	2.256	66.778	102.723	95.171	109.194	104.67	95.474	223.234	633.607	246.852	591.82	550.713	458.482
HD3359	58.409	94.756	84.467	96.157	83.629	44.283	44.827	29.071	41.289	43.136	68.231	52.126	61.103	2.526	2.29	2.132	3.126	1.988	2.432	64.937	103.637	93.587	107.411	103.045	94.129	220.347	643.065	272.62	569.924	509.971	450.227
HD3360	60.894	90.063	84.467	92.634	82.17	44.283	44.827	30.17	43.462	43.853	29.843	34.417	32.916	1.402	1.642	2.194	3.415	2.177	2.205	74.142	98.149	101.51	110.086	105.482	97.971	218.422	397.148	254.099	551.579	581.713	406.135
HD3362	60.894	90.063	86.415	92.634	82.656	44.283	44.827	29.071	43.462	43.853	48.746	60.038	55.456	2.38	2.065	2.624	3.314	2.643	2.673	75.062	110.956	105.472	110.978	111.981	103.543	408.04	430.253	275.035	561.639	672.055	476.87
HD3363	61.722	92.879	88.362	95.276	84.844	44.283	44.827	27.421	41.289	42.659	40.313	46.097	44.113	1.155	2.424	2.518	3.27	2.605	2.454	77.823	109.126	107.849	117.221	111.169	105.465	257.885	434.982	290.335	565.782	664.97	451.915
HD3364	53.44	91.001	77.652	91.753	78.281	44.283	44.827	31.27	45.636	44.57	43.027	55.14	50.098	1.85	2.209	2.331	3.769	2.064	2.516	72.301	109.126	104.679	107.411	109.544	101.046	226.122	430.253	289.53	569.924	531.228	417.58
HD3365	64.499	90.896	87.445	91.633	83.391	44.283	44.827	27.394	45.082	43.853	34.546	58.139	47.323	1.268	1.407	2.743	2.92	2.049	2.155	66.004	100.634	102.235	106.723	105.755	95.87	274.143	438.052	282.434	515.533	566.377	410.147
HD3366	59.53	101.223	88.419	97.799	86.551	44.283	44.827	28.493	40.735	42.659	73.225	72.645	74.013	3.16	2.018	2.781	2.711	2.286	2.657	78.89	104.293	103.027	112.074	104.942	100.481	418.522	414.406	250.224	536.837	627.491	445.796
HD3367	59.53	98.406	88.419	97.799	85.822	44.283	44.827	30.143	41.46	42.659	62.95	52.487	58.569	2.511	0.193	2.525	2.97	1.935	2.084	70.606	108.867	100.65	113.857	107.38	100.097	332.857	594.114	292.902	614.361	556.634	484.259
HD3368	61.722	93.818	87.388	94.395	84.601	44.283	44.827	31.82	42.738	43.614	29.455	55.328	43.438	0.927	0.276	2.611	2.693	2.282	1.796	68.619	104.552	95.171	108.303	103.045	95.666	259.81	524.836	279.867	567.557	595.884	453.604
HD3369	65.327	95.59	88.419	95.156	86.065	44.283	44.827	32.342	42.184	42.897	24.659	48.814	37.622	1.168	0.193	2.457	3.173	1.982	1.857	66.004	107.953	91.935	108.507	108.192	95.87	319.382	598.843	290.487	656.969	562.834	496.83
HD3371	61.722	103.205	87.388	103.204	89.463	44.283	44.827	34.569	36.217	40.986	42.639	54.669	49.664	1.841	2.227	2.543	3.14	2.13	2.434	81.505	101.808	95.171	118.113	105.482	100.469	386.864	491.732	288.725	564.598	544.513	462.047
HD3372	54.56	89.019	82.577	88.99	78.044	44.283	44.827	33.442	46.531	44.808	43.271	48.06	46.502	2.374	2.09	2.469	3.1	2.219	2.51	76.129	98.805	93.519	103.156	101.693	93.756	296.281	513.718	292.902	596.015	621.291	469.062
HD3376	63.044	101.022	89.353	102.256	88.984	44.283	44.827	29.97	36.267	40.986	23.871	52.403	38.328	1.317	2.123	2.155	3.125	1.76	2.106	63.167	102.275	92.078	104.136	102.149	92.707	249.746	554.98	263.169	538.018	460.39	411.303
HD3377	55.59	86.002	78.644	92.567	77.559	44.283	44.827	36.569	44.236	43.614	43.84	49.106	46.581	2.157	2.419	2.629	2.691	1.827	2.375	72.371	88.553	95.247	105.028	100.524	92.322	429.739	493.501	280.885	598.38	486.076	462.9
HI1544	56.418	87.88	78.644	92.567	78.288	44.283	44.827	32.72	44.961	43.853	48.009	51.084	49.67	2.249	1.457	2.417	2.663	1.485	2.065	63.167	90.383	93.663	100.569	97.275	88.672	279.585	474.584	238.206	509.612	420.533	377.905
HI1563	56.418	93.512	78.644	89.924	79.018	44.283	44.827	32.17	47.134	44.57	44.422	63.141	54.062	1.847	1.61	2.566	3.457	1.628	2.286	76.973	99.53	104.755	112.162	109.46	101.545	245.896	450.938	246.259	545.119	432.048	382.221
HI1628	61.388	94.451	89.353	95.209	84.852	44.283	44.827	26.671	42.787	43.614	55.182	65.684	60.723	2.422	1.799	2.722	3.399	2.567	2.649	78.814	110.507	103.171	117.513	111.897	105.58	236.271	502.959	226.933	548.67	662.332	436.069
HI1633	55.388	97.468	84.524	94.275	82.419	44.283	44.827	30.143	42.909	43.614	51.123	55.784	54.369	2.063	1.812	2.631	2.776	2.181	2.351	72.447	86.913	98.273	102.264	101.693	91.451	295.318	471.156	263.108	545.714	603.577	433.788
HI1634	55.59	97.267	80.591	92.567	80.962	44.283	44.827	32.72	44.961	44.331	47.33	58.243	53.001	2.221	2.581	2.591	3.226	1.893	2.556	65.008	93.127	95.247	105.028	100.524	91.746	325.786	526.605	287.327	481.207	509.104	418.433
HI1636	58.903	86.002	78.644	91.686	78.288	44.283	44.827	37.118	45.685	44.331	41.223	43.549	42.431	1.947	2.006	2.585	2.85	1.789	2.27	71.451	108.678	95.247	106.811	108.648	98.663	179.482	450.938	222.907	506.062	471.905	359.893
HI1637	55.59	84.125	78.644	89.043	76.101	44.283	44.827	37.118	47.859	45.047	33.856	49.765	41.948	1.573	2.132	2.672	2.576	2.045	2.226	65.008	90.383	92.078	104.136	101.337	90.401	226.646	351.626	251.09	542.752	537.447	381.47
HI1641	56.217	104.039	83.551	95.156	84.364	44.283	44.827	31.243	42.909	43.614	48.99	47.778	49.205	2.127	1.704	2.5	3.007	1.859	2.3	72.447	104.293	95.104	113.857	106.567	97.983	253.93	357.656	259.082	603.709	530.063	405.081
HI1642	57.045	89.958	85.498	89.871	79.988	44.283	44.827	33.992	46.531	44.808	34.353	45.894	40.952	2.072	1.866	2.619	2.869	1.906	2.331	72.447	96.975	93.519	111.182	103.318	94.717	457.023	362.385	226.067	553.407	548.663	425.908
HI1646	57.246	94.451	87.406	93.447	82.664	44.283	44.827	32.17	43.512	43.614	58.381	55.323	57.007	2.678	1.538	2.585	2.879	1.4	2.253	72.371	99.53	92.078	109.487	105.398	95.973	317.123	469.855	275.248	567.607	463.933	420.496
HI1647	61.388	96.329	85.459	94.328	84.122	44.283	44.827	29.42	42.063	42.897	57.509	56.265	57.055	2.368	2.275	2.554	3.211	1.504	2.435	69.61	96.786	99.209	110.379	102.961	96.165	241.084	621.188	263.169	580.626	496.704	443.95
HI1648	58.075	91.635	78.644	91.686	79.504	44.283	44.827	32.17	43.512	43.853	54.31	51.743	53.145	2.715	2.662	2.573	3.24	1.808	2.652	71.451	104.104	97.624	115.73	109.46	100.392	229.533	550.251	260.753	531.508	486.076	409.239
HI1649	56.418	88.819	76.696	90.805	77.559	44.283	44.827	32.17	44.961	43.853	44.907	52.026	48.608	2.075	2.266	2.454	3.413	2.32	2.553	67.769	102.275	101.586	105.028	100.524	95.781	348.887	649.563	339.668	565.832	608.304	507.367
HI1650	56.418	96.329	81.564	93.447	81.449	44.283	44.827	31.07	43.512	43.375	47.039	50.142	48.705	2.413	2.006	2.386	3.103	2.292	2.464	67.769	104.104	102.378	106.811	106.211	98.086	326.749	394.188	241.427	534.467	600.332	417.87
HI1651	57.246	95.39	77.67	93.447	80.476	44.283	44.827	33.269	44.236	43.614	57.315	41.288	49.284	2.578	1.52	2.28	2.525	2.292	2.222	64.087	94.956	90.493	105.92	100.524	90.977	282.472	375.271	250.285	552.812	602.99	413.93
HI1652	55.388	96.529	76.736	93.394	79.988	44.283	44.827	32.342	44.358	44.092	43.174	46.836	45.827	1.807	1.524	2.338	2.537	2.552	2.167	59.561	98.805	84.804	100.48	102.505	87.8	304.944	452.239	266.329	569.977	691.262	458.93
HI1653	62.216	104.777	85.459	94.328	86.553	44.283	44.827	35.469	42.063	43.375	48.881	54.381	51.794	2.368	2.671	2.797	3.5	2.52	2.852	76.973	99.53	89.701	108.595	104.586	95.973	251.672	512.417	285.716	586.544	661.446	466.465
HI1654	63.044	101.022	93.247	98.732	88.984	44.283	44.827	31.62	39.165	42.42	42.677	58.431	50.78	2.03	2.105	2.554	3.363	1.988	2.464	65.008	105.934	96.04	107.703	105.398	96.357	229.533	430.13	262.364	514.347	531.247	389.913
HI1655	57.045	94.651	80.63	93.394	80.961	44.283	44.827	36.191	42.909	43.136	39.006	44.198	42.4	1.762	1.749	2.201	2.689	1.65	2.03	75.209	99.72	91.142	110.29	107.38	96.062	267.405	407.785	265.524	558.141	511.463	400.766
HPW469	62.787	104.773	92.754	107.081	92.627	44.283	44.827	29.42	40.614	42.897	47.039	58.996	53.242	2.084	2.033	2.591	2.72	2.245	2.358	85.257	109.593	104.755	115.73	111.897	106.733	475.941	427.292	248.675	555.771	608.304	463.65
HPW470	58.903	99.145	89.353	99.613	86.553	44.283	44.827	28.321	38.44	41.464	38.896	56.736	48.029	1.746	2.078	2.323	2.901	1.457	2.117	76.973	103.189	100.794	110.379	103.774	99.624	200.658	361.084	222.907	551.629	407.248	346.947
HPW471	60.559	101.022	92.274	102.256	88.984	44.283	44.827	31.62	40.614	42.42	34.34	62.764	48.85	1.765	1.889	2.685	2.886	2.273	2.34	74.212	117.826	96.832	125.54	115.147	107.117	354.662	498.23	239.817	625.602	612.732	475.096
HPW472	58.075	100.084	89.353	99.613	86.553	44.283	44.827	33.269	44.961	44.57	40.932	60.786	51.118	1.655	1.862	2.442	3.009	2.007	2.222	73.292	99.53	92.078	105.92	109.46	96.357	205.47	384.73	206.802	575.3	545.418	385.598
HPW473	57.246	97.267	85.459	93.447	82.907	44.283	44.827	28.871	42.063	43.375	41.514	40.44	40.983	1.838	2.635	2.174	2.872	1.931	2.288	67.769	107.763	94.455	113.054	112.71	99.816	176.594	540.792	234.985	568.199	487.847	403.047
HPW474	59.731	98.206	86.432	94.328	84.365	44.283	44.827	27.943	42.909	43.375	15.934	55.502	36.705	1.241	1.551	2.544	2.27	2.058	1.959	67.845	109.782	94.312	111.182	106.567	97.407	223.129	442.781	222.846	536.837	570.806	394.949
HS675	59.53	100.284	84.524	95.156	84.607	44.283	44.827	25.571	36.991	41.942	28.33	58.149	43.492	1.024	1.169	2.012	2.554	1.466	1.615	71.451	104.104	95.247	114.838	104.586	98.471	157.344	285.417	179.423	456.944	299.191	260.452
HS676	62.216	103.839	98.115	106.66	92.873	44.283	44.827	28.321	39.165	42.181	31.432	47.505	39.583	1.472	1.412	2.211	2.071	1.77	1.747	62.246	99.53	86.532	107.703	104.586	91.938	186.22	370.542	181.034	483.574	486.076	331.374
HS677	58.903	97.267	91.3	99.613	86.553	44.283	44.827	28.871	36.267	41.464	30.075	59.091	44.844	1.372	1.781	2.436	3.031	1.922	2.137	83.416	110.507	99.209	119.297	111.085	105.772	325.786	413.105	206.802	539.793	513.533	396.668
HS678	62.216	104.777	96.168	107.541	92.873	44.283	44.827	31.62	40.614	42.897	37.248	66.155	52.035	1.353	1.79	2.479	2.655	2.017	2.072	76.053	107.763	103.171	112.162	106.211	101.929	344.074	313.792	218.88	527.958	539.218	385.035
HS679	59.731	97.267	84.485	98.732	84.852	44.283	44.827	28.871	40.614	43.136	46.749	41.665	44.216	2.13	1.673	2.224	2.554	2.216	2.141	70.53	103.189	96.04	112.162	100.524	96.741	331.561	337.438	187.476	441.558	589.704	363.271
HS680	59.731	90.696	85.459	98.732	83.393	44.283	44.827	28.321	43.512	43.375	44.713	44.867	44.844	2.066	2.105	2.236	2.821	2.558	2.351	73.292	102.275	98.417	113.054	103.774	98.663	525.029	479.313	259.143	523.223	673.846	489.543
HS681	58.903	90.696	84.485	94.328	81.692	44.283	44.827	29.42	41.338	43.375	39.478	37.991	38.714	2.039	2.266	2.292	2.742	2.121	2.291	70.53	108.678	93.663	107.703	106.211	97.702	242.046	370.542	250.285	484.758	561.361	374.716
HUW838	62.216	101.022	90.327	98.732	88.012	44.283	44.827	32.72	44.236	43.614	48.881	58.62	53.966	2.075	2.114	2.853	2.843	2.672	2.562	73.292	100.445	97.624	115.73	106.211	99.239	371.988	493.501	247.064	662.884	700.418	509.619
HUW839	58.075	94.451	85.459	91.686	81.935	44.283	44.827	33.269	39.889	42.659	51.014	66.155	58.889	2.304	1.934	2.629	3.298	1.903	2.473	82.496	103.189	103.963	115.73	110.273	104.235	280.547	498.23	287.327	603.706	516.19	444.325
HUW840	63.873	97.267	89.353	97.852	87.039	44.283	44.827	29.42	35.542	41.225	55.57	38.368	46.919	1.966	1.772	1.987	2.98	2.501	2.221	71.451	103.189	92.87	98.785	101.337	93.475	221.833	450.938	240.622	507.837	659.675	412.616
HUW841	59.731	103.839	96.168	104.898	91.172	44.283	44.827	29.043	43.633	43.853	49.766	45.988	48.674	2.1	1.857	2.351	3.115	2.068	2.349	66.004	103.379	95.896	109.398	104.942	95.293	268.368	513.718	290.487	558.141	569.92	440.167
HUW843	62.014	90.896	87.445	94.275	83.391	44.283	44.827	33.269	47.859	45.286	35.213	43.36	39.342	1.6	1.475	1.937	3.088	2.121	2.028	69.61	99.53	99.209	113.946	107.023	98.471	391.238	441.48	238.206	492.451	559.59	417.119
JAUW672	55.59	87.88	83.512	88.162	78.045	44.283	44.827	29.043	40.735	42.897	47.342	63.414	56.397	2.045	2.666	2.943	2.92	1.422	2.501	74.288	111.612	103.027	120.1	112.254	104.516	384.834	329.281	258.277	504.881	414.035	368.869
JAUW683	59.53	100.284	89.392	96.918	86.308	44.283	44.827	31.243	45.082	44.331	33.868	37.228	36.27	1.661	2.189	2.04	3.303	1.555	2.187	81.652	100.634	95.896	116.533	107.38	100.097	267.405	371.843	209.962	451.621	440.606	331.907
JKW261	55.388	92.774	87.445	90.752	80.961	44.283	44.827	30.52	41.338	42.897	47.524	56.83	52.373	2.02	1.952	2.498	2.525	2.235	2.251	74.212	99.53	100.794	111.271	103.774	98.471	224.721	427.292	263.169	604.297	596.79	431.003
JKW270	62.216	100.084	85.459	96.09	85.824	44.283	44.827	29.42	42.787	43.614	65.07	62.764	64.15	2.898	2.284	2.803	3.608	1.922	2.794	70.53	108.678	99.209	112.162	87.527	95.589	273.81	498.23	280.079	616.725	509.99	444.137
JKW275	60.559	95.39	84.485	95.209	83.636	44.283	44.827	29.97	42.787	43.136	49.657	61.634	55.896	2.715	2.374	2.436	3.204	1.713	2.527	75.133	97.701	100.794	109.487	104.586	98.086	220.871	323.25	253.506	462.862	455.076	332.5
JKW278	62.216	92.574	87.406	94.328	83.879	44.283	44.827	31.07	42.787	43.136	53.631	63.989	59.082	2.322	2.015	2.753	2.807	2.482	2.516	68.689	99.53	100.794	109.487	103.774	96.934	225.683	488.771	255.117	546.303	648.161	434.006
K1006	60.559	97.267	80.591	95.209	83.15	44.283	44.827	29.42	36.267	41.225	51.595	57.678	54.835	1.902	1.889	2.348	3.045	1.979	2.253	68.689	103.189	90.493	105.028	101.337	93.667	259.372	408.376	249.48	601.93	525.047	414.868
K1317	62.216	104.777	96.168	104.018	91.901	44.283	44.827	29.97	36.991	41.225	41.126	55.794	48.657	1.81	2.671	2.429	2.908	1.912	2.369	74.212	108.678	96.04	115.73	104.586	100.392	235.309	384.73	252.701	579.443	577.304	410.177
K1901	60.559	102.9	96.168	104.018	90.929	44.283	44.827	33.269	43.512	43.853	59.932	64.271	62.364	2.194	1.367	2.597	2.944	1.609	2.182	67.769	94.042	92.078	104.136	98.087	90.977	213.17	469.855	235.791	522.04	439.133	371.339
K1903	63.044	95.39	87.406	93.447	84.609	44.283	44.827	28.871	41.338	43.136	53.534	51.084	52.421	2.432	1.466	2.348	3.168	1.666	2.244	86.178	108.678	103.171	112.162	109.46	105.003	382.575	351.626	244.648	614.949	437.362	412.053
K1904	58.903	96.329	85.459	96.971	84.122	44.283	44.827	28.493	44.358	44.092	50.154	59.552	55.817	2.182	1.164	2.556	3.072	1.726	2.209	78.89	105.208	106.197	114.749	96.819	100.097	203.878	575.198	259.082	552.224	483.12	412.211
K1905	57.045	92.774	85.498	93.394	81.69	44.283	44.827	28.871	44.961	44.092	56.927	50.048	53.58	3.016	1.394	2.429	3.615	1.941	2.534	82.496	113.252	103.963	119.297	111.897	107.501	479.791	521.876	222.907	627.969	573.761	492.732
K1907	61.388	93.512	85.459	92.567	82.907	44.283	44.827	28.321	44.236	43.614	45.294	46.186	45.809	1.929	2.392	2.199	2.677	2.377	2.3	82.496	101.36	93.663	110.379	103.774	98.663	397.976	439.588	268.001	466.412	621.589	429.878
K1908	56.418	90.696	89.353	91.686	81.449	44.283	44.827	36.569	44.236	44.092	30.075	41.194	35.673	1.728	1.376	2.566	2.829	2.283	2.182	80.655	107.763	108.717	111.271	102.149	103.082	224.721	441.48	251.09	480.023	596.79	391.602
KRL1803	53.933	91.635	78.644	91.686	78.288	44.283	44.827	31.62	43.512	43.375	65.749	47.787	56.813	2.633	1.619	2.635	2.756	1.789	2.318	76.973	101.36	98.417	110.379	104.586	98.855	549.093	597.542	307.458	624.418	472.79	518.437
KRL1808	58.075	91.635	86.432	92.567	81.692	44.283	44.827	35.469	35.542	40.031	22.514	40.911	31.764	0.741	1.898	2.429	2.453	1.381	1.785	69.61	104.104	96.832	114.838	111.085	100.008	209.32	474.584	258.338	593.645	467.476	405.486
KRL1810	62.216	101.961	94.221	105.779	91.172	44.283	44.827	35.469	35.542	40.27	26.876	40.252	33.598	1.024	0.162	2.218	3.002	1.514	1.593	69.61	110.507	96.832	108.595	100.524	97.51	215.095	469.855	251.09	545.711	502.904	396.293
LOK77	70.499	103.839	93.247	104.898	93.603	44.283	44.827	33.269	35.542	40.747	45.779	58.337	52.277	1.828	1.089	2.529	2.518	2.197	2.039	70.53	103.189	96.832	111.271	105.398	97.894	256.484	479.313	283.3	541.569	578.19	428.377
MACS6222	61.388	104.777	90.327	104.898	90.442	41.424	44.772	31.595	39.071	40.267	56.408	51.352	54.487	2.18	1.977	2.376	2.991	2.118	2.405	72.669	100.041	94.553	108.45	104.132	95.316	336.758	478.345	258.114	559.546	532.408	437.051
MACS6478	63.495	100.761	85.759	102.13	88.132	44.283	44.827	26.671	41.338	42.659	55.279	55.794	55.703	2.541	2.437	2.535	2.814	2.349	2.558	71.451	90.383	85.739	104.136	98.9	89.632	556.793	465.126	275.248	584.769	613.618	503.427
MACS6747	61.388	97.267	88.379	96.09	85.581	44.283	44.827	37.118	44.236	44.092	44.616	49.012	46.919	2.304	2.797	2.467	3.067	1.741	2.511	70.53	102.275	103.963	110.379	104.586	99.047	274.772	356.355	239.012	594.829	463.933	389.913
MACS6749	55.59	90.696	80.591	93.447	79.504	44.283	44.827	35.641	44.358	44.092	42.205	65.204	54.756	1.999	1.614	2.706	3.223	1.906	2.38	73.368	95.146	85.596	105.831	101.693	91.066	472.424	400.218	278.408	651.051	527.406	475.066
MACS6752	56.217	100.284	90.366	94.275	84.85	44.283	44.827	32.892	42.909	43.136	46.47	42.597	45.296	2.008	2.099	2.413	3.129	1.764	2.343	70.606	96.975	91.935	108.507	103.318	93.372	421.41	348.197	259.082	530.919	492.863	404.894
MACS6753	56.217	104.039	85.498	95.156	84.85	44.283	44.827	31.792	41.46	42.897	51.123	57.668	55.335	2.611	2.162	2.781	4.241	1.944	2.897	91.777	128.077	111.743	129.91	117.128	117.005	315.531	438.052	251.835	511.391	541.577	404.518
MACS6755	55.388	99.345	81.603	96.037	82.662	44.283	44.827	32.72	44.236	43.614	46.167	48.635	47.498	2.45	1.781	2.454	3.305	1.675	2.378	88.019	131.547	111.094	131.782	115.147	117.684	486.528	512.417	288.132	530.325	453.305	450.892
MACS6764	57.246	89.757	80.591	92.567	79.504	44.283	44.827	33.819	42.787	43.614	49.56	60.127	55.076	2.386	2.662	2.429	3.724	2.406	2.781	81.576	103.189	84.947	109.487	107.023	97.318	270.922	403.646	260.753	585.952	637.532	437.57
MACS6768	55.59	97.267	80.591	93.447	81.205	44.283	44.827	31.62	45.685	44.092	72.437	51.084	61.833	3.272	2.078	2.373	2.886	2.207	2.574	64.087	94.956	95.247	102.352	100.524	91.362	272.847	607.001	287.327	567.015	581.732	466.652
MACS6769	53.933	92.574	80.591	89.924	78.532	44.283	44.827	31.792	39.286	41.942	42.399	49.662	46.888	2.017	0.193	2.139	2.429	3.577	2.051	75.209	95.146	95.104	101.372	101.693	92.796	362.695	523.177	261.498	528.552	679.748	467.561
MACS6774	60.358	95.59	88.419	98.679	85.579	44.283	44.827	32.17	43.512	43.375	57.024	56.265	56.813	2.779	1.466	2.672	3.132	2.055	2.473	74.212	99.53	88.116	111.271	100.524	94.628	329.636	569.167	309.874	607.256	543.647	480.161
MP1358	57.246	90.696	84.485	93.447	80.962	44.283	44.827	32.72	42.063	42.897	53.147	62.293	57.972	2.358	1.925	2.722	3.024	2.453	2.545	80.655	102.275	96.832	110.379	103.774	99.239	478.828	436.751	264.78	663.476	635.761	509.806
MP1361	58.075	100.084	89.353	96.09	85.581	44.283	44.827	33.819	41.338	43.136	39.09	55.04	47.257	1.947	2.329	2.772	3.009	1.476	2.369	63.167	97.701	99.209	104.136	102.149	93.475	283.435	507.688	262.364	567.015	398.391	404.361
MP1367	60.559	92.574	84.485	96.971	83.393	44.283	44.827	33.819	44.236	43.853	40.641	61.822	51.504	1.911	1.781	2.554	2.959	2.007	2.277	70.53	97.701	95.247	113.946	105.398	96.934	267.072	446.209	245.454	581.218	533.018	418.057
MP1368	60.559	95.39	85.459	91.686	82.907	44.283	44.827	32.72	44.236	44.092	30.754	47.693	39.342	1.646	1.691	2.429	2.814	1.504	2.037	76.053	104.104	97.624	109.487	104.586	98.855	243.971	460.396	252.701	513.755	414.333	371.526
MP1369	53.933	94.451	78.644	91.686	79.018	44.283	44.827	31.62	43.512	43.375	42.483	50.896	46.823	2.084	1.97	2.23	2.901	1.609	2.164	73.292	100.445	89.701	100.569	97.275	91.938	451.877	455.667	247.869	540.977	448.876	425.938
MP1370	56.418	97.267	78.644	92.567	80.719	44.283	44.827	33.269	46.41	44.092	46.07	41.382	43.734	2.093	2.123	2.186	3.233	1.865	2.317	63.167	101.36	85.739	103.244	102.149	90.785	251.672	356.355	248.675	568.791	501.133	387.287
MP1371	56.418	101.022	76.696	89.043	80.233	44.283	44.827	33.269	41.338	43.136	54.407	54.193	54.448	2.441	0.162	2.423	3.283	1.789	2.057	78.814	99.53	87.324	110.379	100.524	95.204	464.39	450.938	298.6	564.648	478.99	453.143
MP1372	58.075	101.022	82.538	97.852	84.609	44.283	44.827	33.992	47.98	45.286	48.312	55.031	52.584	2.465	1.407	2.494	2.501	2.238	2.251	70.606	96.061	87.973	108.507	104.942	92.603	315.531	499.531	252.64	522.635	608.891	434.726
MP3288	54.56	89.019	76.736	86.348	75.856	44.283	44.827	34.919	42.787	43.375	41.708	48.164	45.037	1.929	1.943	2.485	2.821	2.045	2.266	84.337	102.275	95.247	111.271	102.149	99.431	226.646	398.917	211.633	568.199	548.076	391.977
MP3336	59.731	100.084	88.379	95.209	85.581	44.283	44.827	37.291	44.358	44.092	32.705	41.843	38.056	1.743	1.515	2.332	2.451	1.242	1.879	61.402	85.083	84.804	102.264	99.256	84.918	304.944	357.656	255.056	553.407	393.664	369.245
MP3523	55.388	97.468	76.736	94.275	80.474	44.283	44.827	32.72	44.961	43.853	54.891	50.142	52.614	2.459	1.754	2.423	2.684	2.026	2.277	79.735	101.36	98.417	120.189	112.71	103.466	252.634	479.313	280.885	578.851	540.99	431.003
MP3526	61.388	88.819	80.591	90.805	79.99	44.283	44.827	28.871	42.063	43.375	67.3	50.236	58.841	2.733	1.691	2.442	3.753	2.301	2.645	73.292	106.848	96.04	115.73	107.836	100.584	237.234	422.563	234.985	585.36	609.189	422.56
MP3527	63.044	95.39	86.432	95.209	84.852	44.283	44.827	36.191	42.184	44.092	40.072	50.133	45.971	1.944	1.74	2.662	3.122	2.134	2.4	81.652	96.975	91.935	112.074	104.13	96.638	273.18	627.218	287.266	562.284	589.405	468.311
MP3529	59.53	95.59	81.603	95.156	82.662	44.283	44.827	33.269	41.338	43.136	58.769	47.316	53.097	2.541	1.358	2.249	2.626	1.884	2.121	72.371	97.701	87.324	105.92	103.774	93.283	289.21	447.155	252.701	584.177	500.247	418.245
MP3535	59.731	100.084	84.485	96.09	84.852	44.283	44.827	35.641	43.633	43.375	62.95	57.009	60.885	2.739	1.875	2.469	2.992	1.764	2.425	68.766	94.231	93.519	102.264	104.13	91.643	286.656	584.656	261.498	579.446	514.12	445.984
NIAW3170	57.873	92.774	85.498	94.275	82.176	44.283	44.827	27.221	41.338	42.659	50.432	49.577	50.105	2.249	1.583	2.467	2.706	2.121	2.237	91.7	106.848	96.04	110.379	105.398	102.698	272.847	479.313	270.416	580.626	571.99	439.634
NIAW3851	57.246	94.451	87.406	95.209	83.15	44.283	44.827	30.52	38.44	41.942	43.55	48.07	45.906	2.304	2.347	2.485	2.684	1.95	2.369	74.212	99.53	96.832	116.621	94.838	96.549	315.198	384.73	259.143	509.612	517.076	392.353
NIAW3855	61.388	95.39	90.327	97.852	86.067	44.283	44.827	31.07	39.889	42.42	42.677	53.156	48.078	2.304	2.195	2.467	2.764	2.055	2.373	76.053	97.701	97.624	110.379	103.774	97.51	379.688	446.209	291.353	571.749	545.418	450.329
NIAW3882	59.731	97.267	84.485	96.09	84.122	44.283	44.827	27.771	42.063	43.375	69.432	49.2	59.372	2.861	1.871	2.423	3.363	2.377	2.618	71.451	94.042	100.794	108.595	102.149	95.781	226.646	446.209	268.001	561.689	626.904	429.127
NIAW3889	61.388	96.329	84.485	95.209	84.122	44.283	44.827	27.221	42.787	43.136	66.524	55.511	61.157	2.386	1.934	2.523	3.37	1.95	2.485	79.735	105.019	101.586	110.379	103.774	100.776	374.875	573.897	275.248	601.93	529.476	477.159
NIAW3895	62.216	90.696	86.432	94.328	83.15	44.283	44.827	32.342	45.807	44.57	40.46	39.3	40.614	2.365	1.425	2.114	2.725	1.849	2.106	81.652	104.293	92.727	113.857	106.567	99.328	359.808	565.739	280.018	555.774	510.577	452.551
NIAW3898	55.388	84.325	76.736	86.348	74.884	44.283	44.827	32.589	46.233	44.808	59.596	41.742	50.702	2.481	1.233	2.241	2.749	1.733	2.086	71.965	96.859	90.694	107.672	105.674	93.717	278.173	506.299	249.105	561.238	493	419.167
NW7079	54.504	87.875	76.203	87.702	76.34	44.283	44.827	30.389	41.161	42.42	52.81	79.043	66.437	2.271	2.222	2.801	3.384	1.486	2.519	73.805	111.495	93.864	110.347	102.425	97.752	237.747	359.695	224.142	474.246	432.771	336.049
NW7088	60.302	97.263	88.86	96.51	86.064	44.283	44.827	29.839	41.886	42.659	55.137	53.422	54.467	2.472	1.503	2.309	2.806	1.714	2.169	83.01	103.262	108.918	113.915	108.923	103.9	362.876	345.508	265.21	583.134	504.514	416.916
NW7092	61.13	100.079	87.886	93.868	86.064	44.283	44.827	32.589	44.059	43.375	58.82	55.212	57.218	2.737	1.404	2.44	3.81	2.416	2.626	79.328	105.092	95.448	111.239	104.049	98.52	491.854	397.528	222.532	493.183	665.713	448.062
NW7093	55.332	93.508	87.886	92.987	82.417	44.283	44.827	31.489	41.161	42.897	67.545	58.132	63.058	2.719	1.565	2.347	3.081	1.685	2.305	83.93	109.666	101.787	108.564	112.985	103.516	374.426	534.674	226.558	588.46	501.857	448.812
NW7096	56.161	98.201	86.912	95.63	84.362	44.283	44.827	30.693	41.46	43.136	37.067	57.668	48.336	1.88	1.947	2.525	3.331	1.707	2.36	70.606	100.634	91.935	112.966	105.755	95.678	258.742	527.906	261.498	568.793	484.892	419.716
NW8000	62.843	97.468	89.392	95.156	86.065	44.283	44.827	33.138	41.161	42.897	60.953	66.703	64.168	2.874	1.592	2.695	2.294	2.065	2.318	78.408	103.262	83.563	104.996	107.299	94.485	340.737	397.528	224.948	534.016	581.571	414.289
NWS2176	58.645	100.079	87.886	95.63	85.821	44.283	44.827	31.489	43.335	44.092	62.31	55.589	59.149	2.856	2.285	2.297	3.73	2.027	2.692	72.885	88.626	87.525	102.321	96.738	88.145	278.173	515.758	270.847	605.622	602.828	463.447
NWS2180	57.817	90.691	84.965	92.987	81.688	44.283	44.827	30.939	40.437	42.659	54.943	44.097	49.592	2.152	1.565	2.533	2.705	2.074	2.227	82.089	100.518	93.071	106.78	106.486	97.175	275.286	534.674	262.794	561.238	574.485	444.684
PBW644	61.958	95.385	90.807	98.272	87.036	44.283	44.827	27.09	39.712	41.942	61.438	45.51	53.55	2.508	1.997	2.453	2.907	2.369	2.469	69.203	100.518	97.825	110.347	101.612	95.254	429.29	530.891	282.926	583.726	653.313	502.473
PBW803	59.474	97.263	87.886	97.391	85.821	44.283	44.827	32.589	45.508	44.331	30.03	51.161	40.808	1.513	2.159	2.652	3.001	2.131	2.34	66.442	96.859	96.241	110.347	102.425	93.717	203.096	321.862	237.026	629.293	608.142	411.099
PBW804	57.817	87.875	80.097	90.344	79.014	44.283	44.827	29.839	41.161	42.897	39.433	53.422	46.648	1.577	2.267	2.459	2.705	1.695	2.16	69.203	98.689	97.825	111.239	101.612	95.062	180.958	388.07	249.105	560.646	480.6	373.949
PBW811	59.474	97.263	87.886	96.51	85.578	44.283	44.827	32.039	47.682	45.047	49.224	52.009	50.799	2.335	2.015	2.527	2.72	1.923	2.327	70.124	105.092	96.241	110.347	108.923	97.752	462.979	302.945	267.626	562.422	535.514	428.549
PBW812	56.989	86.936	80.097	90.344	78.528	44.283	44.827	29.289	45.508	43.853	29.739	51.444	40.808	1.101	1.35	2.546	2.857	1.79	1.962	66.442	100.518	96.241	108.564	110.548	96.022	208.871	435.362	249.105	639.353	505.399	418.98
PBW813	62.787	85.998	83.992	90.344	80.959	44.283	44.827	32.589	43.335	43.614	22.177	55.4	39.07	0.818	2.15	2.409	2.842	1.6	1.988	75.646	107.836	102.58	113.915	102.425	100.249	179.033	411.716	237.026	531.057	457.571	361.191
PBW826	62.787	93.508	88.86	93.868	85.091	44.283	44.827	34.238	44.059	43.853	54.07	51.821	53.116	2.582	2.851	2.826	3.326	1.941	2.788	62.76	94.115	88.317	102.321	100.8	88.337	324.374	586.695	313.525	603.846	545.256	483.71
PBW827	60.302	97.263	84.965	93.868	84.362	44.283	44.827	33.688	43.335	43.375	37.494	60.11	49.11	1.321	2.15	2.421	2.951	1.552	2.109	70.124	94.115	98.618	104.996	99.988	92.756	262.773	473.195	286.952	577.216	468.2	418.229
PBW828	61.958	97.263	84.965	94.749	85.091	44.283	44.827	33.138	42.61	43.136	50.581	51.632	51.281	2.152	1.853	2.347	2.582	2.065	2.198	68.283	105.092	97.825	112.131	104.049	96.983	199.246	600.883	257.158	571.298	588.656	447.874
PBW829	60.302	96.324	83.018	95.63	84.119	44.283	44.827	32.039	36.814	40.986	60.081	52.386	56.398	2.636	1.889	2.403	2.756	2.198	2.387	70.124	98.689	97.033	102.321	97.551	92.18	231.009	586.695	232.195	544.668	627.627	445.247
PBW830	61.13	91.63	89.833	102.676	86.793	44.283	44.827	31.489	44.784	43.614	62.698	51.35	57.17	2.892	1.619	2.316	2.582	1.866	2.251	76.567	108.751	102.58	107.672	109.736	101.018	240.635	241.466	228.974	447.024	535.514	327.418
PBW831	61.13	95.385	86.912	92.987	84.362	44.283	44.827	31.489	38.988	42.181	55.234	53.987	54.805	2.207	2.033	2.266	2.453	2.331	2.24	70.124	95.03	96.241	108.564	102.425	93.717	257.96	411.716	246.689	509.753	548.799	391.399
PBW832	62.787	95.385	87.886	100.915	87.279	44.283	44.827	32.039	44.784	44.092	63.377	49.843	56.735	2.764	2.087	2.558	3.124	2.558	2.659	79.328	98.689	94.656	104.105	100.8	94.677	294.536	525.216	256.352	552.953	699.37	468.888
PBW833	56.161	95.385	78.15	92.106	80.473	44.283	44.827	32.589	41.886	42.659	21.014	57.284	39.457	0.772	0.181	2.44	3.03	2.207	1.754	71.044	105.092	104.164	112.131	106.486	99.673	256.035	487.383	261.989	500.876	608.142	419.355
PBW834	66.1	95.385	88.86	94.749	86.793	44.283	44.827	36.987	48.406	45.525	44.28	41.083	42.739	2.042	2.114	2.322	3.189	1.505	2.267	69.203	104.177	95.448	104.996	106.486	95.446	231.009	548.862	249.105	481.348	438.971	381.642
PBW835	52.847	88.814	78.15	87.702	76.584	44.283	44.827	30.143	42.909	43.614	44.725	51.357	48.916	1.752	1.434	2.5	2.314	1.669	1.961	80.731	98.805	96.689	102.264	102.505	95.485	250.08	461.697	245.393	543.347	469.835	389.884
PBW836	56.217	95.59	85.498	95.156	82.662	44.283	44.827	32.589	43.335	43.136	53.877	50.219	52.198	2.042	0.181	2.372	2.243	2.141	1.776	63.681	98.689	98.618	105.888	104.049	93.525	300.311	525.216	268.431	503.244	589.542	433.802
PBW837	59.474	97.263	78.15	93.868	82.417	44.283	44.827	31.792	42.909	43.375	51.22	56.538	54.804	2.419	1.641	2.314	2.4	2.001	2.166	77.049	107.953	95.104	116.533	110.629	101.25	315.531	433.322	287.266	593.648	553.091	440.355
PBW838	59.53	95.59	79.656	93.394	81.69	44.283	44.827	29.289	42.61	42.897	49.224	47.582	48.53	2.508	2.24	2.253	3.701	1.495	2.492	81.169	100.518	86.733	112.131	104.049	96.022	517.843	392.799	165.359	518.63	445.171	400.217
PBW839	59.474	97.263	92.754	94.749	86.307	44.283	44.827	30.693	42.184	43.136	43.659	49.662	47.516	2.072	2.36	2.351	3.382	1.773	2.456	77.97	96.061	90.35	109.398	104.13	94.717	377.133	442.781	234.924	578.262	507.034	427.409
PBW840	61.186	101.223	91.339	94.275	86.794	44.283	44.827	34.788	44.784	44.092	47.382	65.479	56.784	2.088	2.042	2.446	2.568	1.647	2.169	63.681	91.37	88.317	96.97	96.738	85.839	321.487	383.341	261.184	557.688	485.914	403.407
PBW841	56.161	85.998	78.15	92.106	78.042	44.283	44.827	35.888	38.263	41.703	36.524	73.58	55.529	1.832	1.853	2.658	3.781	1.666	2.45	74.726	104.177	98.618	110.347	101.612	97.367	250.26	482.654	233	586.093	485.028	411.475
PBW848	60.302	92.569	90.807	100.915	86.55	44.283	44.827	31.243	40.735	42.659	48.118	61.436	55.769	2.063	2.423	2.6	3.137	0.549	2.244	68.766	98.805	93.519	104.048	98.444	91.643	367.508	499.531	249.419	558.141	461.863	424.219
Raj4083	61.186	100.284	91.339	96.918	87.281	44.283	44.827	34.238	46.957	44.808	52.422	47.299	49.978	2.225	1.332	2.172	2.756	1.771	2.044	63.681	93.2	93.864	100.537	102.425	89.682	241.597	397.528	224.948	560.055	506.285	387.271
RAJ4541	52.847	104.773	78.15	89.464	81.202	44.283	44.827	35.092	41.46	43.136	31.154	50.509	41.724	1.688	2.144	2.556	2.934	1.593	2.249	73.368	101.549	94.312	108.507	104.13	95.678	300.131	589.385	250.224	530.919	444.149	416.714
RAJ4546	52.903	94.651	84.524	97.799	81.933	44.283	44.827	32.342	44.358	43.614	17.679	53.241	36.415	0.83	2.045	2.488	3.021	2.628	2.258	68.766	104.293	101.443	113.857	109.004	99.328	195.215	452.239	217.209	507.248	709.862	410.147
RAJ4547	62.014	90.896	84.524	92.513	82.176	44.283	44.827	30.939	39.712	42.181	37.397	64.631	51.378	1.266	1.817	2.602	2.972	1.315	2.044	65.522	98.689	98.618	111.239	108.111	96.022	249.297	615.07	281.315	590.235	484.142	449.938
RAJ4548	61.958	93.508	89.833	99.153	86.55	44.283	44.827	35.641	46.531	44.57	51.802	46.836	50.122	2.145	2.054	2.363	2.79	2.381	2.38	72.447	109.782	93.519	111.182	110.629	99.136	195.215	376.572	202.714	532.103	646.977	386.319
RAJ4549	56.217	90.896	80.63	89.871	78.773	44.283	44.827	32.342	34.215	40.27	58.684	55.502	57.989	2.337	2.189	2.326	2.487	1.973	2.28	82.572	89.657	91.142	102.264	100.068	92.027	345.37	475.885	228.482	533.287	546.891	420.467
RAJ4550	61.186	105.916	97.181	107.488	93.115	44.283	44.827	29.593	42.184	42.897	46.567	62.095	55.335	2.118	1.938	2.438	2.357	1.783	2.149	77.049	105.208	92.727	107.615	102.505	96.254	291.468	499.531	226.067	542.755	509.692	409.209
RAJ4551	56.217	92.774	84.524	93.394	81.204	44.283	44.827	31.243	40.735	42.659	53.934	41.184	48.288	2.392	2.117	2.096	2.804	1.954	2.285	71.527	89.657	88.765	106.723	97.631	89.529	290.506	386.031	199.493	483.577	543.349	368.682
RAJ4552	62.843	94.651	78.683	94.275	82.419	44.283	44.827	36.191	42.909	43.136	47.052	65.675	57.41	2.228	1.623	2.781	2.761	2.068	2.363	65.084	103.379	90.35	104.939	101.693	92.027	399.271	471.156	267.134	590.098	564.606	460.806
RAJ4553	56.217	90.896	79.656	94.275	79.745	44.283	44.827	33.688	41.886	43.136	47.285	51.821	49.737	1.951	1.134	2.415	2.33	0.594	1.689	59.999	91.37	89.902	99.646	98.363	86.415	253.147	378.612	249.105	528.098	473.514	374.325
Raj4554	54.504	97.263	87.886	95.63	83.876	44.283	44.827	38.087	39.712	41.942	20.82	44.097	32.603	0.772	1.772	2.154	2.727	2.283	1.93	66.442	103.262	92.279	113.023	104.049	95.062	202.133	352.128	211.258	507.978	539.942	358.001
RVW4301	63.615	101.018	80.097	98.272	86.307	44.283	44.827	36.438	49.131	45.525	50.871	42.496	46.745	2.024	1.889	1.848	3.694	1.666	2.238	62.76	96.859	93.071	101.429	98.363	89.298	327.262	388.07	275.678	562.422	475.285	408.097
RVW4304	54.504	87.875	70.362	85.94	74.396	44.283	44.827	29.839	36.814	40.986	56.591	50.69	53.791	2.499	2.177	2.16	3.391	1.809	2.432	73.805	94.115	89.11	109.455	101.612	92.564	271.435	581.966	282.926	584.909	517.799	453.503
RVW4309	58.645	101.956	84.965	103.557	87.765	44.283	44.827	32.589	33.916	40.27	53.974	58.226	56.349	2.262	1.314	2.39	2.366	2.198	2.095	69.203	105.092	94.656	115.698	110.548	98.712	284.911	511.029	257.158	503.835	613.456	430.612
SKW356	61.13	101.018	88.86	106.2	89.953	44.283	44.827	34.788	44.784	44.331	21.305	45.039	33.327	0.955	1.754	2.434	1.976	1.277	1.663	71.965	104.177	95.448	109.455	105.674	96.791	194.433	288.758	190.322	407.375	390.257	275.446
TAW155	54.504	98.201	80.097	93.868	81.688	44.283	44.827	30.939	40.437	42.181	40.208	49.278	44.91	1.787	2.644	2.577	3.059	1.628	2.389	64.601	105.092	93.071	110.347	106.486	95.254	271.435	378.612	267.626	557.096	462	388.959
UAS3008	60.302	98.201	89.833	98.272	87.036	44.283	44.827	30.389	32.467	36.686	42.826	67.08	55.336	2.18	1.772	2.558	3.34	1.837	2.396	71.965	106.007	101.787	111.239	102.425	98.328	504.367	487.383	274.068	632.844	517.799	493.279
UAS3011	61.13	90.691	86.912	98.272	84.605	44.283	44.827	27.64	39.712	41.942	66.285	51.632	59.1	3.157	2.402	2.372	3.608	2.16	2.791	78.408	109.666	100.202	114.806	109.736	102.555	459.128	662.362	274.068	524.548	599.285	502.098
UAS3012	61.958	97.263	83.992	97.391	85.578	44.283	44.827	28.19	39.712	41.942	59.305	45.981	52.729	2.837	1.943	2.434	3.853	2.274	2.737	70.124	95.944	98.618	107.672	101.612	94.101	417.74	548.862	295.004	639.353	626.742	518.609
UAS3013	60.302	99.14	89.833	102.676	88.494	44.283	44.827	33.138	36.09	40.747	43.407	53.799	48.82	2.097	1.521	2.359	2.835	2.179	2.209	78.408	114.24	95.448	119.265	116.235	104.861	439.878	553.591	299.836	586.093	600.17	502.473
UAS3014	61.13	87.875	91.78	101.795	86.064	44.283	44.827	31.489	37.539	41.225	51.647	58.697	55.432	2.454	2.213	2.677	3.312	2.35	2.664	74.726	95.944	89.11	105.888	102.425	92.564	473.566	567.779	289.368	632.252	650.656	534.745
UP3033	58.645	88.814	83.018	93.868	81.202	44.283	44.827	30.389	44.059	43.614	61.632	53.987	57.99	2.408	1.916	2.365	2.149	1.638	2.077	74.726	103.262	97.033	109.455	99.988	96.214	477.416	388.07	277.289	526.323	496.542	430.8
UP3051	61.958	100.079	89.833	100.915	88.738	44.283	44.827	27.64	38.263	41.942	35.749	49.843	42.98	1.412	1.682	2.278	2.763	2.188	2.066	69.203	109.666	93.071	114.806	103.237	97.367	243.522	633.987	357.814	632.844	616.113	511.854
UP3052	61.186	104.039	89.392	97.799	88.01	44.283	44.827	31.243	40.735	42.897	58.006	46.176	52.873	1.908	1.668	2.525	2.804	1.356	2.109	66.925	100.634	95.896	118.317	104.942	96.83	254.892	508.989	251.029	593.057	466.292	416.526
UP3053	61.13	98.201	88.86	94.749	86.064	44.283	44.827	30.389	41.886	42.42	67.933	51.632	59.921	2.371	2.159	2.44	2.965	1.828	2.381	73.805	104.177	97.033	118.374	105.674	99.481	344.588	350.237	250.716	502.06	527.542	390.085
UP3054	61.958	97.263	84.965	93.868	84.848	44.283	44.827	32.039	43.335	43.136	46.315	62.936	54.95	2.244	2.123	2.689	3.239	1.761	2.478	75.646	91.37	95.448	102.321	96.738	91.219	418.702	525.216	281.315	610.356	529.314	481.084
UP3055	62.014	100.284	92.313	104.845	89.955	44.283	44.827	29.043	35.664	40.986	53.062	58.798	56.879	2.081	1.398	2.332	2.949	2.276	2.245	66.004	100.634	94.312	102.264	96.819	90.874	217.354	494.802	267.94	607.851	615.977	446.734
UP3056	62.014	100.284	89.392	102.203	88.496	44.283	44.827	29.043	37.113	41.703	61.689	64.638	64.167	2.383	1.821	2.569	2.465	1.944	2.274	63.243	102.464	96.689	108.507	101.693	93.756	237.567	428.593	263.108	593.057	549.549	417.652
UP3057	61.958	101.018	89.833	100.915	88.981	44.283	44.827	29.839	38.988	41.703	74.719	61.523	68.367	3.048	2.222	2.322	3.167	1.998	2.577	84.851	103.262	98.618	113.915	104.049	100.634	271.435	515.758	261.989	591.419	561.199	446.748
UP3058	62.787	101.956	84.965	98.272	87.522	44.283	44.827	31.489	39.712	42.42	32.453	49.748	41.291	1.302	2.06	2.247	3.636	1.932	2.282	83.01	118.814	99.41	129.967	117.859	110.433	225.234	454.279	249.105	554.137	580.685	414.852
UP3059	61.13	101.018	92.754	101.795	89.71	44.283	44.827	29.839	38.263	41.464	58.53	40.612	49.592	2.353	1.979	2.284	3.333	2.074	2.436	78.408	104.177	95.448	115.698	108.111	100.057	319.562	529.945	305.472	575.441	576.256	467.199
UP3060	61.958	103.834	84.965	95.63	87.036	44.283	44.827	28.19	41.161	42.897	53.004	57.284	55.384	1.96	2.15	2.521	2.662	10.361	3.876	72.885	105.092	98.618	113.915	108.111	99.481	259.885	515.758	288.562	570.115	582.456	448.437
UP3061	62.843	93.713	89.392	96.037	85.336	44.283	44.827	27.394	42.184	43.136	28.245	62.378	46.357	1.305	1.299	2.743	2.855	2.675	2.244	67.845	106.123	98.273	114.749	112.254	99.713	253.93	485.343	282.434	574.12	653.177	452.551
UP3062	61.13	103.834	91.78	100.915	89.953	44.283	44.827	31.489	37.539	41.464	53.586	52.386	53.164	2.572	2.438	2.284	3.254	1.809	2.501	78.408	109.666	95.448	124.616	108.923	103.324	448.541	534.674	265.21	538.159	514.257	458.944
UP3064	63.615	101.018	90.807	104.438	90.682	44.283	44.827	30.389	36.814	41.703	19.948	60.298	40.47	0.745	1.862	2.44	2.647	1.628	1.881	72.885	91.37	97.033	106.78	104.862	93.909	233.897	364.424	241.053	528.098	484.142	368.133
UP3065	59.53	93.713	88.419	98.679	84.85	44.283	44.827	27.394	39.286	42.181	50.735	59.081	55.866	2.538	2.315	2.843	3.44	2.324	2.802	72.447	96.975	95.896	105.831	101.693	93.756	536.913	565.739	323.502	646.909	623.062	549.928
UP3069	56.989	101.956	83.018	94.749	84.362	44.283	44.827	30.939	44.059	43.375	20.529	42.119	31.445	1.037	1.458	2.316	2.46	1.325	1.716	71.044	103.262	93.864	106.78	100.8	94.293	194.433	482.654	192.738	615.682	398.229	382.205
VL2039	54.504	83.181	71.335	83.298	72.694	44.283	44.827	36.987	52.029	46.481	40.887	55.683	48.53	1.96	2.204	2.689	3.615	2.492	2.672	72.885	105.092	100.202	116.59	117.047	102.555	217.534	591.425	232.195	609.764	694.056	478.269
VL2040	62.787	100.079	87.886	98.272	87.765	44.283	44.827	27.09	41.886	42.897	15.489	61.429	38.829	0.59	1.664	2.509	2.915	1.41	1.855	71.044	98.689	87.525	103.213	103.237	91.603	179.995	402.258	192.738	526.915	429.228	341.865
VL2041	68.585	115.099	98.595	114.127	100.405	44.283	44.827	34.238	38.263	41.703	35.264	59.639	47.758	1.174	1.97	2.266	2.416	9.298	3.345	77.487	118.814	100.202	126.4	112.173	107.358	184.808	411.716	185.49	455.901	405.314	315.41
VL2042	57.817	99.14	87.886	97.391	85.821	44.283	44.827	25.99	40.437	42.181	21.693	49.278	35.692	0.955	2.15	2.608	3.124	1.771	2.176	82.089	114.24	103.372	123.725	117.047	108.703	530.355	600.883	301.446	663.025	519.571	537.184
VL3022	66.1	100.079	87.886	96.51	88.251	44.283	44.827	27.09	43.335	43.853	15.295	53.234	34.534	0.617	2.069	2.359	2.64	1.828	1.91	78.408	114.24	97.033	119.265	108.111	103.324	290.686	525.216	240.247	644.088	519.571	455.191
VL3023	54.504	88.814	78.15	92.106	78.285	44.283	44.827	30.939	44.784	44.092	34.683	60.11	47.71	1.64	2.006	2.552	2.987	2.15	2.305	63.681	90.456	93.864	102.321	96.738	88.145	341.7	421.174	265.21	618.049	597.513	458.569
[truncated: 22 more rows]
